# Supplementary material for: Engineered Lactococcus lactis secreting Flt3L and OX40 ligand for in situ vaccination-based cancer immunotherapy
Source: Nat Commun. 2022 Dec 3;13:7466. doi: 10.1038/s41467-022-35130-7 (PMC9719518; doi:10.1038/s41467-022-35130-7)
Supplement: Supplementary file 4 — Supplementary Data 1 [file 41467_2022_35130_MOESM4_ESM.xlsx]

## Sheet: PeptideGroups
Peptide Identification List
Annotated Sequence	Modifications	# Protein Groups	# Proteins	# PSMs	Master Protein Accessions	Positions in Master Proteins	Modifications in Master Proteins	# Missed Cleavages	Theo. MH+ [Da]	Abundances (Grouped): 1	Charge (by Search Engine): Mascot	DeltaM [ppm] (by Search Engine): Mascot	RT [min] (by Search Engine): Mascot	Ions Score (by Search Engine): Mascot
[R].ADLEMQIESLKEELAYLKK.[N]		1	1	1	Q61781	Q61781 [239-257]		2	2251.19		4	-2.23	29.5078	20
[R].NLDLDSIIAEVK.[A]		1	1	2	Q8VED5	Q8VED5 [304-315]		0	1329.73	2.27161e+08	2	1.45	29.9615	75
[R].NTKHEISEMNR.[M]		1	1	2	Q922U2	Q922U2 [375-385]		1	1358.65	3.69613e+06	3	-0.66	8.4267	42
[R].NTKQEIAEINR.[MI]		2	10	2	P50446; A0A2R8VHP3	P50446 [365-375]; A0A2R8VHP3 [326-336]		1	1315.7	2.29786e+06	2	-0.46	12.7506	44
[R].QDIAFAYQR.[R]		1	5	1	B0V2N8	B0V2N8 [69-77]		0	1111.55	2.04746e+06	2	-5.32	21.1839	32
[R].QDVDNASLAR.[L]		1	8	1	A0A0A6YWC8	A0A0A6YWC8 [208-217]		0	1088.53	1.4892e+06	2	1.62	12.2703	57
[K].QEIAEINR.[MI]		2	10	1	P50446; A0A2R8VHP3	P50446 [368-375]; A0A2R8VHP3 [329-336]		0	972.511	26321100	2	0.09	14.1616	29
[R].QEPSDSPMFIINR.[K]	1xOxidation [M8]	1	2	1	Q61495	Q61495 [201-213]		0	1549.73	3.0152e+06	2	3.21	23.8909	47
[K].NKYEDEINKR.[T]		4	7	3	Q4L0E7; Q8VED5; Q6IFZ6; Q922U2	Q4L0E7 [68-77]; Q8VED5 [228-237]; Q6IFZ6 [255-264]; Q922U2 [250-259]		2	1308.65	426450440	3	-0.66	10.187	37
[R].QLDVLSSDQAR.[L]		1	1	1	Q99M73	Q99M73 [232-242]		0	1231.63	1725041	2	1.81	19.6181	56
[R].QLLEGEESR.[M]		1	2	1	Q6IFZ6	Q6IFZ6 [471-479]		0	1060.53	1.38867e+06	2	0.9	14.1164	38
[R].QLQNIIQATSR.[E]		1	2	1	E9Q557	E9Q557 [283-293]		0	1271.71	2717942	2	-0.89	22.1977	21
[K].QSLEASLAETEGR.[Y]		1	2	1	A2A513	A2A513 [376-388]		0	1390.68	132973656	2	-3.53	21.663	100
[R].QSVEADINGLR.[R]		1	3	2	A2A513	A2A513 [235-245]		0	1201.62	1.50655e+08	2	1.5	19.3035	76
[R].QSVEADINGLRR.[V]		1	3	1	A2A513	A2A513 [235-246]		1	1357.72	171856176	3	1.27	18.5615	27
[R].QVDQLTNDK.[A]		1	9	1	A0A0A6YWC8	A0A0A6YWC8 [160-168]		0	1060.53	856963	2	0.21	10.8691	36
[K].QVHPDTGISSK.[A]		1	17	1	Q64475	Q64475 [48-58]		0	1168.6	7502385	2	-1.09	9.1054	37
[R].QLEQENTQLECR.[I]	1xCarbamidomethyl [C11]	1	2	1	B1AQ75	B1AQ75 [113-124]		0	1547.71	1.08051e+06	2	1.73	14.2954	43
[K].NKYEDEINK.[R]		4	7	1	Q4L0E7; Q8VED5; Q6IFZ6; Q922U2	Q4L0E7 [68-76]; Q8VED5 [228-236]; Q6IFZ6 [255-263]; Q922U2 [250-258]		1	1152.55	11716210	2	2.76	10.3844	23
[K].NHEEEMNALR.[G]		1	2	1	Q6IFX2	Q6IFX2 [231-240]		0	1242.55	7.00113e+06	2	-1.29	12.29	40
[K].NEYQTMEVQNNSVVIK.[C]	1xOxidation [M6]	1	1	13	P43488	P43488 [82-97]		0	1911.91	1.11547e+09	2	-0.51	18.3964	90
[K].IGGHGAEYGAEALER.[M]		1	7	1	Q91VB8	Q91VB8 [18-32]		0	1529.73	1.12199e+06	3	0.05	15.9216	32
[R].LLEGEDAHLSSSQFSSGSQSSR.[D]		1	1	2	Q61782	Q61782 [40-61]		0	2309.06	2.5445e+07	3	2.1	19.3227	92
[R].LLLPGELAK.[H]		1	16	1	Q64475	Q64475 [101-109]		0	953.603	14668156	2	-1.58	27.8437	37
[K].LLNDEDPVVVTK.[A]		1	1	1	Q02257	Q02257 [150-161]		0	1341.73	2.68824e+06	2	0.98	22.6161	47
[R].ILNEMRDQYEK.[M]		2	3	1	Q6IFX2; Q61781	Q6IFX2 [262-272]; Q61781 [289-299]		1	1438.7	2.3017e+06	3	4.44	15.7056	14
[R].LLRDYQELMNTK.[L]		1	3	1	Q3TTY5	Q3TTY5 [480-491]		1	1523.79	10258345	2	1.35	23.1875	63
[R].LRSEIDNVKK.[Q]		1	2	1	Q922U2	Q922U2 [390-399]		2	1201.69	117593752	3	-0.28	9.1885	36
[R].ISEDKNPDYR.[K]		1	1	2	Q02257	Q02257 [652-661]		1	1236.59	4.15257e+06	2	0.68	8.9195	48
[R].LTYEIEDEKR.[R]		1	2	1	E9Q557	E9Q557 [1126-1135]		1	1295.65	2.49349e+06	3	0.07	15.6511	20
[R].IVFTVVASLAFK.[D]		1	1	1	P43488	P43488 [138-149]		0	1294.78	11248581	2	1.86	30.1979	45
[R].IVFTVVASLAFKDK.[V]		1	1	2	P43488	P43488 [138-151]		1	1537.9	11980049	3	1.03	29.4492	70
[R].MGHAGAIIAGGK.[G]	1xOxidation [M1]	1	1	2	Q9WUM5	Q9WUM5 [297-308]		0	1098.57	32809219	2	-1.12	10.2944	77
[K].MQTLLEDVNTEIHFVTSCTFQPLPECLR.[F]	2xCarbamidomethyl [C18; C26]	1	6	2	P49772	P49772 [95-122]		0	3378.62		3	2.27	30.6856	32
[K].MQTLLEDVNTEIHFVTSCTFQPLPECLR.[F]	2xCarbamidomethyl [C18; C26]; 1xOxidation [M1]	1	6	2	P49772	P49772 [95-122]		0	3394.61	12173819	3	1.85	30.5677	57
[R].MSVEADINGLR.[R]	1xOxidation [M1]	2	3	1	Q6IFX2; Q61781	Q6IFX2 [191-201]; Q61781 [218-228]		0	1220.59		2	-0.34	21.5268	29
[R].MSVEADINGLRR.[V]		2	3	1	Q6IFX2; Q61781	Q6IFX2 [191-202]; Q61781 [218-229]		1	1360.7	6.92626e+06	3	1.11	21.3372	23
[K].NEYQTMEVQNNSVVIK.[C]		1	1	5	P43488	P43488 [82-97]		0	1895.92	1.40572e+09	2	-0.04	22.6845	89
[R].QVQNLVNK.[S]		1	2	1	E9Q557	E9Q557 [446-453]		0	942.537	3658526	2	0.93	12.3151	31
[R].RAEENALQQK.[A]		1	1	1	E9Q557	E9Q557 [1281-1290]		1	1186.62	1.2944e+06	2	2.78	8.3591	21
[K].RTNAENEFVTIK.[K]		1	1	1	P04104	P04104 [285-296]		1	1421.74	2104403	3	2.57	17.8866	33
[R].RVLDELTLAR.[AT]		3	6	1	Q6IFX2; P19001; Q61781	Q6IFX2 [202-211]; P19001 [191-200]; Q61781 [229-238]		1	1185.69	882906	3	0.73	23.4084	19
[R].TNQELQEINR.[V]		1	6	1	B0V2N8	B0V2N8 [136-145]		0	1244.62	3.55417e+06	2	1.09	14.7437	38
[K].TRLEQEIATYR.[RSN]		4	13	1	Q9Z2K1; Q6IFX2; Q61782; Q61781	Q9Z2K1 [404-414]; Q6IFX2 [385-395]; Q61782 [28-38]; Q61781 [412-422]		1	1379.73	10424929	2	3.06	19.4025	38
[R].TTAENEFVMLKK.[D]		1	1	2	Q922U2	Q922U2 [260-271]		1	1410.73	1.75182e+07	2	1.77	21.1473	42
[R].VDALMDEINFMK.[M]		1	1	1	Q922U2	Q922U2 [287-298]		0	1425.68		2	3.75	29.5996	61
[R].VDALMDEINFMK.[M]	2xOxidation [M5; M11]	1	1	1	Q922U2	Q922U2 [287-298]		0	1457.67		2	-10.13	25.8912	31
[K].VDNALQSGNSQESVTEQDSK.[D]		1	2	1	A0A097PUD0	A0A097PUD0 [171-190]		0	2135.97	508424	3	2.2	14.0854	43
[K].VDPEIQNVK.[S]		1	2	1	Q3TTY5	Q3TTY5 [188-196]		0	1041.56	245458176	2	0.74	14.8874	30
[KR].VTIAQGGVLPNIQAVLLPK.[K]		1	13	2	Q64523	Q64523 [101-119]		0	1931.17	22834635	2	1.17	30.0978	72
[KR].VTMQNLNDR.[L]		3	12	1	Q9Z2K1; A2A513; Q61781	Q9Z2K1 [115-123]; A2A513 [137-145]; Q61781 [123-131]		0	1090.53	299622336	2	1.87	14.4343	47
[KR].VTMQNLNDR.[L]	1xOxidation [M3]	3	12	1	Q9Z2K1; A2A513; Q61781	Q9Z2K1 [115-123]; A2A513 [137-145]; Q61781 [123-131]		0	1106.53	14170395	2	-0.07	14.4673	35
[R].VVSVLTVLHQDWLNGK.[E]		1	4	1	A0A4E9FU10	A0A4E9FU10 [181-196]		0	1808.01	2336819	3	0.78	29.6712	46
[R].WEYENELSK.[V]		1	1	1	E9Q557	E9Q557 [1354-1362]		0	1197.54	1335142	2	0.95	21.1331	8
[R].WIEQLKTVAGSK.[M]		1	6	3	P49772	P49772 [83-94]		1	1359.76	36411321	2	4.87	27.035	73
[K].YDSTHGR.[Y]		1	3	1	Q64467	Q64467 [152-158]		0	835.369	123522	2	-0.14	0.0106	40
[KR].YEDEINKR.[TA]		8	19	1	Q3TTY5; Q4L0E7; P50446; P04104; Q8VED5; Q6IFZ6; A0A2R8VHP3; Q922U2	Q3TTY5 [289-296]; Q4L0E7 [70-77]; P50446 [242-249]; P04104 [278-285]; Q8VED5 [230-237]; Q6IFZ6 [257-264]; A0A2R8VHP3 [203-210]; Q922U2 [252-259]		1	1066.52	63206896	2	0.27	9.0588	59
[K].YEELQITAGK.[H]		1	1	1	P04104	P04104 [385-394]		0	1151.59	5.9902e+06	2	2.44	19.8792	30
[K].YEELQQTAGR.[H]		1	1	1	Q922U2	Q922U2 [359-368]		0	1194.57	51642296	2	0.56	12.8255	57
[R].TNAENEFVTIKK.[D]		1	1	1	P04104	P04104 [286-297]		1	1393.73	68450568	2	-0.31	16.9814	64
[K].LGEYGFQNAILVR.[Y]		1	1	2	P07724	P07724 [422-434]		0	1479.8	91504120	2	0.18	29.0777	81
[R].TNAENEFVTIK.[K]		1	1	1	P04104	P04104 [286-296]		0	1265.64	330634240	2	1.29	21.681	50
[R].TMQNTSDLDTAR.[C]		1	1	1	Q02257	Q02257 [192-203]		0	1352.61	1511080	2	1.49	13.1024	50
[R].SCSSLAYGSR.[S]	1xCarbamidomethyl [C2]	1	5	1	A0A571BEP9	A0A571BEP9 [148-157]		0	1087.48		2	0.45	12.4769	11
[R].SEIDHVKK.[Q]		1	8	1	P50446	P50446 [382-389]		1	955.521		2	0.34	7.8469	41
[R].SGCQESCIEPIR.[C]	2xCarbamidomethyl [C3; C7]	1	5	1	A0A571BEP9	A0A571BEP9 [54-65]		0	1435.63	586867	2	1.19	16.7288	24
[K].SKAEAEALYQTK.[FL]		1	2	2	Q9R0H5	Q9R0H5 [316-327]		1	1338.69	5.59322e+06	2	0.56	12.8451	4
[R].SLDLDSIIAEVK.[A]		3	12	1	P50446; A0A2R8VHP3; Q922U2	P50446 [316-327]; A0A2R8VHP3 [277-288]; Q922U2 [326-337]		0	1302.72	456726304	2	1.51	29.9601	76
[R].SLNNQFASFIDKVR.[F]		1	5	1	Q0VDM9	Q0VDM9 [111-124]		1	1638.86	34399980	3	1.34	28.9865	71
[R].SPIALEATELPEPRPR.[Q]		1	4	14	P49772	P49772 [173-188]		0	1775.97	4.40247e+09	3	1.02	26.1388	54
[RK].SRAEAESWYQTK.[Y]		2	14	2	P50446; Q8VED5	P50446 [337-348]; Q8VED5 [325-336]		1	1455.69	4.41981e+06	3	0.23	14.7558	33
[R].SRTEAESWYQTK.[Y]		1	1	2	Q922U2	Q922U2 [347-358]		1	1485.7	5.87091e+06	3	1.5	14.927	19
[R].SVINFGSSSPR.[I]		1	1	1	Q99M73	Q99M73 [54-64]		0	1150.59	2242277	2	-0.51	21.1286	37
[R].TAAENEFVTLK.[K]		1	1	1	P50446	P50446 [250-260]		0	1222.63	10531693	2	6.19	22.7645	44
[R].TAAENEFVTLKK.[D]		1	1	2	P50446	P50446 [250-261]		1	1350.73	1.64048e+07	3	-0.34	17.8007	34
[R].TDLEMQIESLKEELAYLKK.[N]		1	1	2	P19001	P19001 [201-219]		2	2281.2	23387120	4	-15.4	29.7719	36
[R].TEAESWYQTK.[Y]		1	1	1	Q922U2	Q922U2 [349-358]		0	1242.56	22312826	2	1.82	17.2649	50
[K].TIEDLRNK.[I]		1	1	1	Q6IFX2	Q6IFX2 [147-154]		1	988.542	1.23409e+06	2	0.96	10.9217	34
[K].TITLEVEPSDTIENVK.[A]		1	17	1	E9Q5F6	E9Q5F6 [12-27]; [88-103]; [164-179]		0	1787.93		2	2.66	28.2871	27
[R].TMNNFLDR.[E]	1xOxidation [M2]	1	3	1	Q61495	Q61495 [220-227]		0	1026.47	2.24117e+06	2	0.86	17.2363	25
[R].TMQNTSDLDTAR.[C]	1xOxidation [M2]	1	1	1	Q02257	Q02257 [192-203]		0	1368.61	1.12675e+06	2	1.89	10.5172	37
[R].LGEHNINVLEGNEQFIDAAK.[I]		1	1	1	Q9Z1R9	Q9Z1R9 [73-92]		0	2211.1	4.18522e+06	3	4.36	27.8061	26
[K].IEVLEEELR.[L]		1	2	1	E9Q557	E9Q557 [1046-1054]		0	1129.61	2.78403e+06	2	-1.64	25.6953	31
[-].LEQQNQVLQTK.[W]		1	2	1	Q4L0E7	Q4L0E7 [1-11]		0	1328.72	1.14716e+06	2	0.36	14.03	42
[R].CEDGQLFISSYKNEYQTMEVQNNSVVIK.[C]	1xCarbamidomethyl [C1]	1	1	1	P43488	P43488 [70-97]		1	3323.56		3	-0.25	28.7466	101
[R].CEDGQLFISSYKNEYQTMEVQNNSVVIK.[C]	1xCarbamidomethyl [C1]; 1xOxidation [M18]	1	1	1	P43488	P43488 [70-97]		1	3339.55	7.08515e+06	4	-5.22	27.6626	47
[R].CEMEQQNQEYK.[I]	1xCarbamidomethyl [C1]	2	3	1	Q61782; Q61781	Q61782 [11-21]; Q61781 [395-405]		0	1486.59	1.27881e+06	2	3.84	10.3512	59
[R].CLEVQCQPDSSTLLPPR.[S]	2xCarbamidomethyl [C1; C6]	1	3	36	P49772	P49772 [156-172]		0	1999.96	4.26542e+09	2	0.61	27.2984	108
[R].CLEVQCQPDSSTLLPPRSPIALEATELPEPRPR.[Q]	2xCarbamidomethyl [C1; C6]	1	3	1	P49772	P49772 [156-188]		1	3756.9	5.76205e+06	4	4.53	28.7987	11
[K].DANNPAENGDAK.[TR]		1	7	1	Q5XK38	Q5XK38 [67-78]		0	1215.52		2	-2.13	7.8812	31
[R].DAVTYTEHAK.[R]		1	2	1	P62806	P62806 [69-78]		0	1134.54	13406351	2	2.32	10.209	20
[R].DNIQGITKPAIR.[R]		1	1	1	P62806	P62806 [25-36]		0	1325.75	9219449	2	-0.63	17.6916	43
[R].DQYEQMAEK.[N]		1	4	1	Q9Z2K1	Q9Z2K1 [287-295]		0	1141.48	7.32148e+06	2	1.45	12.9112	32
[K].DSYVGDEAQSK.[RT]		1	42	1	Q3UCF8	Q3UCF8 [50-60]		0	1198.52	1.0465e+06	2	-2.32	11.0211	39
[K].DTCTQLLALKPCIGK.[A]	2xCarbamidomethyl [C3; C12]	1	6	6	P49772	P49772 [134-148]		0	1717.9	2.38545e+09	2	0.05	27.4214	75
[K].DVDAAYMNKVELQAK.[AV]		2	2	1	P50446; Q6IME9	P50446 [262-276]; Q6IME9 [244-258]		1	1694.84	2.1758e+06	3	0.42	22.5488	56
[K].DYPVTVAVNLQDEK.[H]		1	6	4	P49772	P49772 [56-69]		0	1590.8	2.28956e+09	2	1.52	28.5659	82
[K].DYPVTVAVNLQDEKHCK.[A]	1xCarbamidomethyl [C16]	1	6	3	P49772	P49772 [56-72]		1	2015.99	16526549	2	2.25	21.4582	64
[K].ECCHGDLLECADDR.[A]	3xCarbamidomethyl [C2; C3; C10]	1	1	3	P07724	P07724 [268-281]		0	1749.66	8.89974e+07	2	0.21	16.5692	73
[R].EDHNPISIPMLNDGR.[R]		1	1	3	P43488	P43488 [122-136]		0	1707.81	3.86785e+09	2	0.67	28.4972	55
[R].EDHNPISIPMLNDGR.[R]	1xOxidation [M10]	1	1	17	P43488	P43488 [122-136]		0	1723.81	4721149030	2	-2.62	24.3185	39
[R].CEDGQLFISSYK.[N]	1xCarbamidomethyl [C1]	1	1	7	P43488	P43488 [70-81]		0	1446.66	3.35442e+09	2	6.13	24.2886	69
[R].EDHNPISIPMLNDGRR.[I]		1	1	4	P43488	P43488 [122-137]		1	1863.91	543358652	4	1.04	25.4831	30
[K].CDGLYIIYLK.[G]	1xCarbamidomethyl [C1]	1	1	3	P43488	P43488 [98-107]		0	1257.65	6.46309e+06	2	-0.83	30.7627	33
[R].ATGGVLASSSLR.[A]		1	1	1	Q99M73	Q99M73 [530-541]		0	1118.62		2	2.92	17.997	48
[K].AEAEALYQTK.[FL]		1	2	1	Q9R0H5	Q9R0H5 [318-327]		0	1123.56	5.20168e+06	2	0.81	14.7922	42
[R].AEAESWYQTK.[Y]		2	14	1	P50446; Q8VED5	P50446 [339-348]; Q8VED5 [327-336]		0	1212.55	14082247	2	-1.1	17.0495	30
[R].AGDKDDITEPAVCALR.[H]	1xCarbamidomethyl [C13]	1	1	1	Q02257	Q02257 [445-460]		1	1730.84	1.81457e+06	3	0.09	21.03	47
[R].AGGDLLSSGSR.[G]		1	1	1	Q99M73	Q99M73 [542-552]		0	1019.51	1.81868e+06	2	2.72	15.1972	34
[R].AGLQFPVGR.[VI]		1	18	1	Q64523	Q64523 [22-30]		0	944.531	20920178	2	-1.41	24.6232	58
[K].ALAAAGYDVEK.[N]		1	6	1	Q3U292	Q3U292 [66-76]		0	1107.57	11377263	2	1.19	17.0611	66
[R].ALEEANADLEVK.[I]		1	1	1	Q6IFX2	Q6IFX2 [114-125]		0	1301.66	37567148	2	0.5	19.233	15
[R].ALEEANTELEVK.[I]		1	2	1	Q61781	Q61781 [141-152]		0	1345.68	7.41146e+06	2	-7.3	19.4255	17
[R].ALEESNYELEGK.[I]		1	2	1	A2A513	A2A513 [155-166]		0	1381.65	673965760	2	-3.3	17.9912	91
[R].ALLQAILQTEDMLK.[V]		1	2	1	E9Q557	E9Q557 [784-797]		0	1586.88		2	3.72	30.4697	45
[K].ALWSLFLAQR.[W]		1	6	7	P49772	P49772 [73-82]		0	1204.68	4.10345e+09	2	-0.46	30.28	59
[K].AMGIMNSFVNDIFER.[I]		1	15	1	Q64475	Q64475 [59-73]		0	1743.82		2	0.9	30.404	95
[K].AMGIMNSFVNDIFER.[I]	1xOxidation [M2]	1	15	1	Q64475	Q64475 [59-73]		0	1759.81		2	0.93	30.0852	95
[K].ASGPPVSELITK.[A]		1	3	1	Q3U292	Q3U292 [36-47]		0	1198.67	8785465	2	0.3	23.8565	5
[K].ASLENSLEETK.[G]		1	4	1	Q9Z2K1	Q9Z2K1 [351-361]		0	1220.6	52892412	2	2.52	17.732	32
[K].ASLENSLEETKGR.[Y]		1	4	2	Q9Z2K1	Q9Z2K1 [351-363]		1	1433.72	6.57414e+06	2	1.11	15.5745	50
[K].ATDAEADVASLNR.[R]		1	16	1	Q9D1R6	Q9D1R6 [78-90]		0	1332.64		2	1.44	17.6153	79
[K].ATMQILNDR.[L]		1	2	1	B1AQ75	B1AQ75 [95-103]		0	1061.54		2	1.51	19.9442	47
[K].YEELQVTAGR.[H]		2	12	1	P50446; A0A2R8VHP3	P50446 [349-358]; A0A2R8VHP3 [310-319]		0	1165.58	19806542	2	0.09	17.7132	62
[R].EDHNPISIPMLNDGRR.[I]	1xOxidation [M10]	1	1	1	P43488	P43488 [122-137]		1	1879.91	947775616	4	1.33	22.4731	30
[R].ELTDHLLK.[D]		1	6	24	P49772	P49772 [48-55]		0	968.541	1.53674e+10	2	1.01	20.3192	40
[R].GTPDCYFSHSPISSNFK.[V]	1xCarbamidomethyl [C5]	1	6	4	P49772	P49772 [27-43]		0	1943.86	320798659	2	-1.29	24.5916	93
[-R].GYSFTTTAER.[E]		1	22	1	Q3UCF8	Q3UCF8 [196-205]		0	1132.53	3.97923e+06	2	-1.32	17.3873	38
[K].HEISEMNR.[M]	1xOxidation [M6]	1	1	1	Q922U2	Q922U2 [378-385]		0	1031.46	5.81282e+06	2	-1.44	7.6825	19
[K].HLTSNSPR.[L]		1	1	1	Q02257	Q02257 [360-367]		0	911.469	2.90519e+06	2	0.73	7.5912	29
[R].HNSYTCEATHK.[T]	1xCarbamidomethyl [C6]	1	29	1	I6L9E2	I6L9E2 [210-220]		0	1347.57		3	0.97	7.773	20
[R].HPEAEMAQNSVR.[L]		1	1	1	Q02257	Q02257 [466-477]		0	1368.63		2	3.67	10.3256	28
[R].HVAAGTQQPYTDGVR.[M]		1	1	1	Q02257	Q02257 [541-555]		0	1599.79		3	1.1	11.7807	36
[R].KLLEGEECR.[LMI]	1xCarbamidomethyl [C8]	3	23	1	Q3TTY5; P50446; Q922U2	Q3TTY5 [503-511]; P50446 [456-464]; Q922U2 [466-474]		1	1133.56	11439235	2	0.33	10.7706	52
[K].KNHEEEMLALR.[G]		1	4	1	Q9Z2K1	Q9Z2K1 [249-259]		1	1369.69	2.65408e+06	3	-2.98	16.2161	47
[K].KYEDEINK.[R]		1	2	1	Q3TTY5	Q3TTY5 [288-295]		1	1038.51	4759878	2	-3.21	9.2145	29
[K].KYEDEINKR.[T]		1	2	3	Q3TTY5	Q3TTY5 [288-296]		2	1194.61	1.0154e+08	2	-1.39	8.7058	60
[R].LASYLDKVR.[A]		1	5	2	P19001	P19001 [94-102]		1	1064.61	84616822	3	0.77	17.4811	31
[K].IDLHFREDHNPISIPMLNDGR.[R]		1	1	2	P43488	P43488 [116-136]		1	2489.24	48409384	3	-2.61	28.7508	49
[K].IDLHFREDHNPISIPMLNDGR.[R]	1xOxidation [M16]	1	1	3	P43488	P43488 [116-136]		1	2505.23	113292518	3	1.76	28.0633	48
[K].IDLHFREDHNPISIPMLNDGRR.[I]		1	1	2	P43488	P43488 [116-137]		2	2645.34	1.79433e+07	5	0.2	28.3586	22
[K].IDLHFREDHNPISIPMLNDGRR.[I]	1xOxidation [M16]	1	1	1	P43488	P43488 [116-137]		2	2661.33		3	1.29	26.2565	8
[R].LENEIQTYR.[S]		1	2	1	A2A513	A2A513 [431-439]		0	1165.58	342278560	2	0.41	16.3986	70
[R].GQVGGDVNVEMDAAPGVDLSR.[I]	1xOxidation [M11]	2	3	1	Q6IFX2; Q61781	Q6IFX2 [241-261]; Q61781 [268-288]		0	2101.98	1.03223e+06	2	-0.06	23.4211	106
[K].EITALAPSTMK.[I]	1xOxidation [M10]	1	30	1	Q3UCF8	Q3UCF8 [315-325]		0	1177.61	1.67958e+06	2	-0.91	17.6747	35
[R].GQVGGDVNVEMDAAPGVDLSR.[I]		2	3	1	Q6IFX2; Q61781	Q6IFX2 [241-261]; Q61781 [268-288]		0	2085.99	1.65736e+06	2	2.18	26.7782	118
[K].GKYEDEINKR.[T]		1	1	1	A0A2R8VHP3	A0A2R8VHP3 [201-210]		2	1251.63		2	2.4	8.7946	38
[R].ELTDHLLKDYPVTVAVNLQDEK.[H]		1	6	1	P49772	P49772 [48-69]		1	2540.32	16747517	3	2.62	28.73	60
[K].ESTLHLVLR.[LV]		1	18	1	E9Q5F6	E9Q5F6 [64-72]; [140-148]		0	1067.62	2.26717e+06	3	0.85	22.5862	9
[R].EVATNSELVQSGK.[S]		1	2	1	Q61781	Q61781 [322-334]		0	1361.69	51022548	2	1.9	14.1153	58
[R].EYQELMNTK.[L]	1xOxidation [M6]	1	2	1	Q922U2	Q922U2 [446-454]		0	1171.53	2.69273e+06	2	-3.45	11.9908	21
[KR].EYQELMNVK.[L]		2	17	1	P50446; Q99M73	P50446 [436-444]; Q99M73 [455-463]		0	1153.56	4515327	2	-0.81	20.8087	48
[KR].EYQELMNVK.[L]	1xOxidation [M6]	2	17	1	P50446; Q99M73	P50446 [436-444]; Q99M73 [455-463]		0	1169.55	2.687e+06	2	-1.98	15.4501	20
[K].FADLSEAANR.[N]		1	8	1	A0A0A6YWC8	A0A0A6YWC8 [295-304]		0	1093.53	1.61292e+06	2	-1.78	17.6927	45
[K].FASFIDKVR.[F]		9	26	2	Q3TTY5; Q9R0H5; P50446; P04104; Q6IME9; Q99M73; Q8VED5; Q6IFZ6; Q922U2	Q3TTY5 [210-218]; Q9R0H5 [142-150]; P50446 [163-171]; P04104 [199-207]; Q6IME9 [145-153]; Q99M73 [184-192]; Q8VED5 [150-158]; Q6IFZ6 [178-186]; Q922U2 [173-181]		1	1082.6	16679531	3	-1.75	22.454	40
[R].FLEQQNKVLETK.[W]		2	14	1	Q0VDM9; Q8VED5	Q0VDM9 [125-136]; Q8VED5 [159-170]		1	1476.81	7.81066e+06	2	-19.89	21.1135	48
[R].FLEQQNQVLETK.[W]		1	1	1	Q6IME9	Q6IME9 [154-165]		0	1476.77	8583893	2	3.67	20.5812	32
[R].FLEQQNQVLQTK.[W]		3	6	1	Q9R0H5; P04104; Q6IFZ6	Q9R0H5 [151-162]; P04104 [208-219]; Q6IFZ6 [187-198]		0	1475.79	695400640	2	1.45	20.0797	97
[K].FRELTDHLLK.[D]		1	6	4	P49772	P49772 [46-55]		1	1271.71	5.01481e+08	3	0.09	19.7609	30
[R].FVQTNISHLLK.[D]		1	6	23	P49772	P49772 [123-133]		0	1299.74	1.00614e+10	2	1.54	24.9078	65
[R].FVQTNISHLLKDTCTQLLALKPCIGK.[A]	2xCarbamidomethyl [C14; C23]	1	6	2	P49772	P49772 [123-148]		1	2998.62	12731124	5	0.71	29.284	21
[R].GEHAIKDAR.[G]		1	2	1	Q3TTY5	Q3TTY5 [452-460]		1	996.522	12630040	3	-0.85	7.2534	40
[K].GESSLQCIHEMNRQIFGKGGMSR.[L]	1xCarbamidomethyl [C7]; 1xOxidation [M21]	1	5	1	B7ZC91	B7ZC91 [232-254]		2	2638.23	3.94005e+06	6	-15.51	9.3117	6
[R].GFSSGSAVVSGGSR.[R]		1	2	2	Q3TTY5	Q3TTY5 [23-36]		0	1254.61	1.8323e+08	2	3.44	14.7601	77
[R].GQTGGDVNVEMDAAPGVDLSR.[I]	1xOxidation [M11]	1	4	2	Q9Z2K1	Q9Z2K1 [260-280]		0	2103.96	1.07264e+06	2	2.94	22.0979	82
[K].YMEDYHQFHKDMKDAQELLR.[K]	1xOxidation [M2]	1	3	1	Q6PG96	Q6PG96 [316-335]		2	2613.19	1.4801e+06	6	-11.74	10.172	2
