# Supplementary material for: Engineered Lactococcus lactis secreting Flt3L and OX40 ligand for in situ vaccination-based cancer immunotherapy
Source: Nat Commun. 2022 Dec 3;13:7466. doi: 10.1038/s41467-022-35130-7 (PMC9719518; doi:10.1038/s41467-022-35130-7)
Supplement: Supplementary file 5 — Supplementary Data 2 [file 41467_2022_35130_MOESM5_ESM.xlsx]

## Sheet: Proteins
Proteins Identification List
Accession	Description	Coverage [%]	# Peptides	# PSMs	# Unique Peptides	# AAs	MW [kDa]	calc. pI	Abundances (Grouped): 1
P49772	Fms-related tyrosine kinase 3 ligand OS=Mus musculus OX=10090 GN=Flt3lg PE=2 SV=1	66	15	136	15	232	26.1	8.35	4.37977e+10
P43488	Tumor necrosis factor ligand superfamily member 4 OS=Mus musculus OX=10090 GN=Tnfsf4 PE=1 SV=1	37	10	66	10	198	22.2	6.52	1.61722e+10
P50446	Keratin, type II cytoskeletal 6A OS=Mus musculus OX=10090 GN=Krt6a PE=1 SV=3	21	14	19	3	553	59.3	7.94	1.03242e+08
Q922U2	Keratin, type II cytoskeletal 5 OS=Mus musculus OX=10090 GN=Krt5 PE=1 SV=1	20	15	22	9	580	61.7	7.75	1.21336e+09
Q61781	Keratin, type I cytoskeletal 14 OS=Mus musculus OX=10090 GN=Krt14 PE=1 SV=2	26	11	13	3	484	52.8	5.17	3.96731e+08
Q3TTY5	Keratin, type II cytoskeletal 2 epidermal OS=Mus musculus OX=10090 GN=Krt2 PE=1 SV=1	10	9	13	6	707	70.9	8.06	5.57876e+08
A2A513	Keratin, type I cytoskeletal 10 OS=Mus musculus OX=10090 GN=Krt10 PE=1 SV=1	10	6	8	5	561	57	5.07	1.47173e+09
Q8VED5	Keratin, type II cytoskeletal 79 OS=Mus musculus OX=10090 GN=Krt79 PE=1 SV=2	10	8	13	1	531	57.5	7.69	234971765
P04104	Keratin, type II cytoskeletal 1 OS=Mus musculus OX=10090 GN=Krt1 PE=1 SV=4	8	7	8	4	637	65.6	8.15	1.10258e+09
Q6IFX2	Keratin, type I cytoskeletal 42 OS=Mus musculus OX=10090 GN=Krt42 PE=1 SV=1	21	9	10	3	452	50.1	5.16	4.58024e+07
Q6IFZ6	Keratin, type II cytoskeletal 1b OS=Mus musculus OX=10090 GN=Krt77 PE=1 SV=1	7	6	9	1	572	61.3	8.02	1.38867e+06
Q9Z2K1	Keratin, type I cytoskeletal 16 OS=Mus musculus OX=10090 GN=Krt16 PE=1 SV=3	16	7	10	5	469	51.6	5.2	7.05148e+07
Q61782	Type I epidermal keratin mRNA, 3'end (Fragment) OS=Mus musculus OX=10090 PE=2 SV=1	47	3	4	1	93	10.7	6.3	2.5445e+07
Q64475	Histone H2B type 1-B OS=Mus musculus OX=10090 GN=H2bc3 PE=1 SV=3	28	3	4	3	126	13.9	10.32	22170541
A0A2R8VHP3	Predicted pseudogene 5478 OS=Mus musculus OX=10090 GN=Gm5478 PE=1 SV=1	8	6	7	1	535	57.9	6.2
Q99M73	Keratin, type II cuticular Hb4 OS=Mus musculus OX=10090 GN=Krt84 PE=2 SV=2	10	6	8	4	603	64.9	7.84	5.786e+06
P07724	Albumin OS=Mus musculus OX=10090 GN=Alb PE=1 SV=3	4	2	5	2	608	68.6	6.07	1.80501e+08
Q9R0H5	Keratin, type II cytoskeletal 71 OS=Mus musculus OX=10090 GN=Krt71 PE=1 SV=1	6	4	6	2	524	57.3	6.99	10794896
Q64523	Histone H2A type 2-C OS=Mus musculus OX=10090 GN=H2ac20 PE=1 SV=3	22	2	3	2	129	14	10.9	43754813
Q02257	Junction plakoglobin OS=Mus musculus OX=10090 GN=Jup PE=1 SV=3	11	7	9	7	745	81.7	6.14	1.41984e+07
Q6IME9	Keratin, type II cytoskeletal 72 OS=Mus musculus OX=10090 GN=Krt72 PE=3 SV=1	7	3	4	1	520	56.7	7.4	8583893
Q4L0E7	Type II cytokeratin Kb39 (Fragment) OS=Mus musculus OX=10090 GN=Krt77 PE=2 SV=1	9	4	6	1	222	25.8	4.87	1.14716e+06
Q9WUM5	Succinate--CoA ligase [ADP/GDP-forming] subunit alpha, mitochondrial OS=Mus musculus OX=10090 GN=Suclg1 PE=1 SV=4	3	1	2	1	346	36.1	9.39	32809219
Q0VDM9	Krt78 protein (Fragment) OS=Mus musculus OX=10090 GN=Krt78 PE=2 SV=1	5	2	2	1	492	54.7	6.19	34399980
A0A0A6YWC8	Vimentin OS=Mus musculus OX=10090 GN=Vim PE=1 SV=1	7	3	3	3	427	49.2	5.12	3.95908e+06
Q9D1R6	Uncharacterized protein OS=Mus musculus OX=10090 GN=Tpm2 PE=2 SV=1	5	1	1	1	284	32.8	4.69
Q3U292	H15 domain-containing protein OS=Mus musculus OX=10090 GN=H1f3 PE=2 SV=1	10	2	2	2	221	22.1	11.03	20162728
B1AQ75	Keratin, type I cuticular Ha6 OS=Mus musculus OX=10090 GN=Krt36 PE=1 SV=1	4	2	2	2	473	52.8	5.05	1.08051e+06
Q3UCF8	Uncharacterized protein OS=Mus musculus OX=10090 GN=Actb PE=2 SV=1	9	3	3	3	374	41.7	6.46	6.70532e+06
P19001	Keratin, type I cytoskeletal 19 OS=Mus musculus OX=10090 GN=Krt19 PE=1 SV=1	9	3	5	2	403	44.5	5.39	108003942
Q61495	Desmoglein-1-alpha OS=Mus musculus OX=10090 GN=Dsg1a PE=2 SV=2	2	2	2	2	1057	114.5	4.89	5.25638e+06
E9Q557	Desmoplakin OS=Mus musculus OX=10090 GN=Dsp PE=1 SV=1	2	7	7	7	2883	332.7	6.8	14283529
A0A4E9FU10	IgG4 (Fragment) OS=Mus musculus OX=10090 GN=IGHG4 PE=4 SV=1	5	1	1	1	326	35.8	7.36	2336819
B0V2N8	Annexin (Fragment) OS=Mus musculus OX=10090 GN=Anxa2 PE=1 SV=1	11	2	2	2	176	19.6	5.96	5.60162e+06
A0A097PUD0	Anti-dectin-1 15E2 light chain OS=Mus musculus OX=10090 PE=2 SV=1	9	1	1	1	235	25.6	8.31	508424
P62806	Histone H4 OS=Mus musculus OX=10090 GN=H4c1 PE=1 SV=2	21	2	2	2	103	11.4	11.36	22625800
Q64467	Glyceraldehyde-3-phosphate dehydrogenase, testis-specific OS=Mus musculus OX=10090 GN=Gapdhs PE=1 SV=1	2	1	1	1	440	47.6	7.88	123522
Q91VB8	Alpha globin 1 OS=Mus musculus OX=10090 GN=Hba-a1 PE=1 SV=1	11	1	1	1	142	15.1	8.22	1.12199e+06
Q5XK38	Hmgn2 protein OS=Mus musculus OX=10090 GN=Hmgn2 PE=1 SV=1	13	1	1	1	92	9.6	9.99
A0A571BEP9	Predicted gene 5965 OS=Mus musculus OX=10090 GN=Gm5965 PE=4 SV=1	10	2	2	2	216	23.2	7.87	586867
B7ZC91	F-box/WD repeat-containing protein 10 OS=Mus musculus OX=10090 GN=Fbxw10 PE=4 SV=1	2	1	1	1	1020	116.4	9.39	3.94005e+06
I6L9E2	Uncharacterized protein OS=Mus musculus OX=10090 PE=2 SV=1	5	1	1	1	235	25.8	7.17
Q9Z1R9	Protease, serine 1 (trypsin 1) OS=Mus musculus OX=10090 GN=Prss1 PE=1 SV=1	8	1	1	1	246	26.1	4.94	4.18522e+06
E9Q5F6	Polyubiquitin-C (Fragment) OS=Mus musculus OX=10090 GN=Ubc PE=1 SV=1	33	2	2	2	201	22.6	7.4	2.26717e+06
Q6PG96	Ppl protein OS=Mus musculus OX=10090 GN=Ppl PE=2 SV=1	3	1	1	1	767	87.4	6.46	1.4801e+06
