# Supplementary material for: Engineered Lactococcus lactis secreting Flt3L and OX40 ligand for in situ vaccination-based cancer immunotherapy
Source: Nat Commun. 2022 Dec 3;13:7466. doi: 10.1038/s41467-022-35130-7 (PMC9719518; doi:10.1038/s41467-022-35130-7)
Supplement: Supplementary file 7 — Source Data [file 41467_2022_35130_MOESM7_ESM.zip]

Archive with 12 entries (11 files):
- source data/
- source data/Fig.1.xlsx
- source data/Fig.2.xlsx
- source data/Fig.3.xlsx
- source data/Fig.4.xlsx
- source data/Fig.5.xlsx
- source data/Fig.6 DES_anno.xls
- source data/Fig.6 GO NS VS FOLactis.xlsx
- source data/Fig.6 KEGG NS VS FOLactis.xlsx
- source data/Fig.7.xlsx
- source data/Fig.8.xlsx
- source data/Supplementary figures.xlsx
