# Supplementary material for: Engineered Lactococcus lactis secreting Flt3L and OX40 ligand for in situ vaccination-based cancer immunotherapy
Source: Nat Commun. 2022 Dec 3;13:7466. doi: 10.1038/s41467-022-35130-7 (PMC9719518; doi:10.1038/s41467-022-35130-7)
Supplement: Supplementary file 7 — Source Data [file 41467_2022_35130_MOESM7_ESM.zip › source data/Fig.1.xlsx]

## Sheet: Fig.1c murine Flt3L
	standard curve of murine Flt3L
								x=	y= pg/ml
								1.7204	1582.62		6330.49
								1.4625	1326.41		5305.64
								1.8448	1706.21		6824.83
								1.6759	1538.41		6153.65
									1:4 dilution

## Sheet: Fig. 1c murine OX40L
	standard curve of murine OX40L
									x	y pg/ml
									2.53673	6.46758		6467.58
									2.75392	7.09257		7092.57
									2.87114	7.42989		7429.89
										1:1000 dilution
									2.72059	6.99668		6996.68
