# Supplementary material for: Engineered Lactococcus lactis secreting Flt3L and OX40 ligand for in situ vaccination-based cancer immunotherapy
Source: Nat Commun. 2022 Dec 3;13:7466. doi: 10.1038/s41467-022-35130-7 (PMC9719518; doi:10.1038/s41467-022-35130-7)
Supplement: Supplementary file 7 — Source Data [file 41467_2022_35130_MOESM7_ESM.zip › source data/Fig.2.xlsx]

## Sheet: Fig. 2b mature DC(CD80 CD86)
NS						LPS						10^5 Lactis						10^6 Lactis						10^7 Lactis						10^8 Lactis						10^5 FOLactis						10^6 FOLactis						10^7 FOLactis
8.4	7.1	9.1	7.75	7.2	11.95	26.1	23.6	24.9	22.5	24.1	25.9	16.2	11.7	10.95	10.9	12.9	11.7	20.2	21.1	22.4	23.6	24.9	24.65	28.25	29.3	28.45	30.55	32.75	29.1	25.85	27.6	27.85	26.1	25.9	31.75	22.7	26.91	18.75	13.55	15.55	14.8	37.3	31.5	34.15	32.45	32.1	36.35	39.3	39.7
[truncated: 10 more columns]

## Sheet: Fig. 2c
			TLR1									TLR2
																					TLR6
			β-actin									β-actin									β-actin
				cyto:p-p65										Nuc:p-p65
				β-actin
														Histone-H3

## Sheet: Fig. 2d TNF-α
NS						10^7 Lactis						10^7 FOLactis
2.06	2.02484	2.13414	2.05554	1.71896	1.67091	4.79128	4.93501	4.01918	3.91164	4.60865	3.40059	5.65568	5.4266	4.99247	5.49191	6.09357	5.0735

## Sheet: Fig. 2d IL-6
NS						10^7 Lactis						10^7 FOLactis
1.17351	1.18425	1.21969	1.23415	1.03477	1.03086	5.88618	5.40756	3.39556	3.55009	6.61719	4.47679	7.76395	5.16439	6.94583	6.46566	10.2832	7.0217

## Sheet: Fig. 2d IL-1β
NS						10^7 Lactis						10^7 FOLactis
67.45	101.61	65.11	68.31	99.36	70.07	5658.73	5174.99	3206.09	3146.84	3153.43	3509.93	7205.95	5933.45	14382.5	7159.13	5941.43	7544.66

## Sheet: Fig. 2e IFN-γ
NS						10^7 Lactis						10^7 FOLactis
0	0.08	0	0	0	0	380.13	376.92	320.92	334.62	397.2	398.84	404.77	395.81	572.48	562.23	666.58	678.69

## Sheet: Fig. 2f CD4 CD69
NS						10^7 Lactis						10^7 FOLactis
4.55	4.13	3.94	3.84	4.48	3.9	9.92	8.28	6.96	6.9	7.48	7.04	9.24	8.22	9.46	9.24	8.42	8.02

## Sheet: Fig. 2f CD4 CD25
NS						10^7 Lactis						10^7 FOLactis
3.47	2.79	2.82	3.04	2.78	3.08	3.24	3.22	2.76	3.06	3.34	2.98	4.88	4.52	4.2	4.36	4.64	4.44

## Sheet: Fig. 2f CD8 CD69
NS						10^7 Lactis						10^7 FOLactis
3.18	3.18	3.38	2.78	3.56	3.08	5.74	5.54	5.1	4.8	5.1	4.82	5.28	4.98	4.98	5.24	5.14	4.92

## Sheet: Fig. 2f CD8 CD25
NS						10^7 Lactis						10^7 FOLactis
4.12	4.37	3.5	3.34	4.16	4.2	4.2	4.38	3.48	3.54	3.8	3.56	5.76	5.86	4.28	4.54	4.24	4.72

[truncated: 1 more sheets: Fig. 2g Luminescence]
