# Supplementary material for: Engineered Lactococcus lactis secreting Flt3L and OX40 ligand for in situ vaccination-based cancer immunotherapy
Source: Nat Commun. 2022 Dec 3;13:7466. doi: 10.1038/s41467-022-35130-7 (PMC9719518; doi:10.1038/s41467-022-35130-7)
Supplement: Supplementary file 7 — Source Data [file 41467_2022_35130_MOESM7_ESM.zip › source data/Fig.3.xlsx]

## Sheet: Fig. 3c-d
hours	tumour ex vivo			tumour in vivo
6	4.45	4.91	4.67	2.07	2.24	2.57
24	4.8	4.92	5	2.87	2.15	2.8
72	7.79	7.85	8.02	2.99	2.74	2.13
168	5.09	5.14	5.33	1.5	1.55	1.4
360	0.612	0.606	0.591	0.421	0.611	0.068
hours	TDLN ex vivo
6	3.04	3.21	3.09
24	8.12	8.34	9.08
72	5.73	5.78	5.82
168	1.87	1.83	1.62
360	1.08	1.02	1.05

## Sheet: Fig. 3f
days	NS				10^7				10^8				10^9				10^10
7	20.9	19.7	18.9	17.4	20.3	19.9	20.9	20.5	22.1	19.9	17.9	20.1	18.9	19	19	20.5	17.9	18.5	17.9	18
12	22.6	21.3	19.1	17.8	21.6	20.6	21.2	21.4	22.7	20.6	18.9	21.5	19.8	19.4	20	18.2	19.6	19	18.3	18.3
14	22.9	21.8	19.2	17.9	21.5	20.7	21.7	21.7	22.2	20	18.6	20.7	19.6	18.9	20.2	18.2	18.5	19.4	18.5	18.2
17	23.1	22.3	18.8	18	22.4	21.3	21.9	22	22.4	21.2	19.3	22	20.6	19.2	20.7	19.5	18.2	19.3	19	19.1
19	22.9	22.2	19.8	18.7	22.1	21.4	22	22.3	22.6	21	19	22	21.2	20.2	21.1	19.7	19.7	19.9	18.9	19.6
21	22.5	22.7	19.6	19.3	22.2	20.9	22.3	21.5	22.7	21	19.2	22.3	21.4	20.4	20.4	19.8	19.4	19.9	20	20.3
24	22.6		19.9		23.8	22.1	22.7	22	23	21.8	19.3	22.8	22	21.9	20.7	19.3	19.5	20.5	20.3	20.7
27			23.8		23.9		23.1	23.2	23.7		19.6	23.8	23.8	22.7	21.6	20.1	20.4	19.6	21.4	21.5
30								23.2	22.8		19.3	23.1	23.9	22.9	22.1	20.4	20.9	20.3	21.4	21.2

## Sheet: Fig. 3g
day	NS				10^7				10^8				10^9				10^10
0	0	0	0	0	0	0	0	0	0	0	0	0	0	0	0	0	0	0	0	0
7	182.033	120.43	111.351	172.99	141.145	198.282	154.75	143.636	131.142	175.582	140.82	194.419	109.974	139.998	164.66	154.632	113.756	139.642	165.437	161.922
12	398.993	399.71	330.06	467.81	312.341	497.564	202.775	154.196	149.036	375.136	186.931	261.683	120.88	133.238	178.992	124.245	89.016	120.617	139.344	67.804
14	729.81	849.27	790.009	788.27	346.685	357.291	284.585	133.332	230.318	465.822	313.506	213.75	138.998	118.409	90.0607	136.189	60.3416	83.3875	93.1618	63.889
17	955.84	1095.28	956.175	1328.81	603.045	827.037	389.228	280.857	396.92	888.143	350.413	370.41	64.512	100.41	73.4192	70.2109	46.7797	74.8551	100	84.6624
19	1276.49	1533.72	1125.81	1591.38	1334.93	1159.13	445.365	275.996	249	1053.5	412.851	420.519	32.5274	147.893	73.5078	0	28.5826	55.7773	43.9113	29.6914
21	1518.77		1322.85		1276.59	1485.03	981.393	500.911	370.635	1074.79	564.009	498.846	52.8126	188.119	65.3574	0	36.0047	79.4373	0	25.1442
24			1588.71		1209.78	1707.04	910.633	973.262	395.375	1703.81	1122.64	945.36	40.4349	203.165	120.936	0	63.6916	134.792	0	0
27					1625.37		1543.61	1160.81	714.975		1338	1428.65	82.0587	215.125	488.788	0	106.632	220.345	0	0
30								1529.26	1260.44		1372.23	1515.4	150.191	200.856	562.624	0	124.315	283.543	0	0

## Sheet: Fig. 3h
days	NS	10^7	10^8	10^9	10^10
19	1
19	1
20	1
21	1
22	1
22	1
24		1
26		1
27		1
30		1
31		1
32		1
24			1
30			1
34			1
35			1
38			1
40			1
48				1
55				1
56				1
60				0
60				0
60				0
50					1
56					1
60					0
60					0
60					0
60					0
