# Supplementary material for: Engineered Lactococcus lactis secreting Flt3L and OX40 ligand for in situ vaccination-based cancer immunotherapy
Source: Nat Commun. 2022 Dec 3;13:7466. doi: 10.1038/s41467-022-35130-7 (PMC9719518; doi:10.1038/s41467-022-35130-7)
Supplement: Supplementary file 7 — Source Data [file 41467_2022_35130_MOESM7_ESM.zip › source data/Fig.4.xlsx]

## Sheet: Fig. 4b
days	NS (Tr)								Lactis (Tr)								FO (Tr)								Lactis + FO (Tr)								FOLactis (Tr)
0	0	0	0	0	0	0	0	0	0	0	0	0	0	0	0	0	0	0	0	0	0	0	0	0	0	0	0	0	0	0	0	0	0	0	0	0	0	0	0	0
7	204.723	99.0945	130.696	112.828	90.944	123.872	111.328	70.227	122.808	78.8503	121.179	97.3875	80.501	72.3243	64.1798	99.8312	95.6263	90.396	74.5557	101.088	73.1823	101.935	74.8452	78.416	35.5814	64.2102	83.2896	101.702	74.5805	111.985	86.6027	99.2505	101.505	98.106	76.4318	111.014	86.4003	110.261	81.8015	47.4941
11	298.116	266.805	180.774	438.893	216.763	205.167	302.379	173.225	250.312	143.36	289.132	178.85	171.5	147.875	239.704	214.243	169.884	196.599	171.396	138.915	171.5	262.808	207.831	134.54	143.36	139.264	133.12	130.696	136.93	126	139.425	152.46	126.514	104.362	109.33	163.849	102.85	122.786	116.058	143.65
13	394.944	356.328	267.188	686.816	402.688	258.57	566.784	288	580	292.783	313.45	376.65	268.8	281.25	325.424	337.561	305.087	314.928	296.227	356.445	329.122	363.096	352.352	279.046	124.2	95.8455	169.016	78.732	143.36	95.8455	163.849	127.8	186.517	87.88	101.338	94.77	54.684	124.468	82.8655	87.079
17	711.504	758.543	1046.83	1312.5	881.061	1061.47	968.202	908.28	699.5	546.21	461.7	890.624	397.808	915.062	454.072	553.536	676.512	421.22	241.875	453.21	537.824	514.615	414.736	540.653	199.962	147.875	207.36	228.152	228.096	255.881	276.822	242.592	66.27	44.982	77.5	85.6745	56.448	123.872	85.6745	147.875
20	1229.84	1513.15	1481.04	1689.21	1006.14	1171.46	1164.93	1016.06	831.22	712.3	872.85	1331.28	768.35	1241.93	1206.58	967.718	667.013	624.24	421.32	688.176	621.3	702.25	752.812	589.837	272	734.217	176.157	432.964	509.652	0	267.696	367.096	0	51.772	52.272	0	0	98.784	132.736	168.776
22	1571.15				1514.7	1590.17	1571.13	1473.37	1016.06	854.1	1161.29	1065.77	1051.2	1152	1595.37	938.818	832.012	877.212	548.856	913.385	683.4	705.499	1153.51	676.096	432.964	444.36	299.88	451.25	379.456	0	371.25	191.558	0	60.306	36.2785	0	0	17.7785	167.85	228.096
24									1442.37	1256.92			1276.21			1521.25	1049.32	958.812	855.955	1450.4	754.2	972.498	1421.55	743.5	503.652	316.368	213.75	460.275	180.774	0	361.852	224.325	0	48.51	47.2	0	0	44.1	210	243.682
26													1563.89				1310.23	1339.78	1353.79	1568.7	877.23	1123.5		905.3	885.062	585.679	347.612	841.874	634.834	0	226.482	310.005	0	44	155.648	0	0	149.683	203.223	228.592
28																					1445.16	1330.64		1086.53	1269.91		583.495	1343.55	820.816	0	451.25	757.741	0	22.736	118.588	0	0	154.161	183.157	209.785
30																					1507.04	1475.2		1487.7	1348.65		330.672	1454.9	708.736	0	543.956	804.5	0	0	171.154	0	0	189.688	176.313	196.544

## Sheet: Fig. 4c
days	NS (NT)								Lactis (NT)								FO (NT)								Lactis + FO (NT)								FOLactis (NT)
0	0	0	0	0	0	0	0	0	0	0	0	0	0	0	0	0	0	0	0	0	0	0	0	0	0	0	0	0	0	0	0	0	0	0	0	0	0	0	0	0
7	127.056	62.2104	49.923	48.7089	56.7	48.3842	27.8242	58.7879	49.4888	48.3108	42.4865	43.7947	35.301	41.0478	40.3826	36.2758	38.2531	34.6913	34.0725	40.1445	26.5514	26.3088	20.5117	56.6547	29.0952	37.9516	33.2096	39.53	34.4581	40.4495	39.4245	49.7552	34.9104	45.3194	49.5281	48.5704	37.7404	38.7255	51.9179	31.3548
11	219.961	144.652	182.574	147.456	208.25	147.456	161.867	166.887	164.775	181.675	164.775	130.235	156.816	102.528	121.838	102.85	105.966	93.312	107.217	92.2625	74.1285	70.227	78.652	108.192	102.344	90.75	81.12	72.03	102.85	94.08	93.288	87.88	103.968	87.48	65	87.079	73.75	91.854	104.362	106.171
13	402.545	277.344	433.664	216.302	415.853	230.688	256.608	209.202	251.982	271.062	290.207	166.464	319.39	149.916	282.906	254.144	172.062	183.298	190.44	147.456	180.918	196	225.264	203.456	107.217	86.528	98.696	97.5	111.012	83.824	89.2375	161.604	52.65	72.03	81.461	70.272	54.684	127.8	79.488	80.631
17	837.9	364.135	891.075	531.609	836.37	717.336	762.528	477.9	584.064	654.368	467.046	504.21	744.185	435.217	634.644	610	344.389	292.783	363.312	239.062	332.82	306.936	189.037	258.57	169.884	258.57	149.988	77.315	178.176	221.778	225.264	146.853	53.84	74.431	97.686	38.7855	37.6	191.896	209.484	50.784
20	1095.12	778.206	1265.14	864.234	1033.75	1034.44	795	780.45	641.144	897.015	867.912	742.562	1145.51	840.448	786.5	633.938	589.472	511.488	568.458	578.656	522.199	608.634	485.98	668.367	118.354	265.6	143.258	338.688	218.05	121.33	339.575	163.84	44.7135	195.201	73.002	60.7475	21.2355	226.482	215.04	53.958
22	1571.72				1584.32	1264.8	1110.14	957.6	1049.32	1190.7	1007.13	1004.67	1211.2	908.28	1094.4	810.832	827.904	1000.8	555.131	636.263	719.104	905.913	514.615	707.472	136.8	122.786	123.872	209.484	309.394	57.132	249.64	78.416	35.117	169.884	97.2405	78.416	22.103	180.774	286.558	36.288
24									1078.12	1581.41			1287.04			1074.16	800.632	1012.51	856.309	1056.76	1111.98	1134.67	790.087	784.256	305.087	210.392	92.2625	179.562	349.648	39.5035	210.7	90	21.572	154.744	47.2	43.76	13.328	85.176	285	53.6625
26													1358.98				1377.95	1372.88	1053.26	1153.45	1203.55	1090.76		865.33	474.624	423.774	356.328	336.2	518.826	43.218	591.658	194.35	0	155.136	33.672	31.104	55.016	196.599	249.568	158.76
28																					1432.31	1213.33		1085.17	704.114		429.887	640	805.792	0	910.361	250.463	0	170.432	21.328	19.1195	36.1415	324.576	209.49	214.656
30																					1534.83	1352.33		1231.43	578.758		179.974	837.082	991.841	0	1040.32	733.1	0	194.68	0	0	16.853	199.119	163.136	154.21

## Sheet: Fig. 4f
Days	NS	Lactis	FO	Lactis + FO	FOLactis
18	1
18	1
18	1
19	1
19	1
19	1
19	1
20	1
24	1
24	1
19		1
19		1
20		1
20		1
21		1
22		1
24		1
24		1
24		1
26		1
21			1
23			1
23			1
24			1
24			1
25			1
26			1
28			1
44			1
60			0
28				1
30				1
33				1
35				1
41				1
45				1
48				1
52				1
60				0
60				0
40					1
52					1
56					1
60					0
60					0
60					0
60					0
60					0
60					0
60					0
	1 means death; 0 means being alive

## Sheet: Fig. 4g
days	NS								Lactis								FO								Lactis + FO								FOLactis
7	21.1	20.7	21.3	22.5	22.5	20.9	20.4	22.2	21.8	20.9	20.3	20.6	23.1	21.2	20.2	21.8	20.3	20.3	21.8	22	21.5	21.2	20.1	21.5	19.3	20.8	21.1	18.3	19.6	20.3	20.6	20.7	22.1	22.4	21.1	21.5	21.9	20.5	19.2	20.1
11	21.9	21.9	22.6	23.6	23.8	21.5	21.3	23	21.7	21	19.6	21.1	23.4	22.2	19.9	21.7	21.3	20.9	22	22.4	22.1	20.8	21.7	21.9	18.8	21.2	21.3	17.8	19.5	19.6	20.6	20	21.2	23.2	21	21.1	20.8	20.8	20.2	19.5
13	22.7	22.4	22.9	23.6	24	21.7	21.6	23.5	22.3	21	20.4	21.5	24.2	23.7	20.6	22.3	22	21.5	21.7	23.3	22.5	21.5	21.2	22	19.5	20.8	21.3	18.1	20.2	19.8	20.8	21	20.9	23.7	22.2	20.9	19.7	21	22.4	19.7
17	23.4	23.5	23.9	24.1	24.6	22.9	22.6	23.8	23.1	21.9	22	23.3	24.8	24.7	21.6	23.4	22.8	22.1	22.9	24.2	23.7	22.7	22.8	22.4	20.4	22.7	21.9	19.1	21.3	20.8	21.6	21.1	21.3	23.7	23.1	21.5	20.5	21.3	23.2	20.4
20	24.7	25.2	25.7	26.1	25.7	23.2	24.8	25.3	22.3	21.3	20.8	22.3	24.8	25.1	22.2	23.6	22.6	22.5	22.6	25.2	24.6	23	22.7	22.9	22.1	24.6	23.3	22.1	23.4	22.8	23.1	23.4	22	24.2	23.7	22.4	22.6	22.7	24.2	21.6
22	25.6				26.8	24.2	24.4	24.6	23.5	22	21.6	22.7	25.8	25.3	22.6	23.5	23.7	23.9	23.9	26.1	25.1	24.2	23	23.7	22.1	24.6	24	21.2	21.9	22.7	23	23	22.6	24.4	24.4	22.5	22.5	23.2	24.3	22.9
24									23.9	21.9			26.1			23.5	23.6	23.9	24.4	25.7	25.1	24.3	22.9	23.9	22.7	25.6	24.9	22.9	22	23.4	23.6	23.7	22.9	25.5	25	23.2	23.8	23	25.7	22.7
26													26.3				25.3	24.5	24.1	25.9	25.9	23.1	24.4	23.9	23.1	25.4	23.5	22.9	22.4	22.9	23.9	23.9	23.1	25.7	26.9	23	23.9	24.2	25.7	23.5
28																					26.5	24.9		24.7	24.5	26.7	24.9	23.7	23.9	23.9	25.1	25.8	24		26.7	23.8	24.8	24	26.9	24.6
30																					26.9	25.8		26.1	25.3	26.4	26.1	25.8	24.3	24.9	26.9	26.3	24.2		27.2	24.3	25.2	24.2	26.7	25.9

## Sheet: Fig. 4i
days	NS					FOLactis					CFS1R depletion					NK depletion					CD8 depletion					CD4 depletion
0	0	0	0	0	0	0	0	0	0	0	0	0	0	0	0	0	0	0	0	0	0	0	0	0	0	0	0	0	0	0
6	116.058	92.2625	76.7295	105.593	76.7295	70	81.9315	84.5325	70	68.9265	70.304	107.911	141.312	85.6745	118.354	107.648	132.618	136.93	107.911	119.072	118.354	90.584	104.362	87.88	94.1015	87.079	75	85.176	96.9105	81.9315
8	129.6	112.091	104.284	155.648	90.75	78.416	99.144	112.694	72.5	81.648	70	137.216	190.44	128.375	218.05	154.213	204.723	298.116	189.486	161.172	189.584	174.24	222.95	174.636	139.24	120.6	88.938	113.132	204.161	114.376
10	202.097	194.658	154.902	232.489	194.658	42.6322	21.4888	103.68	20.9023	90.7407	91.5624	211.945	62.4981	124.562	92.6117	196.535	306.087	280.135	290.153	229.911	155.195	226.006	250.985	155.195	200.122	36.982	149.866	68.4881	57.6994	36.982
12	202.5	182.932	296.32	238.086	180.854	57.7081	47.6846	57.8721	42.5919	85.6146	33.7801	213.864	81.4087	61.1101	208.95	185.74	238.464	473.639	214.114	223.823	145.681	124.434	384.11	379.456	211.073	119.21	190.651	164.812	245.577	153.84
15	442.973	318.349	452.764	542.162	300.894	28.2501	80.6992	199.564	49.9753	188.651	126.668	334.174	235.431	45.0061	148.466	554.041	551.838	890.901	304.883	278.539	254.841	290.926	406.377	494.594	325.703	84.3729	130.519	114.286	342.47	152.156
18	841.468	517.284	831.465	615.561	380.719	15.1373	18.5954	176.613	43.0309	89.4145	383.063	328.707	659.157	22.7962	425.843	690.348	541.444	1121.25	362.362	524.148	352.297	502.085	590.12	629.613	249.175	159.443	156.077	90.3712	278.397	223.747
21	869.03	835.521	1285.75	1369.65	709.734	44.4262	63.382	660.41	74.6847	247.142	593.798	565.531	788.653	0	578.559	1474	1250.58	1574.91	493.491	849.138	1002.85	742.637	702.329	820.133	303.628	391.234	170.458	143.958	296.733	277.091
24	1539.07	1583.84	1549.08	1594.51	1203.84	69.6972	80.3304	917.78	105.495	331.465	441.099	874.834	863.701	0	787.403	1616.67	1570.77		891.543	1377.22	1590.82	1501.47	921.176	1537.38	767.562	591.592	317.116	241.65	331.893	310.908
27					1598.56	99.177	133.228	1137.94	161.172	421.477	526.259	1085.01	943.371	0	982.671				1491.61	1508.7			1238.72		1390.32	795.578	682.707	571.058	516.157	434.318
30						112.285	142.941	1254.72	186.218	426.87	525	1178.24	1196.46	0	1000.66				1594.25				1442.94		1597.45	1198.36	847.328	600.084	476.302	408.752

## Sheet: Fig. 4j
days	NS	FOLactis	CFS1R depletion	NK depletion	CD8 depletion	CD4 depletion
24	1
24	1
24	1
24	1
25	1
26	1
55		1
60		0
60		0
60		0
60		0
60		0
35			1
38			1
45			1
54			1
60			0
60			0
21				1
24				1
24				1
27				1
28				1
29				1
24					1
24					1
24					1
29					1
30					1
34					1
52						1
54						1
55						1
60						0
60						0
60						0
	1 means death; 0 means being alive
