# Supplementary material for: Engineered Lactococcus lactis secreting Flt3L and OX40 ligand for in situ vaccination-based cancer immunotherapy
Source: Nat Commun. 2022 Dec 3;13:7466. doi: 10.1038/s41467-022-35130-7 (PMC9719518; doi:10.1038/s41467-022-35130-7)
Supplement: Supplementary file 7 — Source Data [file 41467_2022_35130_MOESM7_ESM.zip › source data/Fig.5.xlsx]

## Sheet: Fig. 5d
NS						Lactis						FO						Lactis + FO						FOLactis
5.1	4.4	6.29	7.35	7.13	5.29	7.72	7.66	8.81	5.35	9.55	6.43	8	7.83	12	10.2	11.5	8.1	10.2	11.5	12.5	10.5	12	9.85	12.6	13.1	12.9	11	12.9	11.2

## Sheet: Fig. 5e
NS						Lactis						FO						Lactis + FO						FOLactis
0.82	0.83	0.72	1	1.16	0.62	1.62	2.28	2.65	2.62	3.83	1.66	4.52	5.41	4.82	4.84	4.61	4.78	7.54	7.77	5.46	7.08	8.8	7.23	18.4	9.23	19.9	9.04	19.5	19.2

## Sheet: Fig. 5f
NS						Lactis						FO						Lactis + FO						FOLactis
3.9	1.1	1.9	0.04	4.7	1.1	3.5	1.8	3	6.2	3.5	5.1	4	2.9	4.9	4.2	2.8	4.1	3.2	4.1	4.3	3.6	4.3	5.1	14.9	12.18	10.9	9.9	9.6	10.2

## Sheet: Fig. 5g
NS						Lactis						FO						Lactis + FO						FOLactis
6.41	9.18	8.05	6.49	8.19	6.39	12.2	16.1	13.4	10.6	13	11.3	16.1	13.8	14.3	14.8	15	16.5	21.4	17.6	23	24.3	20.5	19.2	33.3	22.1	29.6	33.6	25.1	27.1

## Sheet: Fig. 5h
NS						Lactis						FO						Lactis + FO						FOLactis
0.73	0.69	0.69	0.65	0.63	0.7	0.82	0.74	0.77	0.8	0.95	0.94	1	1.31	1.09	1.08	1	1.58	1.46	1.49	1.55	1.25	1.27	2.52	2.63	3.01	3.96	3.07	2.86	2.71

## Sheet: Fig. 5i
NS						Lactis						FO						Lactis + FO						FOLactis
0.29	0.26	0.45	0.42	0.46	0.39	0.49	0.6	0.48	0.52	0.58	0.58	0.6	0.68	0.7	1.17	0.97	0.96	1.44	1.3	1.23	1.31	1.23	1.49	1.52	1.49	1.54	1.6	1.52	3.01
