# Supplementary material for: Engineered Lactococcus lactis secreting Flt3L and OX40 ligand for in situ vaccination-based cancer immunotherapy
Source: Nat Commun. 2022 Dec 3;13:7466. doi: 10.1038/s41467-022-35130-7 (PMC9719518; doi:10.1038/s41467-022-35130-7)
Supplement: Supplementary file 7 — Source Data [file 41467_2022_35130_MOESM7_ESM.zip › source data/Fig.6 DES_anno.xls]

GeneName_list	GeneCol	Chr	Start	End	Strand	GeneSymbol	Description	GO_BP	GO_CC	GO_MF	KO	Pathway
ENSMUSG00000066720	#00F0FFFF	17	23901558	23903000	-	Cldn9	claudin 9 [Source:MGI Symbol%3BAcc:MGI:1913100]	-	GO:0016020:membrane;	-	K06087	;ko04514 Cell adhesion molecules;ko04530 Tight junction;ko04670 Leukocyte transendothelial migration;ko05130 Pathogenic Escherichia coli infection;ko05160 Hepatitis C;
ENSMUSG00000030787	#00F0FFFF	7	110449814	110462446	-	Lyve1	lymphatic vessel endothelial hyaluronan receptor 1 [Source:MGI Symbol%3BAcc:MGI:2136348]	GO:0006027:glycosaminoglycan catabolic process;GO:0007155:cell adhesion;GO:0006810:transport;GO:0007165:signal transduction;	GO:0005886:plasma membrane;GO:0016021:integral component of membrane;	GO:0005540:hyaluronic acid binding;GO:0004888:transmembrane signaling receptor activity;	K19012	-
ENSMUSG00000090210	#00F0FFFF	3	96552900	96571835	+	Itga10	integrin%2C alpha 10 [Source:MGI Symbol%3BAcc:MGI:2153482]	GO:0007155:cell adhesion;GO:0007229:integrin-mediated signaling pathway;	GO:0016021:integral component of membrane;	-	K06586	;ko04151 PI3K-Akt signaling pathway;ko04510 Focal adhesion;ko04512 ECM-receptor interaction;ko04810 Regulation of actin cytoskeleton;ko05165 Human papillomavirus infection;ko05410 Hypertrophic cardiomyopathy;ko05412 Arrhythmogenic right ventricular cardiomyopathy;ko05414 Dilated cardiomyopathy;
ENSMUSG00000030711	#00F0FFFF	7	126272037	126275604	-	Sult1a1	sulfotransferase family 1A%2C phenol-preferring%2C member 1 [Source:MGI Symbol%3BAcc:MGI:102896]	GO:0008210:estrogen metabolic process;GO:0006805:xenobiotic metabolic process;GO:0009812:flavonoid metabolic process;GO:0018960:4-nitrophenol metabolic process;GO:0051384:response to glucocorticoid;GO:0017144:drug metabolic process;GO:0006950:response to stress;GO:0051923:sulfation;GO:0006584:catecholamine metabolic process;GO:0008217:regulation of blood pressure;	GO:0005829:cytosol;	GO:0050656:3'-phosphoadenosine 5'-phosphosulfate binding;GO:0004062:aryl sulfotransferase activity;GO:0050294:steroid sulfotransferase activity;GO:0047894:flavonol 3-sulfotransferase activity;GO:0017067:tyrosine-ester sulfotransferase activity;GO:0042803:protein homodimerization activity;	K01014	;ko05204 Chemical carcinogenesis;
ENSMUSG00000055322	#00F0FFFF	1	73949390	74163608	-	Tns1	tensin 1 [Source:MGI Symbol%3BAcc:MGI:104552]	-	-	-	K18080	-
ENSMUSG00000024222	#00F0FFFF	17	28618068	28736501	-	Fkbp5	FK506 binding protein 5 [Source:MGI Symbol%3BAcc:MGI:104670]	GO:0000413:protein peptidyl-prolyl isomerization;GO:0061077:chaperone-mediated protein folding;	GO:0005737:cytoplasm;GO:0016020:membrane;GO:0005634:nucleus;GO:0005730:nucleolus;	GO:0005528:FK506 binding;GO:0031072:heat shock protein binding;GO:0003755:peptidyl-prolyl cis-trans isomerase activity;	K09571	;ko04915 Estrogen signaling pathway;
ENSMUSG00000016552	#00F0FFFF	15	77824722	77840922	-	Foxred2	FAD-dependent oxidoreductase domain containing 2 [Source:MGI Symbol%3BAcc:MGI:106315]	GO:0030433:ER-associated ubiquitin-dependent protein catabolic process;GO:0055114:oxidation-reduction process;	GO:0005788:endoplasmic reticulum lumen;	GO:0050660:flavin adenine dinucleotide binding;GO:0016491:oxidoreductase activity;	-	-
ENSMUSG00000044206	#00F0FFFF	X	95290809	95337044	-	Vsig4	V-set and immunoglobulin domain containing 4 [Source:MGI Symbol%3BAcc:MGI:2679720]	GO:0032703:negative regulation of interleukin-2 production;GO:0042130:negative regulation of T cell proliferation;	-	-	-	-
ENSMUSG00000098021	#00F0FFFF	15	39043906	39044831	+	Gm9522	predicted gene 9522 [Source:MGI Symbol%3BAcc:MGI:3779931]	-	-	-	-	-
ENSMUSG00000056025	#00F0FFFF	3	144435438	144466738	-	Clca3a1	chloride channel accessory 3A1 [Source:MGI Symbol%3BAcc:MGI:1316732]	GO:0034220:ion transmembrane transport;GO:0006821:chloride transport;	GO:0005887:integral component of plasma membrane;	GO:0005229:intracellular calcium activated chloride channel activity;	K05027	;ko04924 Renin secretion;ko04972 Pancreatic secretion;
ENSMUSG00000046191	#00F0FFFF	18	37637317	37640875	+	Pcdhb20	protocadherin beta 20 [Source:MGI Symbol%3BAcc:MGI:2136758]	-	-	-	K16494	-
ENSMUSG00000038894	#00F0FFFF	8	11034681	11058458	-	Irs2	insulin receptor substrate 2 [Source:MGI Symbol%3BAcc:MGI:109334]	GO:0032024:positive regulation of insulin secretion;GO:0002053:positive regulation of mesenchymal cell proliferation;GO:0033673:negative regulation of kinase activity;GO:0009749:response to glucose;GO:0007420:brain development;GO:0046326:positive regulation of glucose import;GO:0045725:positive regulation of glycogen biosynthetic process;GO:0010748:negative regulation of plasma membrane long-chai…	GO:0005829:cytosol;GO:0005886:plasma membrane;	GO:0043548:phosphatidylinositol 3-kinase binding;GO:0005158:insulin receptor binding;GO:0019904:protein domain specific binding;GO:0019901:protein kinase binding;GO:0019903:protein phosphatase binding;	K07187	;ko04022 cGMP-PKG signaling pathway;ko04068 FoxO signaling pathway;ko04140 Autophagy - animal;ko04152 AMPK signaling pathway;ko04211 Longevity regulating pathway;ko04213 Longevity regulating pathway - multiple species;ko04910 Insulin signaling pathway;ko04920 Adipocytokine signaling pathway;ko04923 Regulation of lipolysis in adipocytes;ko04930 Type II diabetes mellitus;ko04931 Insulin resistance;…
ENSMUSG00000032925	#00F0FFFF	14	123897383	124213030	+	Itgbl1	integrin%2C beta-like 1 [Source:MGI Symbol%3BAcc:MGI:2443439]	GO:0007229:integrin-mediated signaling pathway;	GO:0005576:extracellular region;	-	-	-
ENSMUSG00000031274	#00F0FFFF	X	140258381	140472230	+	Col4a5	collagen%2C type IV%2C alpha 5 [Source:MGI Symbol%3BAcc:MGI:88456]	GO:0007528:neuromuscular junction development;	GO:0005587:collagen type IV trimer;GO:0031594:neuromuscular junction;GO:0005605:basal lamina;	-	K06237	;ko04151 PI3K-Akt signaling pathway;ko04510 Focal adhesion;ko04512 ECM-receptor interaction;ko04926 Relaxin signaling pathway;ko04933 AGE-RAGE signaling pathway in diabetic complications;ko04974 Protein digestion and absorption;ko05146 Amoebiasis;ko05165 Human papillomavirus infection;ko05200 Pathways in cancer;ko05222 Small cell lung cancer;
ENSMUSG00000025921	#00F0FFFF	1	16175998	16203958	+	Rdh10	retinol dehydrogenase 10 (all-trans) [Source:MGI Symbol%3BAcc:MGI:1924238]	GO:0001656:metanephros development;GO:0035115:embryonic forelimb morphogenesis;GO:0043583:ear development;GO:0060449:bud elongation involved in lung branching;GO:0014032:neural crest cell development;GO:0008406:gonad development;GO:0042572:retinol metabolic process;GO:0043584:nose development;GO:0002138:retinoic acid biosynthetic process;GO:0048703:embryonic viscerocranium morphogenesis;GO:000760…	GO:0044297:cell body;GO:0016021:integral component of membrane;GO:0005789:endoplasmic reticulum membrane;GO:0005634:nucleus;	GO:0004745:retinol dehydrogenase activity;GO:0000166:nucleotide binding;GO:0052650:NADP-retinol dehydrogenase activity;	K11151	;ko00830 Retinol metabolism;ko01100 Metabolic pathways;
ENSMUSG00000110618	#00F0FFFF	11	51789793	51800451	+	Gm39822	predicted gene%2C 39822 [Source:MGI Symbol%3BAcc:MGI:5622707]	-	-	-	-	-
ENSMUSG00000025867	#00F0FFFF	13	54519162	54531730	+	Cplx2	complexin 2 [Source:MGI Symbol%3BAcc:MGI:104726]	GO:0031915:positive regulation of synaptic plasticity;GO:0006904:vesicle docking involved in exocytosis;	GO:0044464:cell part;	-	K15294	;ko04721 Synaptic vesicle cycle;
ENSMUSG00000022562	#00F0FFFF	15	76180801	76212215	-	Oplah	5-oxoprolinase (ATP-hydrolysing) [Source:MGI Symbol%3BAcc:MGI:1922725]	GO:0006749:glutathione metabolic process;GO:0071028:nuclear mRNA surveillance;GO:0030307:positive regulation of cell growth;GO:0000460:maturation of 5.8S rRNA;GO:0071044:histone mRNA catabolic process;GO:0051607:defense response to virus;GO:0045006:DNA deamination;	GO:0000178:exosome (RNase complex);GO:0035327:transcriptionally active chromatin;GO:0005737:cytoplasm;GO:0005634:nucleus;	GO:0017168:5-oxoprolinase (ATP-hydrolyzing) activity;GO:0005524:ATP binding;GO:0017091:AU-rich element binding;GO:0005515:protein binding;	K01469;K11600	;ko00480 Glutathione metabolism;ko01100 Metabolic pathways;;ko03018 RNA degradation;
ENSMUSG00000033855	#00F0FFFF	17	88905112	88970014	+	Ston1	stonin 1 [Source:MGI Symbol%3BAcc:MGI:1924307]	GO:0006886:intracellular protein transport;GO:0030100:regulation of endocytosis;	GO:0030131:clathrin adaptor complex;	-	-	-
ENSMUSG00000025551	#00F0FFFF	14	124215319	124914539	-	Fgf14	fibroblast growth factor 14 [Source:MGI Symbol%3BAcc:MGI:109189]	GO:0007254:JNK cascade;GO:0050905:neuromuscular process;GO:0008344:adult locomotory behavior;GO:0008543:fibroblast growth factor receptor signaling pathway;GO:0007268:synaptic transmission;GO:0010765:positive regulation of sodium ion transport;	GO:0005634:nucleus;	GO:0005104:fibroblast growth factor receptor binding;GO:0008201:heparin binding;GO:0008083:growth factor activity;	K04358	;ko04010 MAPK signaling pathway;ko04014 Ras signaling pathway;ko04015 Rap1 signaling pathway;ko04020 Calcium signaling pathway;ko04151 PI3K-Akt signaling pathway;ko04810 Regulation of actin cytoskeleton;ko05200 Pathways in cancer;ko05218 Melanoma;ko05224 Breast cancer;ko05226 Gastric cancer;
ENSMUSG00000063558	#00F0FFFF	1	58069090	58145572	+	Aox1	aldehyde oxidase 1 [Source:MGI Symbol%3BAcc:MGI:88035]	GO:0055114:oxidation-reduction process;	GO:0005737:cytoplasm;	GO:0050660:flavin adenine dinucleotide binding;GO:0051287:NAD binding;GO:0004031:aldehyde oxidase activity;GO:0008762:UDP-N-acetylmuramate dehydrogenase activity;GO:0009055:electron carrier activity;GO:0005506:iron ion binding;GO:0051537:2 iron, 2 sulfur cluster binding;GO:0043546:molybdopterin cofactor binding;	K00157	;ko00280 Valine, leucine and isoleucine degradation;ko00350 Tyrosine metabolism;ko00380 Tryptophan metabolism;ko00750 Vitamin B6 metabolism;ko00760 Nicotinate and nicotinamide metabolism;ko00830 Retinol metabolism;ko00982 Drug metabolism - cytochrome P450;ko01100 Metabolic pathways;ko01120 Microbial metabolism in diverse environments;ko04630 JAK-STAT signaling pathway;
ENSMUSG00000038174	#00F0FFFF	1	58561965	58625482	-	Fam126b	family with sequence similarity 126%2C member B [Source:MGI Symbol%3BAcc:MGI:1098784]	-	GO:0005622:intracellular;	-	-	-
ENSMUSG00000042851	#00F0FFFF	2	128809322	128860483	+	Zc3h6	zinc finger CCCH type containing 6 [Source:MGI Symbol%3BAcc:MGI:1926001]	-	-	GO:0008270:zinc ion binding;GO:0003676:nucleic acid binding;	-	-
ENSMUSG00000022032	#00F0FFFF	14	65903852	66002275	+	Scara5	scavenger receptor class A%2C member 5 [Source:MGI Symbol%3BAcc:MGI:1918395]	GO:0070207:protein homotrimerization;GO:0034755:iron ion transmembrane transport;GO:0006879:cellular iron ion homeostasis;GO:0006897:endocytosis;GO:0034605:cellular response to heat;	GO:0009986:cell surface;GO:0005887:integral component of plasma membrane;	GO:0070287:ferritin receptor activity;GO:0005515:protein binding;GO:0005044:scavenger receptor activity;	-	-
ENSMUSG00000022464	#00F0FFFF	15	96892701	96953837	-	Slc38a4	solute carrier family 38%2C member 4 [Source:MGI Symbol%3BAcc:MGI:1916604]	GO:0003333:amino acid transmembrane transport;GO:0006814:sodium ion transport;	GO:0005886:plasma membrane;GO:0016021:integral component of membrane;	GO:0015171:amino acid transmembrane transporter activity;GO:0015293:symporter activity;	K14991	-
ENSMUSG00000022419	#00F0FFFF	15	54975713	55122667	+	Deptor	DEP domain containing MTOR-interacting protein [Source:MGI Symbol%3BAcc:MGI:2146322]	GO:0045792:negative regulation of cell size;GO:0006469:negative regulation of protein kinase activity;GO:0042981:regulation of apoptotic process;GO:0032007:negative regulation of TOR signaling;	GO:0005622:intracellular;	-	-	-
ENSMUSG00000020108	#00F0FFFF	10	59785491	59787656	-	Ddit4	DNA-damage-inducible transcript 4 [Source:MGI Symbol%3BAcc:MGI:1921997]	GO:0001764:neuron migration;GO:0045820:negative regulation of glycolytic process;GO:1901216:positive regulation of neuron death;GO:0048011:neurotrophin TRK receptor signaling pathway;GO:0008283:cell proliferation;GO:0051607:defense response to virus;GO:0007420:brain development;GO:0001666:response to hypoxia;GO:0032007:negative regulation of TOR signaling;GO:0072593:reactive oxygen species metabo…	GO:0005829:cytosol;GO:0005739:mitochondrion;	GO:0071889:14-3-3 protein binding;	K08270	;ko04140 Autophagy - animal;ko04150 mTOR signaling pathway;ko04151 PI3K-Akt signaling pathway;ko05206 MicroRNAs in cancer;
ENSMUSG00000035877	#00F0FFFF	2	160590628	160714918	-	Zhx3	zinc fingers and homeoboxes 3 [Source:MGI Symbol%3BAcc:MGI:2444772]	GO:0045669:positive regulation of osteoblast differentiation;GO:0000122:negative regulation of transcription from RNA polymerase II promoter;	GO:0005730:nucleolus;GO:0005938:cell cortex;	GO:0008270:zinc ion binding;GO:0043565:sequence-specific DNA binding;GO:0003714:transcription corepressor activity;GO:0003700:sequence-specific DNA binding transcription factor activity;GO:0046982:protein heterodimerization activity;GO:0042803:protein homodimerization activity;	-	-
ENSMUSG00000041417	#00F0FFFF	13	101817071	101904725	-	Pik3r1	phosphoinositide-3-kinase regulatory subunit 1 [Source:MGI Symbol%3BAcc:MGI:97583]	GO:0043065:positive regulation of apoptotic process;GO:0048662:negative regulation of smooth muscle cell proliferation;GO:0006006:glucose metabolic process;GO:0045671:negative regulation of osteoclast differentiation;GO:0071548:response to dexamethasone;GO:0007584:response to nutrient;GO:0045776:negative regulation of blood pressure;GO:0045861:negative regulation of proteolysis;GO:0001878:respons…	GO:0043005:neuron projection;GO:0005943:phosphatidylinositol 3-kinase complex, class IA;GO:0005886:plasma membrane;GO:0005634:nucleus;GO:0005942:phosphatidylinositol 3-kinase complex;	GO:0043548:phosphatidylinositol 3-kinase binding;GO:0008022:protein C-terminus binding;GO:0031625:ubiquitin protein ligase binding;GO:0051117:ATPase binding;GO:0030971:receptor tyrosine kinase binding;GO:0005161:platelet-derived growth factor receptor binding;GO:0005159:insulin-like growth factor receptor binding;GO:0043559:insulin binding;GO:0043560:insulin receptor substrate binding;GO:0005158:…	K02649	;ko01521 EGFR tyrosine kinase inhibitor resistance;ko01522 Endocrine resistance;ko01524 Platinum drug resistance;ko04012 ErbB signaling pathway;ko04014 Ras signaling pathway;ko04015 Rap1 signaling pathway;ko04024 cAMP signaling pathway;ko04062 Chemokine signaling pathway;ko04066 HIF-1 signaling pathway;ko04068 FoxO signaling pathway;ko04070 Phosphatidylinositol signaling system;ko04071 Sphingolip…
ENSMUSG00000109904	#00F0FFFF	7	109719197	109720947	+	Gm45819	predicted gene 45819 [Source:MGI Symbol%3BAcc:MGI:5804934]	-	-	-	-	-
ENSMUSG00000098708	#00F0FFFF	7	63546281	63549446	+	Gm27252	predicted gene 27252 [Source:MGI Symbol%3BAcc:MGI:5521095]	-	-	-	-	-
ENSMUSG00000031431	#00F0FFFF	X	139440277	139501408	-	Tsc22d3	TSC22 domain family%2C member 3 [Source:MGI Symbol%3BAcc:MGI:1196284]	GO:0048642:negative regulation of skeletal muscle tissue development;GO:0000122:negative regulation of transcription from RNA polymerase II promoter;GO:0007589:body fluid secretion;GO:0006970:response to osmotic stress;GO:0043066:negative regulation of apoptotic process;	GO:0005737:cytoplasm;GO:0005634:nucleus;	GO:0043426:MRF binding;GO:0003700:sequence-specific DNA binding transcription factor activity;	-	-
ENSMUSG00000055866	#00F0FFFF	1	91343704	91387046	-	Per2	period circadian clock 2 [Source:MGI Symbol%3BAcc:MGI:1195265]	GO:0007623:circadian rhythm;GO:0000122:negative regulation of transcription from RNA polymerase II promoter;GO:0007165:signal transduction;	GO:0005737:cytoplasm;GO:0005634:nucleus;	GO:0004871:signal transducer activity;GO:0005515:protein binding;GO:0000988:protein binding transcription factor activity;	K02633	;ko04710 Circadian rhythm;ko04711 Circadian rhythm - fly;ko04713 Circadian entrainment;ko05202 Transcriptional misregulation in cancer;ko05221 Acute myeloid leukemia;
ENSMUSG00000033863	#00F0FFFF	19	23118590	23145498	+	Klf9	Kruppel-like factor 9 [Source:MGI Symbol%3BAcc:MGI:1333856]	GO:0007566:embryo implantation;GO:0006355:regulation of transcription, DNA-templated;GO:0050847:progesterone receptor signaling pathway;GO:0097067:cellular response to thyroid hormone stimulus;GO:1901653:cellular response to peptide;	GO:0005634:nucleus;	GO:0008270:zinc ion binding;GO:0003677:DNA binding;	K09208	-
ENSMUSG00000070504	#00F0FFFF	1	172424209	172430118	-	Fcrl6	Fc receptor-like 6 [Source:MGI Symbol%3BAcc:MGI:3618339]	-	GO:0016021:integral component of membrane;GO:0009897:external side of plasma membrane;	GO:0019903:protein phosphatase binding;	K17273	-
ENSMUSG00000006221	#00F0FFFF	4	141148090	141152622	+	Hspb7	heat shock protein family%2C member 7 (cardiovascular) [Source:MGI Symbol%3BAcc:MGI:1352494]	-	-	-	K09546	-
ENSMUSG00000028972	#6100FFFF	4	150271472	150285789	-	Car6	carbonic anhydrase 6 [Source:MGI Symbol%3BAcc:MGI:1333786]	GO:0006730:one-carbon metabolic process;	GO:0005615:extracellular space;GO:0005737:cytoplasm;	GO:0008270:zinc ion binding;GO:0004089:carbonate dehydratase activity;	K01672	;ko00910 Nitrogen metabolism;ko01100 Metabolic pathways;
ENSMUSG00000019997	#6100FFFF	10	24471340	24474581	+	Ccn2	cellular communication network factor 2 [Source:MGI Symbol%3BAcc:MGI:95537]	GO:0008284:positive regulation of cell proliferation;GO:0043434:response to peptide hormone;GO:0007160:cell-matrix adhesion;GO:0060401:cytosolic calcium ion transport;GO:0070374:positive regulation of ERK1 and ERK2 cascade;GO:0009749:response to glucose;GO:0001558:regulation of cell growth;GO:0070278:extracellular matrix constituent secretion;GO:0010260:organ senescence;GO:0043280:positive regula…	GO:0005829:cytosol;GO:0005615:extracellular space;GO:0005578:proteinaceous extracellular matrix;GO:0048471:perinuclear region of cytoplasm;GO:0005794:Golgi apparatus;GO:0005801:cis-Golgi network;GO:0005938:cell cortex;	GO:0008201:heparin binding;GO:0005178:integrin binding;GO:0008083:growth factor activity;GO:0001968:fibronectin binding;GO:0005520:insulin-like growth factor binding;	K06827	;ko04371 Apelin signaling pathway;ko04390 Hippo signaling pathway;
ENSMUSG00000020893	#6100FFFF	11	68986043	69000786	+	Per1	period circadian clock 1 [Source:MGI Symbol%3BAcc:MGI:1098283]	GO:0032922:circadian regulation of gene expression;GO:0000122:negative regulation of transcription from RNA polymerase II promoter;GO:0007165:signal transduction;GO:0009416:response to light stimulus;GO:0009649:entrainment of circadian clock;	GO:0005634:nucleus;GO:0005737:cytoplasm;	GO:0005515:protein binding;GO:0070888:E-box binding;GO:0000978:RNA polymerase II core promoter proximal region sequence-specific DNA binding;GO:0000988:protein binding transcription factor activity;GO:0004871:signal transducer activity;	K02633	;ko04710 Circadian rhythm;ko04711 Circadian rhythm - fly;ko04713 Circadian entrainment;ko05202 Transcriptional misregulation in cancer;ko05221 Acute myeloid leukemia;
ENSMUSG00000034936	#6100FFFF	11	101556367	101558658	+	Arl4d	ADP-ribosylation factor-like 4D [Source:MGI Symbol%3BAcc:MGI:1933155]	GO:0007264:small GTPase mediated signal transduction;	GO:0005737:cytoplasm;GO:0005886:plasma membrane;GO:0005634:nucleus;	GO:0005525:GTP binding;	K07945	-
ENSMUSG00000035775	#6100FFFF	11	99319229	99328976	-	Krt20	keratin 20 [Source:MGI Symbol%3BAcc:MGI:1914059]	GO:0050708:regulation of protein secretion;GO:0045109:intermediate filament organization;GO:0033554:cellular response to stress;GO:0006915:apoptotic process;	GO:0005737:cytoplasm;GO:0005882:intermediate filament;	GO:0005515:protein binding;GO:0005198:structural molecule activity;	K07604	;ko04915 Estrogen signaling pathway;ko05150 Staphylococcus aureus infection;
ENSMUSG00000031762	#6100FFFF	8	94899292	94900196	+	Mt2	metallothionein 2 [Source:MGI Symbol%3BAcc:MGI:97172]	GO:0045926:negative regulation of growth;GO:0050796:regulation of insulin secretion;GO:0035690:cellular response to drug;GO:0006882:cellular zinc ion homeostasis;GO:0042593:glucose homeostasis;GO:0007263:nitric oxide mediated signal transduction;GO:0007623:circadian rhythm;GO:0071276:cellular response to cadmium ion;GO:0071294:cellular response to zinc ion;GO:0010273:detoxification of copper ion;…	GO:0048471:perinuclear region of cytoplasm;GO:0005634:nucleus;GO:0005887:integral component of plasma membrane;	GO:0008144:drug binding;GO:0005507:copper ion binding;GO:0008270:zinc ion binding;GO:0008502:melatonin receptor activity;GO:0046870:cadmium ion binding;	K14739	;ko04212 Longevity regulating pathway - worm;ko04978 Mineral absorption;
ENSMUSG00000035202	#6100FFFF	9	123195992	123291731	+	Lars2	leucyl-tRNA synthetase%2C mitochondrial [Source:MGI Symbol%3BAcc:MGI:2142973]	GO:0006450:regulation of translational fidelity;GO:0006429:leucyl-tRNA aminoacylation;	GO:0005739:mitochondrion;	GO:0002161:aminoacyl-tRNA editing activity;GO:0004823:leucine-tRNA ligase activity;GO:0005524:ATP binding;	K01869	;ko00970 Aminoacyl-tRNA biosynthesis;
ENSMUSG00000019970	#6100FFFF	10	21758083	21875802	+	Sgk1	serum/glucocorticoid regulated kinase 1 [Source:MGI Symbol%3BAcc:MGI:1340062]	GO:0050775:positive regulation of dendrite morphogenesis;GO:0032880:regulation of protein localization;GO:0010765:positive regulation of sodium ion transport;GO:0051726:regulation of cell cycle;GO:0031115:negative regulation of microtubule polymerization;GO:0008542:visual learning;GO:0032869:cellular response to insulin stimulus;GO:0006974:cellular response to DNA damage stimulus;GO:0030307:posit…	GO:0043005:neuron projection;GO:0005886:plasma membrane;GO:0048471:perinuclear region of cytoplasm;GO:0005739:mitochondrion;GO:0005634:nucleus;GO:0005789:endoplasmic reticulum membrane;GO:0005783:endoplasmic reticulum;	GO:0004674:protein serine/threonine kinase activity;GO:0048037:cofactor binding;GO:0035091:phosphatidylinositol binding;GO:0043423:3-phosphoinositide-dependent protein kinase binding;GO:0005524:ATP binding;GO:0048156:tau protein binding;	K13302	;ko04068 FoxO signaling pathway;ko04150 mTOR signaling pathway;ko04151 PI3K-Akt signaling pathway;ko04960 Aldosterone-regulated sodium reabsorption;
ENSMUSG00000032350	#6100FFFF	9	77661817	77701767	+	Gclc	glutamate-cysteine ligase%2C catalytic subunit [Source:MGI Symbol%3BAcc:MGI:104990]	GO:0051900:regulation of mitochondrial depolarization;GO:0051409:response to nitrosative stress;GO:0009410:response to xenobiotic stimulus;GO:0019852:L-ascorbic acid metabolic process;GO:0046685:response to arsenic-containing substance;GO:0045892:negative regulation of transcription, DNA-templated;GO:0032436:positive regulation of proteasomal ubiquitin-dependent protein catabolic process;GO:00065…	GO:0005829:cytosol;GO:0017109:glutamate-cysteine ligase complex;	GO:0043531:ADP binding;GO:0046982:protein heterodimerization activity;GO:0016595:glutamate binding;GO:0050662:coenzyme binding;GO:0000287:magnesium ion binding;GO:0005524:ATP binding;GO:0004357:glutamate-cysteine ligase activity;	K11204	;ko00270 Cysteine and methionine metabolism;ko00480 Glutathione metabolism;ko01100 Metabolic pathways;ko01240 Biosynthesis of cofactors;ko04212 Longevity regulating pathway - worm;ko04216 Ferroptosis;
ENSMUSG00000064339	#6100FFFF	MT	1094	2675	+	mt-Rnr2	mitochondrially encoded 16S rRNA [Source:MGI Symbol%3BAcc:MGI:102492]	-	-	-	-	-
ENSMUSG00000064337	#6100FFFF	MT	70	1024	+	mt-Rnr1	mitochondrially encoded 12S rRNA [Source:MGI Symbol%3BAcc:MGI:102493]	-	-	-	-	-
ENSMUSG00000029307	#6100FFFF	5	104350479	104361968	+	Dmp1	dentin matrix protein 1 [Source:MGI Symbol%3BAcc:MGI:94910]	GO:0010811:positive regulation of cell-substrate adhesion;GO:0030198:extracellular matrix organization;	-	GO:0050840:extracellular matrix binding;	-	-
ENSMUSG00000037852	#6100FFFF	8	65045576	65146088	-	Cpe	carboxypeptidase E [Source:MGI Symbol%3BAcc:MGI:101932]	-	-	-	K01294	;ko04940 Type I diabetes mellitus;
ENSMUSG00000053964	#6100FFFF	7	28533279	28541133	+	Lgals4	lectin%2C galactose binding%2C soluble 4 [Source:MGI Symbol%3BAcc:MGI:107536]	-	-	GO:0005515:protein binding;GO:0030246:carbohydrate binding;	K10091	-
ENSMUSG00000040488	#6100FFFF	7	27004561	27037117	-	Ltbp4	latent transforming growth factor beta binding protein 4 [Source:MGI Symbol%3BAcc:MGI:1321395]	GO:0046879:hormone secretion;GO:0030162:regulation of proteolysis;GO:0007179:transforming growth factor beta receptor signaling pathway;	GO:0005615:extracellular space;GO:0005578:proteinaceous extracellular matrix;	GO:0005509:calcium ion binding;GO:0050431:transforming growth factor beta binding;	K08023	-
ENSMUSG00000026193	#6100FFFF	1	71624679	71692359	-	Fn1	fibronectin 1 [Source:MGI Symbol%3BAcc:MGI:95566]	GO:0001525:angiogenesis;GO:0010952:positive regulation of peptidase activity;GO:0008360:regulation of cell shape;GO:0071347:cellular response to interleukin-1;GO:0007161:calcium-independent cell-matrix adhesion;GO:0043066:negative regulation of apoptotic process;GO:0030198:extracellular matrix organization;GO:0034446:substrate adhesion-dependent cell spreading;GO:0007044:cell-substrate junction a…	GO:0005604:basement membrane;GO:0005793:endoplasmic reticulum-Golgi intermediate compartment;GO:0005577:fibrinogen complex;GO:0016324:apical plasma membrane;	GO:0016504:peptidase activator activity;GO:0045340:mercury ion binding;GO:0008201:heparin binding;GO:0002020:protease binding;	K05717	;ko04151 PI3K-Akt signaling pathway;ko04510 Focal adhesion;ko04512 ECM-receptor interaction;ko04810 Regulation of actin cytoskeleton;ko04933 AGE-RAGE signaling pathway in diabetic complications;ko05100 Bacterial invasion of epithelial cells;ko05135 Yersinia infection;ko05146 Amoebiasis;ko05165 Human papillomavirus infection;ko05200 Pathways in cancer;ko05205 Proteoglycans in cancer;ko05222 Small …
ENSMUSG00000040584	#6100FFFF	5	8710077	8798575	+	Abcb1a	ATP-binding cassette%2C sub-family B (MDR/TAP)%2C member 1A [Source:MGI Symbol%3BAcc:MGI:97570]	GO:0060548:negative regulation of cell death;GO:0006855:drug transmembrane transport;GO:0072089:stem cell proliferation;GO:0000086:G2/M transition of mitotic cell cycle;GO:0042908:xenobiotic transport;	GO:0000139:Golgi membrane;GO:0016021:integral component of membrane;GO:0009986:cell surface;GO:0046581:intercellular canaliculus;GO:0016324:apical plasma membrane;	GO:0008559:xenobiotic-transporting ATPase activity;GO:0005524:ATP binding;	K05658	;ko02010 ABC transporters;ko04976 Bile secretion;ko05206 MicroRNAs in cancer;ko05226 Gastric cancer;
ENSMUSG00000030218	#6100FFFF	6	136849433	136852821	-	Mgp	matrix Gla protein [Source:MGI Symbol%3BAcc:MGI:96976]	GO:0030324:lung development;GO:0051216:cartilage development;GO:0048754:branching morphogenesis of an epithelial tube;GO:0030500:regulation of bone mineralization;GO:0006461:protein complex assembly;GO:0030154:cell differentiation;	GO:0043234:protein complex;GO:0005615:extracellular space;GO:0031012:extracellular matrix;GO:0005783:endoplasmic reticulum;	GO:0005509:calcium ion binding;GO:0048306:calcium-dependent protein binding;	K19481	-
ENSMUSG00000001622	#6100FFFF	5	88073438	88080524	+	Csn3	casein kappa [Source:MGI Symbol%3BAcc:MGI:107461]	GO:0001701:in utero embryonic development;GO:0007595:lactation;GO:0010388:cullin deneddylation;	GO:0005737:cytoplasm;GO:0005576:extracellular region;GO:0008180:COP9 signalosome;	GO:0005515:protein binding;	K17282	-
ENSMUSG00000105954	#6100FFFF	5	104582987	104584238	+	Gm42793	predicted gene 42793 [Source:MGI Symbol%3BAcc:MGI:5662930]	-	-	-	-	-
ENSMUSG00000076431	#6100FFFF	13	29132902	29137696	-	Sox4	SRY (sex determining region Y)-box 4 [Source:MGI Symbol%3BAcc:MGI:98366]	GO:0032024:positive regulation of insulin secretion;GO:0021522:spinal cord motor neuron differentiation;GO:0060174:limb bud formation;GO:0035910:ascending aorta morphogenesis;GO:0008284:positive regulation of cell proliferation;GO:0001841:neural tube formation;GO:0001501:skeletal system development;GO:0035019:somatic stem cell maintenance;GO:0021782:glial cell development;GO:0014009:glial cell pr…	GO:0005737:cytoplasm;GO:0005634:nucleus;	GO:0001105:RNA polymerase II transcription coactivator activity;GO:0001077:RNA polymerase II core promoter proximal region sequence-specific DNA binding transcription factor activity involved in positive regulation of transcription;GO:0001046:core promoter sequence-specific DNA binding;	K09268	-
ENSMUSG00000081214	#6100FFFF	1	181069553	181069885	-	Rpl35a-ps2	ribosomal protein L35A%2C pseudogene 2 [Source:MGI Symbol%3BAcc:MGI:3705461]	-	-	-	-	-
ENSMUSG00000027107	#6100FFFF	2	73393559	73410682	-	Chrna1	cholinergic receptor%2C nicotinic%2C alpha polypeptide 1 (muscle) [Source:MGI Symbol%3BAcc:MGI:87885]	GO:0048630:skeletal muscle tissue growth;GO:0007274:neuromuscular synaptic transmission;GO:0050905:neuromuscular process;GO:0007528:neuromuscular junction development;GO:0019228:neuronal action potential;GO:0003009:skeletal muscle contraction;GO:0046716:muscle cell cellular homeostasis;GO:0070050:neuron cellular homeostasis;GO:0034220:ion transmembrane transport;GO:0006812:cation transport;	GO:0030054:cell junction;GO:0005892:acetylcholine-gated channel complex;GO:0009986:cell surface;GO:0031594:neuromuscular junction;GO:0045211:postsynaptic membrane;	GO:0015464:acetylcholine receptor activity;GO:0042166:acetylcholine binding;GO:0004889:acetylcholine-activated cation-selective channel activity;	K04803	;ko04080 Neuroactive ligand-receptor interaction;
ENSMUSG00000072940	#6100FFFF	6	86311013	86311222	+	Gm10443	predicted pseudogene 10443 [Source:MGI Symbol%3BAcc:MGI:3704272]	-	-	-	-	-
ENSMUSG00000059824	#6100FFFF	7	45354512	45359627	+	Dbp	D site albumin promoter binding protein [Source:MGI Symbol%3BAcc:MGI:94866]	GO:0045944:positive regulation of transcription from RNA polymerase II promoter;GO:0001889:liver development;GO:0007623:circadian rhythm;GO:0042359:vitamin D metabolic process;GO:0051180:vitamin transport;GO:0006355:regulation of transcription, DNA-templated;	GO:0005829:cytosol;GO:0030424:axon;GO:0005615:extracellular space;GO:0048471:perinuclear region of cytoplasm;GO:0005634:nucleus;	GO:0001077:RNA polymerase II core promoter proximal region sequence-specific DNA binding transcription factor activity involved in positive regulation of transcription;GO:0051183:vitamin transporter activity;GO:0005499:vitamin D binding;GO:0000977:RNA polymerase II regulatory region sequence-specific DNA binding;GO:0003779:actin binding;GO:0003700:sequence-specific DNA binding transcription facto…	K09056	-
ENSMUSG00000029816	#6100FFFF	6	49013480	49047863	+	Gpnmb	glycoprotein (transmembrane) nmb [Source:MGI Symbol%3BAcc:MGI:1934765]	GO:0007155:cell adhesion;	GO:0005887:integral component of plasma membrane;GO:0016023:cytoplasmic membrane-bounded vesicle;	GO:0008201:heparin binding;GO:0005178:integrin binding;	-	-
ENSMUSG00000116757	#6100FFFF	17	16777508	16778305	+	Gm4786	predicted gene 4786 [Source:MGI Symbol%3BAcc:MGI:3644879]	-	-	-	-	-
ENSMUSG00000015837	#6100FFFF	11	50090193	50101654	-	Sqstm1	sequestosome 1 [Source:MGI Symbol%3BAcc:MGI:107931]	GO:0051291:protein heterooligomerization;GO:0043122:regulation of I-kappaB kinase/NF-kappaB signaling;GO:0006915:apoptotic process;GO:0030154:cell differentiation;GO:0001934:positive regulation of protein phosphorylation;GO:0006914:autophagy;GO:0044763:single-organism cellular process;	GO:0005764:lysosome;GO:0016235:aggresome;GO:0000932:cytoplasmic mRNA processing body;GO:0000407:pre-autophagosomal structure;GO:0005768:endosome;GO:0031410:cytoplasmic vesicle;GO:0005776:autophagosome;GO:0005783:endoplasmic reticulum;GO:0005634:nucleus;GO:0043231:intracellular membrane-bounded organelle;	GO:0005080:protein kinase C binding;GO:0003712:transcription cofactor activity;GO:0042169:SH2 domain binding;GO:0008270:zinc ion binding;GO:0070530:K63-linked polyubiquitin binding;GO:0042803:protein homodimerization activity;GO:0042802:identical protein binding;	K14381	;ko04137 Mitophagy - animal;ko04140 Autophagy - animal;ko04217 Necroptosis;ko04218 Cellular senescence;ko04380 Osteoclast differentiation;ko05014 Amyotrophic lateral sclerosis;ko05022 Pathways of neurodegeneration - multiple diseases;ko05131 Shigellosis;ko05418 Fluid shear stress and atherosclerosis;
ENSMUSG00000042793	#6100FFFF	1	134911039	135033014	-	Lgr6	leucine-rich repeat-containing G protein-coupled receptor 6 [Source:MGI Symbol%3BAcc:MGI:2441805]	GO:0007186:G-protein coupled receptor signaling pathway;	GO:0016021:integral component of membrane;GO:0005886:plasma membrane;	GO:0016500:protein-hormone receptor activity;	K08399	;ko04310 Wnt signaling pathway;
ENSMUSG00000021226	#6100FFFF	12	84034635	84040647	+	Acot2	acyl-CoA thioesterase 2 [Source:MGI Symbol%3BAcc:MGI:2159605]	GO:0001666:response to hypoxia;GO:0070849:response to epidermal growth factor;GO:0009725:response to hormone;GO:0042760:very long-chain fatty acid catabolic process;GO:0031667:response to nutrient levels;GO:0006637:acyl-CoA metabolic process;GO:0042493:response to drug;GO:0001676:long-chain fatty acid metabolic process;GO:0033555:multicellular organismal response to stress;	GO:0005759:mitochondrial matrix;	GO:0005102:receptor binding;GO:0016290:palmitoyl-CoA hydrolase activity;	K01068	;ko00062 Fatty acid elongation;ko01040 Biosynthesis of unsaturated fatty acids;ko01100 Metabolic pathways;ko01110 Biosynthesis of secondary metabolites;ko04913 Ovarian steroidogenesis;
ENSMUSG00000086839	#6100FFFF	11	6425425	6443535	+	Gm11973	predicted gene 11973 [Source:MGI Symbol%3BAcc:MGI:3650058]	-	-	-	-	-
ENSMUSG00000028927	#6100FFFF	4	140633655	140679897	+	Padi2	peptidyl arginine deiminase%2C type II [Source:MGI Symbol%3BAcc:MGI:1338892]	GO:0018101:protein citrullination;	GO:0005737:cytoplasm;	GO:0004668:protein-arginine deiminase activity;GO:0005509:calcium ion binding;	K01481	-
ENSMUSG00000106930	#6100FFFF	5	93151690	93152263	+	Gm6450	predicted gene 6450 [Source:MGI Symbol%3BAcc:MGI:3648082]	-	-	-	-	-
ENSMUSG00000022054	#6100FFFF	14	68320039	68362295	-	Nefm	neurofilament%2C medium polypeptide [Source:MGI Symbol%3BAcc:MGI:97314]	GO:0045110:intermediate filament bundle assembly;GO:0008088:axon cargo transport;GO:0000226:microtubule cytoskeleton organization;GO:0060052:neurofilament cytoskeleton organization;GO:0031133:regulation of axon diameter;	GO:0031594:neuromuscular junction;GO:0005883:neurofilament;	GO:0005198:structural molecule activity;	K04573	;ko05014 Amyotrophic lateral sclerosis;ko05022 Pathways of neurodegeneration - multiple diseases;
ENSMUSG00000048078	#6100FFFF	7	95820453	96560300	+	Tenm4	teneurin transmembrane protein 4 [Source:MGI Symbol%3BAcc:MGI:2447063]	GO:0001702:gastrulation with mouth forming second;GO:2000543:positive regulation of gastrulation;GO:0048714:positive regulation of oligodendrocyte differentiation;GO:0060038:cardiac muscle cell proliferation;GO:0031643:positive regulation of myelination;GO:0060912:cardiac cell fate specification;GO:0007165:signal transduction;GO:0032289:central nervous system myelin formation;	GO:0043005:neuron projection;GO:0016021:integral component of membrane;GO:0005737:cytoplasm;GO:0005634:nucleus;	GO:0042803:protein homodimerization activity;	-	-
ENSMUSG00000058603	#6100FFFF	1	127966306	127966719	+	Rpl28-ps1	ribosomal protein L28%2C pseudogene 1 [Source:MGI Symbol%3BAcc:MGI:3705349]	-	-	-	-	-
ENSMUSG00000046721	#6100FFFF	7	44974389	44975041	+	Rpl14-ps1	ribosomal protein L14%2C pseudogene 1 [Source:MGI Symbol%3BAcc:MGI:3710579]	-	-	-	-	-
ENSMUSG00000095526	#6100FFFF	6	48500452	48500784	+	Gm10243	predicted gene 10243 [Source:MGI Symbol%3BAcc:MGI:3704266]	-	-	-	-	-
ENSMUSG00000025967	#6100FFFF	1	63215984	63219645	+	Eef1b2	eukaryotic translation elongation factor 1 beta 2 [Source:MGI Symbol%3BAcc:MGI:1929520]	GO:0006414:translational elongation;GO:0006412:translation;	GO:0005853:eukaryotic translation elongation factor 1 complex;	GO:0003746:translation elongation factor activity;	K03232	-
ENSMUSG00000047215	#6100FFFF	5	65545707	65548787	-	Rpl9	ribosomal protein L9 [Source:MGI Symbol%3BAcc:MGI:1298373]	GO:0006412:translation;GO:0006413:translational initiation;GO:0019083:viral transcription;GO:0006414:translational elongation;GO:0006415:translational termination;GO:0006614:SRP-dependent cotranslational protein targeting to membrane;GO:0000184:nuclear-transcribed mRNA catabolic process, nonsense-mediated decay;	GO:0005730:nucleolus;GO:0022625:cytosolic large ribosomal subunit;	GO:0003735:structural constituent of ribosome;GO:0019843:rRNA binding;	K02940	;ko03010 Ribosome;ko05171 Coronavirus disease - COVID-19;
ENSMUSG00000084416	#6100FFFF	1	65033110	65033763	-	Rpl10a-ps1	ribosomal protein L10A%2C pseudogene 1 [Source:MGI Symbol%3BAcc:MGI:3705885]	-	-	-	-	-
ENSMUSG00000057322	#6100FFFF	11	114559350	114563157	+	Rpl38	ribosomal protein L38 [Source:MGI Symbol%3BAcc:MGI:1914921]	GO:0006412:translation;	GO:0005840:ribosome;	GO:0003735:structural constituent of ribosome;	K02923	;ko03010 Ribosome;ko05171 Coronavirus disease - COVID-19;
ENSMUSG00000078126	#6100FFFF	14	33892612	33893079	+	Rpl23a-ps3	ribosomal protein L23A%2C pseudogene 3 [Source:MGI Symbol%3BAcc:MGI:3781353]	-	-	-	-	-
ENSMUSG00000018102	#6100FFFF	13	23868182	23876891	+	H2bc4	H2B clustered histone 4 [Source:MGI Symbol%3BAcc:MGI:1915274]	GO:0042742:defense response to bacterium;GO:0006334:nucleosome assembly;	GO:0000786:nucleosome;GO:0005634:nucleus;	GO:0003677:DNA binding;GO:0046982:protein heterodimerization activity;	K11252	;ko04613 Neutrophil extracellular trap formation;ko05034 Alcoholism;ko05203 Viral carcinogenesis;ko05322 Systemic lupus erythematosus;
ENSMUSG00000086644	#6100FFFF	2	46309547	46332722	-	Gm13470	predicted gene 13470 [Source:MGI Symbol%3BAcc:MGI:3649387]	-	-	-	-	-
ENSMUSG00000079942	#6100FFFF	4	125963660	125964052	-	Rpl28-ps3	ribosomal protein L28%2C pseudogene 3 [Source:MGI Symbol%3BAcc:MGI:3650282]	-	-	-	-	-
ENSMUSG00000043415	#6100FFFF	2	19662563	19665394	+	Otud1	OTU domain containing 1 [Source:MGI Symbol%3BAcc:MGI:1918448]	-	-	-	K13716	-
ENSMUSG00000044424	#6100FFFF	19	23597113	23597683	+	Gm9493	predicted gene 9493 [Source:MGI Symbol%3BAcc:MGI:3779903]	-	-	-	-	-
ENSMUSG00000074637	#6100FFFF	3	34704554	34706610	+	Sox2	SRY (sex determining region Y)-box 2 [Source:MGI Symbol%3BAcc:MGI:98364]	-	-	-	K16796	;ko04390 Hippo signaling pathway;ko04550 Signaling pathways regulating pluripotency of stem cells;
ENSMUSG00000043716	#6100FFFF	1	16171519	16174886	-	Rpl7	ribosomal protein L7 [Source:MGI Symbol%3BAcc:MGI:98073]	GO:0006412:translation;GO:0042273:ribosomal large subunit biogenesis;GO:0006364:rRNA processing;	GO:0022625:cytosolic large ribosomal subunit;	GO:0003729:mRNA binding;GO:0003735:structural constituent of ribosome;GO:0003677:DNA binding;GO:0042803:protein homodimerization activity;	K02937	;ko03010 Ribosome;ko05171 Coronavirus disease - COVID-19;
ENSMUSG00000080776	#6100FFFF	11	46618645	46619457	+	Gm12174	predicted gene 12174 [Source:MGI Symbol%3BAcc:MGI:3651722]	-	-	-	-	-
ENSMUSG00000082575	#6100FFFF	4	142968594	142969938	-	Eef2-ps2	eukaryotic translation elongation factor 2%2C pseudogene 2 [Source:MGI Symbol%3BAcc:MGI:3650664]	-	-	-	-	-
ENSMUSG00000018849	#6100FFFF	11	35729227	35871354	-	Wwc1	WW%2C C2 and coiled-coil domain containing 1 [Source:MGI Symbol%3BAcc:MGI:2388637]	GO:0016477:cell migration;GO:0043410:positive regulation of MAPK cascade;GO:0006355:regulation of transcription, DNA-templated;GO:0035330:regulation of hippo signaling;	GO:0032587:ruffle membrane;GO:0043234:protein complex;GO:0048471:perinuclear region of cytoplasm;GO:0005634:nucleus;	GO:0030674:protein binding, bridging;GO:0003713:transcription coactivator activity;	K16685	;ko04390 Hippo signaling pathway;ko04391 Hippo signaling pathway - fly;ko04392 Hippo signaling pathway - multiple species;
ENSMUSG00000025889	#6100FFFF	6	60708559	60806839	-	Snca	synuclein%2C alpha [Source:MGI Symbol%3BAcc:MGI:1277151]	GO:0048169:regulation of long-term neuronal synaptic plasticity;GO:0071280:cellular response to copper ion;GO:0051281:positive regulation of release of sequestered calcium ion into cytosol;GO:0045963:negative regulation of dopamine metabolic process;GO:0014048:regulation of glutamate secretion;GO:0006919:activation of cysteine-type endopeptidase activity involved in apoptotic process;GO:0034341:r…	GO:0043205:fibril;GO:0030426:growth cone;GO:0043195:terminal bouton;GO:0015629:actin cytoskeleton;GO:0005938:cell cortex;GO:0005886:plasma membrane;GO:0016234:inclusion body;GO:0005794:Golgi apparatus;GO:0005739:mitochondrion;GO:0005791:rough endoplasmic reticulum;GO:0005829:cytosol;GO:0048471:perinuclear region of cytoplasm;GO:0030659:cytoplasmic vesicle membrane;GO:0008021:synaptic vesicle;GO:0…	GO:0048487:beta-tubulin binding;GO:0048156:tau protein binding;GO:0016491:oxidoreductase activity;GO:0050544:arachidonic acid binding;GO:0042393:histone binding;GO:0008198:ferrous iron binding;GO:0019894:kinesin binding;GO:0008270:zinc ion binding;GO:0043014:alpha-tubulin binding;GO:0042802:identical protein binding;GO:0005507:copper ion binding;GO:0051219:phosphoprotein binding;GO:0008017:microt…	K04528	;ko05010 Alzheimer disease;ko05012 Parkinson disease;ko05022 Pathways of neurodegeneration - multiple diseases;
ENSMUSG00000063556	#6100FFFF	14	77489287	77489754	-	Gm10132	predicted gene 10132 [Source:MGI Symbol%3BAcc:MGI:3704449]	-	-	-	-	-
ENSMUSG00000062456	#6100FFFF	19	32443265	32443978	-	Rpl9-ps6	ribosomal protein L9%2C pseudogene 6 [Source:MGI Symbol%3BAcc:MGI:3642682]	GO:0006412:translation;	GO:0005730:nucleolus;GO:0022625:cytosolic large ribosomal subunit;	GO:0003735:structural constituent of ribosome;GO:0019843:rRNA binding;	K02940	;ko03010 Ribosome;ko05171 Coronavirus disease - COVID-19;
ENSMUSG00000036181	#6100FFFF	13	23922791	23924350	+	H1f2	H1.2 linker histone%2C cluster member [Source:MGI Symbol%3BAcc:MGI:1931526]	GO:0006334:nucleosome assembly;GO:0016584:nucleosome positioning;	GO:0000786:nucleosome;GO:0005634:nucleus;	GO:0003677:DNA binding;GO:0005515:protein binding;	K11275	-
ENSMUSG00000083757	#6100FFFF	4	131947299	131947800	-	Rps15a-ps4	ribosomal protein S15A%2C pseudogene 4 [Source:MGI Symbol%3BAcc:MGI:3652187]	-	-	-	-	-
ENSMUSG00000096942	#6100FFFF	12	110864548	110864985	+	Rps19-ps6	ribosomal protein S19%2C pseudogene 6 [Source:MGI Symbol%3BAcc:MGI:5011818]	-	-	-	-	-
ENSMUSG00000029334	#6100FFFF	5	99077632	99185210	-	Prkg2	protein kinase%2C cGMP-dependent%2C type II [Source:MGI Symbol%3BAcc:MGI:108173]	GO:0006468:protein phosphorylation;GO:0032922:circadian regulation of gene expression;	GO:0005886:plasma membrane;GO:0016324:apical plasma membrane;	GO:0030553:cGMP binding;GO:0005524:ATP binding;GO:0004692:cGMP-dependent protein kinase activity;GO:0005515:protein binding;	K19477	;ko04022 cGMP-PKG signaling pathway;ko04540 Gap junction;ko04611 Platelet activation;ko04713 Circadian entrainment;ko04714 Thermogenesis;ko04730 Long-term depression;ko04740 Olfactory transduction;ko04923 Regulation of lipolysis in adipocytes;ko04924 Renin secretion;ko04970 Salivary secretion;
ENSMUSG00002076559	#6100FFFF	10	25157498	25157750	-	7SK	7SK RNA [Source:RFAM%3BAcc:RF00100]	-	-	-	-	-
ENSMUSG00000027978	#6100FFFF	3	123240562	123300246	+	Prss12	protease%2C serine 12 neurotrypsin (motopsin) [Source:MGI Symbol%3BAcc:MGI:1100881]	-	-	-	K09624	-
ENSMUSG00000039221	#6100FFFF	3	28859585	28861573	+	Rpl22l1	ribosomal protein L22 like 1 [Source:MGI Symbol%3BAcc:MGI:1915278]	GO:0006412:translation;	GO:0005840:ribosome;	GO:0003735:structural constituent of ribosome;	K02891	;ko03010 Ribosome;ko05171 Coronavirus disease - COVID-19;
ENSMUSG00000066407	#6100FFFF	13	73465963	73466262	+	Gm10263	predicted gene 10263 [Source:MGI Symbol%3BAcc:MGI:3642825]	-	-	-	-	-
ENSMUSG00000031898	#6100FFFF	8	106700145	106706061	-	Dpep3	dipeptidase 3 [Source:MGI Symbol%3BAcc:MGI:1919104]	GO:0007140:male meiosis;GO:0006508:proteolysis;	GO:0031225:anchored component of membrane;	GO:0046872:metal ion binding;GO:0008235:metalloexopeptidase activity;GO:0008239:dipeptidyl-peptidase activity;GO:0016805:dipeptidase activity;	K01273	-
ENSMUSG00000110057	#6100FFFF	8	79212663	79213039	-	Gm2225	predicted gene 2225 [Source:MGI Symbol%3BAcc:MGI:3780395]	-	-	-	-	-
ENSMUSG00000098234	#6100FFFF	1	10012184	10014343	-	Snhg6	small nucleolar RNA host gene 6 [Source:MGI Symbol%3BAcc:MGI:1921074]	-	-	-	-	-
ENSMUSG00000087412	#6100FFFF	7	92828190	92833383	-	Gm15501	predicted pseudogene 15501 [Source:MGI Symbol%3BAcc:MGI:3704296]	-	-	-	-	-
ENSMUSG00000114003	#6100FFFF	13	3348887	3349667	+	Gm9616	predicted gene 9616 [Source:MGI Symbol%3BAcc:MGI:3780024]	-	-	-	-	-
ENSMUSG00000074800	#6100FFFF	13	75793015	75793290	+	Gm4149	predicted pseudogene 4149 [Source:MGI Symbol%3BAcc:MGI:3782325]	-	-	-	-	-
ENSMUSG00000030259	#6100FFFF	6	145692474	145766805	+	Rassf8	Ras association (RalGDS/AF-6) domain family (N-terminal) member 8 [Source:MGI Symbol%3BAcc:MGI:1918573]	GO:0007165:signal transduction;	-	-	K09855	-
ENSMUSG00000085156	#6100FFFF	11	6475591	6478779	-	Snhg15	small nucleolar RNA host gene 15 [Source:MGI Symbol%3BAcc:MGI:3650059]	-	-	-	-	-
ENSMUSG00000040952	#6100FFFF	7	24583796	24589231	+	Rps19	ribosomal protein S19 [Source:MGI Symbol%3BAcc:MGI:1333780]	GO:0000184:nuclear-transcribed mRNA catabolic process, nonsense-mediated decay;GO:0006415:translational termination;GO:0006413:translational initiation;GO:0000028:ribosomal small subunit assembly;GO:0051272:positive regulation of cellular component movement;GO:0006414:translational elongation;GO:0030490:maturation of SSU-rRNA;GO:0030218:erythrocyte differentiation;GO:0009991:response to extracell…	GO:0005730:nucleolus;GO:0022627:cytosolic small ribosomal subunit;	GO:0003735:structural constituent of ribosome;GO:0017134:fibroblast growth factor binding;GO:0031369:translation initiation factor binding;	K02966	;ko03010 Ribosome;ko05171 Coronavirus disease - COVID-19;
ENSMUSG00000084319	#6100FFFF	6	99854777	99855295	-	Tpt1-ps3	tumor protein%2C translationally-controlled%2C pseudogene 3 [Source:MGI Symbol%3BAcc:MGI:2664997]	-	-	-	-	-
ENSMUSG00000061833	#6100FFFF	13	76102255	76103132	+	Gm6311	predicted gene 6311 [Source:MGI Symbol%3BAcc:MGI:3644735]	-	-	-	-	-
ENSMUSG00000046330	#6100FFFF	1	72750449	72752972	+	Rpl37a	ribosomal protein L37a [Source:MGI Symbol%3BAcc:MGI:98068]	GO:0006412:translation;	GO:0005840:ribosome;GO:0022625:cytosolic large ribosomal subunit;	GO:0003735:structural constituent of ribosome;GO:0046872:metal ion binding;	K02921	;ko03010 Ribosome;ko05171 Coronavirus disease - COVID-19;
ENSMUSG00000062611	#6100FFFF	14	88360453	88361244	-	Rps3a2	ribosomal protein S3A2 [Source:MGI Symbol%3BAcc:MGI:3642853]	-	-	-	-	-
ENSMUSG00000073700	#6100FFFF	4	152093260	152102137	+	Klhl21	kelch-like 21 [Source:MGI Symbol%3BAcc:MGI:1919288]	GO:0051322:anaphase;GO:0007067:mitotic nuclear division;GO:0016567:protein ubiquitination;GO:0000910:cytokinesis;	GO:0005737:cytoplasm;GO:0031463:Cul3-RING ubiquitin ligase complex;GO:0005827:polar microtubule;	GO:0004842:ubiquitin-protein transferase activity;	K10458	-
ENSMUSG00000081400	#6100FFFF	2	83183501	83184293	-	Gm13680	predicted gene 13680 [Source:MGI Symbol%3BAcc:MGI:3652285]	-	-	-	-	-
ENSMUSG00000071052	#6100FFFF	17	58145425	58146216	-	Rpl7a-ps5	ribosomal protein L7A%2C pseudogene 5 [Source:MGI Symbol%3BAcc:MGI:3643553]	-	-	-	-	-
ENSMUSG00000006345	#6100FFFF	10	75397438	75422034	+	Ggt1	gamma-glutamyltransferase 1 [Source:MGI Symbol%3BAcc:MGI:95706]	GO:0060427:lung connective tissue development;GO:0007283:spermatogenesis;GO:0071260:cellular response to mechanical stimulus;GO:0034097:response to cytokine;GO:0008284:positive regulation of cell proliferation;GO:0051771:negative regulation of nitric-oxide synthase biosynthetic process;GO:0019344:cysteine biosynthetic process;GO:0031179:peptide modification;GO:0019370:leukotriene biosynthetic pro…	GO:0005615:extracellular space;GO:0005953:CAAX-protein geranylgeranyltransferase complex;GO:0005887:integral component of plasma membrane;	GO:0008270:zinc ion binding;GO:0008144:drug binding;GO:0004662:CAAX-protein geranylgeranyltransferase activity;GO:0003840:gamma-glutamyltransferase activity;GO:0019840:isoprenoid binding;GO:0016787:hydrolase activity;GO:0042277:peptide binding;	K18592	;ko00430 Taurine and hypotaurine metabolism;ko00460 Cyanoamino acid metabolism;ko00480 Glutathione metabolism;ko00590 Arachidonic acid metabolism;ko01100 Metabolic pathways;
ENSMUSG00000067344	#6100FFFF	6	145212126	145212503	+	Rps25-ps1	ribosomal protein S25%2C pseudogene 1 [Source:MGI Symbol%3BAcc:MGI:3642902]	-	-	-	-	-
ENSMUSG00000047965	#6100FFFF	2	70289326	70289904	+	Rpl9-ps7	ribosomal protein L9%2C pseudogene 7 [Source:MGI Symbol%3BAcc:MGI:3642824]	-	-	-	-	-
ENSMUSG00000067288	#6100FFFF	17	34038001	34043536	-	Rps28	ribosomal protein S28 [Source:MGI Symbol%3BAcc:MGI:1859516]	GO:0006364:rRNA processing;GO:0042274:ribosomal small subunit biogenesis;GO:0006412:translation;	GO:0022627:cytosolic small ribosomal subunit;	GO:0003735:structural constituent of ribosome;	K02979	;ko03010 Ribosome;ko05171 Coronavirus disease - COVID-19;
ENSMUSG00000113061	#6100FFFF	13	28441511	28442117	+	Rps18-ps5	ribosomal protein S18%2C pseudogene 5 [Source:MGI Symbol%3BAcc:MGI:3649931]	GO:0006412:translation;	GO:0005840:ribosome;	GO:0003735:structural constituent of ribosome;GO:0003723:RNA binding;	K02964	;ko03010 Ribosome;ko05171 Coronavirus disease - COVID-19;
ENSMUSG00000081281	#6100FFFF	X	35931870	35932666	+	Rpl7-ps9	ribosomal protein L7%2C pseudogene 9 [Source:MGI Symbol%3BAcc:MGI:3645367]	-	-	-	-	-
ENSMUSG00000050299	#6100FFFF	16	76200139	76200540	-	Gm9843	predicted gene 9843 [Source:MGI Symbol%3BAcc:MGI:3708621]	-	-	-	-	-
ENSMUSG00000080848	#6100FFFF	9	115869661	115870132	-	Gm9385	predicted pseudogene 9385 [Source:MGI Symbol%3BAcc:MGI:3646182]	-	-	-	-	-
ENSMUSG00000083621	#6100FFFF	X	51861219	51861626	-	Gm14586	predicted gene 14586 [Source:MGI Symbol%3BAcc:MGI:3705507]	-	-	-	-	-
ENSMUSG00000094344	#6100FFFF	4	32964888	32965232	+	Gm11942	predicted gene 11942 [Source:MGI Symbol%3BAcc:MGI:3650608]	-	-	-	-	-
ENSMUSG00000047675	#6100FFFF	4	117011024	117013440	-	Rps8	ribosomal protein S8 [Source:MGI Symbol%3BAcc:MGI:98166]	GO:0006413:translational initiation;GO:0019083:viral transcription;GO:0000462:maturation of SSU-rRNA from tricistronic rRNA transcript (SSU-rRNA, 5.8S rRNA, LSU-rRNA);GO:0006414:translational elongation;GO:0006415:translational termination;GO:0006614:SRP-dependent cotranslational protein targeting to membrane;GO:0000184:nuclear-transcribed mRNA catabolic process, nonsense-mediated decay;	GO:0022627:cytosolic small ribosomal subunit;	GO:0003735:structural constituent of ribosome;	K02995	;ko03010 Ribosome;ko05171 Coronavirus disease - COVID-19;
ENSMUSG00000025794	#6100FFFF	9	120400510	120403720	+	Rpl14	ribosomal protein L14 [Source:MGI Symbol%3BAcc:MGI:1914365]	GO:0042273:ribosomal large subunit biogenesis;GO:0006364:rRNA processing;GO:0006412:translation;	GO:0022625:cytosolic large ribosomal subunit;	GO:0003735:structural constituent of ribosome;	K02875	;ko03010 Ribosome;ko05171 Coronavirus disease - COVID-19;
ENSMUSG00000052146	#6100FFFF	17	27849392	27855643	-	Rps10	ribosomal protein S10 [Source:MGI Symbol%3BAcc:MGI:1914347]	-	GO:0005730:nucleolus;GO:0022627:cytosolic small ribosomal subunit;	-	K02947	;ko03010 Ribosome;ko05171 Coronavirus disease - COVID-19;
ENSMUSG00000089239	#6100FFFF	18	35074287	35074353	-	Gm22200	predicted gene%2C 22200 [Source:MGI Symbol%3BAcc:MGI:5451977]	-	-	-	-	-
ENSMUSG00000058385	#6100FFFF	13	23755570	23756187	+	H2bc8	H2B clustered histone 8 [Source:MGI Symbol%3BAcc:MGI:2448386]	GO:0042742:defense response to bacterium;GO:0006334:nucleosome assembly;	GO:0000786:nucleosome;GO:0005634:nucleus;	GO:0003677:DNA binding;GO:0046982:protein heterodimerization activity;	K11252	;ko04613 Neutrophil extracellular trap formation;ko05034 Alcoholism;ko05203 Viral carcinogenesis;ko05322 Systemic lupus erythematosus;
ENSMUSG00000025432	#6100FFFF	10	126836578	126856863	+	Avil	advillin [Source:MGI Symbol%3BAcc:MGI:1333798]	GO:0060271:cilium morphogenesis;GO:0010976:positive regulation of neuron projection development;GO:0051693:actin filament capping;GO:0006950:response to stress;	GO:0005856:cytoskeleton;GO:0042995:cell projection;GO:0005737:cytoplasm;	GO:0003779:actin binding;	K08017	-
ENSMUSG00000052276	#6100FFFF	16	27126239	27169962	+	Ostn	osteocrin [Source:MGI Symbol%3BAcc:MGI:2677164]	GO:0007166:cell surface receptor signaling pathway;GO:0046325:negative regulation of glucose import;GO:0030828:positive regulation of cGMP biosynthetic process;GO:0030500:regulation of bone mineralization;GO:0045668:negative regulation of osteoblast differentiation;GO:0003416:endochondral bone growth;	GO:0005615:extracellular space;	GO:0005179:hormone activity;	-	-
ENSMUSG00000053687	#6100FFFF	8	106711576	106718391	-	Dpep2	dipeptidase 2 [Source:MGI Symbol%3BAcc:MGI:2442042]	GO:0006508:proteolysis;	GO:0031225:anchored component of membrane;	GO:0046872:metal ion binding;GO:0016805:dipeptidase activity;GO:0008239:dipeptidyl-peptidase activity;GO:0008235:metalloexopeptidase activity;	K01273	-
ENSMUSG00000074466	#6100FFFF	3	89299157	89306086	+	Gm15417	predicted gene 15417 [Source:MGI Symbol%3BAcc:MGI:3642531]	-	-	-	-	-
ENSMUSG00000009596	#6100FFFF	X	133360867	133377239	-	Taf7l	TATA-box binding protein associated factor 7 like [Source:MGI Symbol%3BAcc:MGI:1921719]	GO:0030317:sperm motility;GO:0006367:transcription initiation from RNA polymerase II promoter;GO:0006355:regulation of transcription, DNA-templated;GO:0007286:spermatid development;GO:0007275:multicellular organismal development;GO:0006351:transcription, DNA-templated;	GO:0010369:chromocenter;GO:0005669:transcription factor TFIID complex;GO:0005737:cytoplasm;GO:0005634:nucleus;	GO:0005515:protein binding;	K03132	;ko03022 Basal transcription factors;
ENSMUSG00000042379	#6100FFFF	13	113346193	113354632	+	Esm1	endothelial cell-specific molecule 1 [Source:MGI Symbol%3BAcc:MGI:1918940]	GO:0001525:angiogenesis;GO:0001558:regulation of cell growth;	GO:0005576:extracellular region;	GO:0005520:insulin-like growth factor binding;	-	-
ENSMUSG00000107102	#6100FFFF	5	65745059	65748783	-	Gm42726	predicted gene 42726 [Source:MGI Symbol%3BAcc:MGI:5662863]	-	-	-	-	-
ENSMUSG00000097772	#6100FFFF	5	100568701	100577394	-	5430416N02Rik	RIKEN cDNA 5430416N02 gene [Source:MGI Symbol%3BAcc:MGI:1918676]	-	-	-	-	-
ENSMUSG00000032281	#6100FFFF	9	54512161	54569154	-	Acsbg1	acyl-CoA synthetase bubblegum family member 1 [Source:MGI Symbol%3BAcc:MGI:2385656]	GO:0000038:very long-chain fatty acid metabolic process;GO:0051384:response to glucocorticoid;GO:0001552:ovarian follicle atresia;GO:0001676:long-chain fatty acid metabolic process;	GO:0005777:peroxisome;GO:0016023:cytoplasmic membrane-bounded vesicle;GO:0005794:Golgi apparatus;GO:0005783:endoplasmic reticulum;	GO:0005524:ATP binding;GO:0004467:long-chain fatty acid-CoA ligase activity;GO:0031957:very long-chain fatty acid-CoA ligase activity;GO:0000166:nucleotide binding;	K15013	;ko00061 Fatty acid biosynthesis;ko00071 Fatty acid degradation;ko01100 Metabolic pathways;ko01212 Fatty acid metabolism;ko03320 PPAR signaling pathway;ko04920 Adipocytokine signaling pathway;
ENSMUSG00000039109	#6100FFFF	13	37051152	37234220	-	F13a1	coagulation factor XIII%2C A1 subunit [Source:MGI Symbol%3BAcc:MGI:1921395]	-	-	GO:0046872:metal ion binding;	K03917	;ko04610 Complement and coagulation cascades;ko05171 Coronavirus disease - COVID-19;
ENSMUSG00000008845	#6100FFFF	6	124281615	124307486	+	Cd163	CD163 antigen [Source:MGI Symbol%3BAcc:MGI:2135946]	GO:0006953:acute-phase response;	GO:0005576:extracellular region;GO:0016021:integral component of membrane;GO:0005886:plasma membrane;	GO:0005044:scavenger receptor activity;	K06545	-
ENSMUSG00000030737	#6100FFFF	7	99307011	99360547	-	Slco2b1	solute carrier organic anion transporter family%2C member 2b1 [Source:MGI Symbol%3BAcc:MGI:1351872]	GO:0015721:bile acid and bile salt transport;GO:0034220:ion transmembrane transport;GO:0071718:sodium-independent icosanoid transport;	GO:0016324:apical plasma membrane;GO:0009925:basal plasma membrane;GO:0016021:integral component of membrane;	GO:0015347:sodium-independent organic anion transmembrane transporter activity;GO:0015125:bile acid transmembrane transporter activity;	K14352	-
ENSMUSG00000005373	#6100FFFF	5	135118744	135167236	+	Mlxipl	MLX interacting protein-like [Source:MGI Symbol%3BAcc:MGI:1927999]	GO:0000122:negative regulation of transcription from RNA polymerase II promoter;GO:0045723:positive regulation of fatty acid biosynthetic process;GO:0071157:negative regulation of cell cycle arrest;GO:0008284:positive regulation of cell proliferation;GO:0045821:positive regulation of glycolytic process;GO:0090324:negative regulation of oxidative phosphorylation;GO:0045944:positive regulation of t…	GO:0005737:cytoplasm;GO:0005667:transcription factor complex;GO:0005829:cytosol;	GO:0046982:protein heterodimerization activity;GO:0008134:transcription factor binding;GO:0035538:carbohydrate response element binding;GO:0019901:protein kinase binding;GO:0043565:sequence-specific DNA binding;GO:0003700:sequence-specific DNA binding transcription factor activity;GO:0042803:protein homodimerization activity;	K09113	;ko04931 Insulin resistance;ko04932 Non-alcoholic fatty liver disease;
ENSMUSG00000079033	#6100FFFF	8	70592361	70620138	+	Mef2b	myocyte enhancer factor 2B [Source:MGI Symbol%3BAcc:MGI:104526]	GO:0006355:regulation of transcription, DNA-templated;	GO:0005634:nucleus;GO:0005667:transcription factor complex;	GO:0005488:binding;GO:0003700:sequence-specific DNA binding transcription factor activity;GO:0003677:DNA binding;GO:0046983:protein dimerization activity;GO:0042826:histone deacetylase binding;	K09261	;ko04022 cGMP-PKG signaling pathway;ko04371 Apelin signaling pathway;
ENSMUSG00000073255	#6100FFFF	X	30078891	30101764	+	Gm14632	predicted gene 14632 [Source:MGI Symbol%3BAcc:MGI:3805544]	GO:0048515:spermatid differentiation;	GO:0005737:cytoplasm;	-	-	-
ENSMUSG00000086416	#6100FFFF	2	125049449	125059432	-	Gm14002	predicted gene 14002 [Source:MGI Symbol%3BAcc:MGI:3650401]	-	-	-	-	-
ENSMUSG00000079487	#6100FFFF	X	100317636	100341071	+	Med12	mediator complex subunit 12 [Source:MGI Symbol%3BAcc:MGI:1926212]	GO:0060070:canonical Wnt signaling pathway;GO:0006367:transcription initiation from RNA polymerase II promoter;GO:0007507:heart development;GO:0090245:axis elongation involved in somitogenesis;GO:0030521:androgen receptor signaling pathway;GO:0060071:Wnt signaling pathway, planar cell polarity pathway;GO:0019827:stem cell maintenance;GO:0030178:negative regulation of Wnt signaling pathway;GO:0001…	GO:0016592:mediator complex;	GO:0046966:thyroid hormone receptor binding;GO:0008022:protein C-terminus binding;GO:0001104:RNA polymerase II transcription cofactor activity;GO:0019904:protein domain specific binding;GO:0003713:transcription coactivator activity;GO:0004872:receptor activity;GO:0003682:chromatin binding;GO:0008013:beta-catenin binding;	K15162	;ko04919 Thyroid hormone signaling pathway;
ENSMUSG00000106237	#6100FFFF	5	137508515	137515763	+	Gm8066	predicted gene 8066 [Source:MGI Symbol%3BAcc:MGI:3646351]	-	-	-	-	-
ENSMUSG00000028970	#6100FFFF	5	8848147	8916315	+	Abcb1b	ATP-binding cassette%2C sub-family B (MDR/TAP)%2C member 1B [Source:MGI Symbol%3BAcc:MGI:97568]	GO:0007595:lactation;GO:0071356:cellular response to tumor necrosis factor;GO:0046685:response to arsenic-containing substance;GO:0048545:response to steroid hormone;GO:0006855:drug transmembrane transport;GO:0014045:establishment of endothelial blood-brain barrier;GO:0001666:response to hypoxia;GO:0010212:response to ionizing radiation;GO:0042908:xenobiotic transport;GO:0060548:negative regulati…	GO:0000139:Golgi membrane;GO:0016021:integral component of membrane;GO:0046581:intercellular canaliculus;GO:0016324:apical plasma membrane;GO:0005739:mitochondrion;GO:0009986:cell surface;	GO:0005515:protein binding;GO:0008559:xenobiotic-transporting ATPase activity;GO:0005524:ATP binding;GO:0000166:nucleotide binding;GO:0015238:drug transmembrane transporter activity;GO:0042626:ATPase activity, coupled to transmembrane movement of substances;	K05658	;ko02010 ABC transporters;ko04976 Bile secretion;ko05206 MicroRNAs in cancer;ko05226 Gastric cancer;
ENSMUSG00000028883	#6100FFFF	5	13175381	13652533	+	Sema3a	sema domain%2C immunoglobulin domain (Ig)%2C short basic domain%2C secreted%2C (semaphorin) 3A [Source:MGI Symbol%3BAcc:MGI:107558]	GO:0002027:regulation of heart rate;GO:0048813:dendrite morphogenesis;GO:0010633:negative regulation of epithelial cell migration;GO:0006915:apoptotic process;GO:0060666:dichotomous subdivision of terminal units involved in salivary gland branching;GO:0050919:negative chemotaxis;GO:0007413:axonal fasciculation;GO:0021772:olfactory bulb development;GO:0048843:negative regulation of axon extension …	GO:0016020:membrane;GO:0005615:extracellular space;GO:0030425:dendrite;GO:0030424:axon;	GO:0045499:chemorepellent activity;GO:0004872:receptor activity;	K06840	;ko04360 Axon guidance;
ENSMUSG00000097331	#6100FFFF	10	127031118	127038512	+	F420014N23Rik	RIKEN cDNA F420014N23 gene [Source:MGI Symbol%3BAcc:MGI:3642477]	-	-	-	-	-
ENSMUSG00000015127	#6100FFFF	17	25407371	25453417	+	Unkl	unkempt family like zinc finger [Source:MGI Symbol%3BAcc:MGI:1921404]	-	GO:0005737:cytoplasm;GO:0005634:nucleus;	GO:0003676:nucleic acid binding;GO:0008270:zinc ion binding;GO:0016874:ligase activity;	-	-
ENSMUSG00000038569	#6100FFFF	5	122461286	122492296	-	Rad9b	RAD9 checkpoint clamp component B [Source:MGI Symbol%3BAcc:MGI:2385231]	GO:0000077:DNA damage checkpoint;GO:0006281:DNA repair;	GO:0030896:checkpoint clamp complex;	-	K10995	;ko04218 Cellular senescence;
ENSMUSG00000097004	#6100FFFF	3	89245157	89255138	+	4731419I09Rik	RIKEN cDNA 4731419I09 gene [Source:MGI Symbol%3BAcc:MGI:3704222]	-	-	-	-	-
ENSMUSG00000057541	#6100FFFF	5	23945646	23988709	-	Pus7	pseudouridylate synthase 7 [Source:MGI Symbol%3BAcc:MGI:1925947]	GO:0001522:pseudouridine synthesis;	-	GO:0003723:RNA binding;GO:0009982:pseudouridine synthase activity;	K06176	-
ENSMUSG00000052632	#6100FFFF	12	21040460	21320172	+	Asap2	ArfGAP with SH3 domain%2C ankyrin repeat and PH domain 2 [Source:MGI Symbol%3BAcc:MGI:2685438]	-	GO:0005794:Golgi apparatus;GO:0005886:plasma membrane;	GO:0008270:zinc ion binding;GO:0005543:phospholipid binding;	K12488	;ko04144 Endocytosis;ko04666 Fc gamma R-mediated phagocytosis;
ENSMUSG00000044068	#6100FFFF	11	22922005	22926496	+	Zrsr1	zinc finger (CCCH type)%2C RNA binding motif and serine/arginine rich 1 [Source:MGI Symbol%3BAcc:MGI:98885]	-	GO:0030529:ribonucleoprotein complex;GO:0005634:nucleus;	GO:0003723:RNA binding;GO:0000166:nucleotide binding;GO:0008270:zinc ion binding;	-	-
ENSMUSG00000025006	#6100FFFF	19	40283197	40502223	-	Sorbs1	sorbin and SH3 domain containing 1 [Source:MGI Symbol%3BAcc:MGI:700014]	GO:0045725:positive regulation of glycogen biosynthetic process;GO:0008286:insulin receptor signaling pathway;GO:0090004:positive regulation of establishment of protein localization to plasma membrane;GO:0048041:focal adhesion assembly;GO:0043149:stress fiber assembly;GO:0046889:positive regulation of lipid biosynthetic process;GO:0046326:positive regulation of glucose import;	GO:0005913:cell-cell adherens junction;GO:0005829:cytosol;GO:0005924:cell-substrate adherens junction;GO:0016600:flotillin complex;GO:0001725:stress fiber;GO:0005634:nucleus;	GO:0019901:protein kinase binding;GO:0005070:SH3/SH2 adaptor activity;GO:0005158:insulin receptor binding;	K06086	;ko03320 PPAR signaling pathway;ko04520 Adherens junction;ko04910 Insulin signaling pathway;
ENSMUSG00000031736	#6100FFFF	8	93052661	93082748	-	Crnde	colorectal neoplasia differentially expressed (non-protein coding) [Source:MGI Symbol%3BAcc:MGI:1918546]	-	-	-	-	-
ENSMUSG00000025002	#6100FFFF	19	38995463	39031137	+	Cyp2c55	cytochrome P450%2C family 2%2C subfamily c%2C polypeptide 55 [Source:MGI Symbol%3BAcc:MGI:1919332]	-	-	-	K07413	;ko00140 Steroid hormone biosynthesis;ko00590 Arachidonic acid metabolism;ko00591 Linoleic acid metabolism;ko00830 Retinol metabolism;ko01100 Metabolic pathways;ko04726 Serotonergic synapse;ko04750 Inflammatory mediator regulation of TRP channels;ko05204 Chemical carcinogenesis;
ENSMUSG00000015647	#6100FFFF	2	179818166	179867652	-	Lama5	laminin%2C alpha 5 [Source:MGI Symbol%3BAcc:MGI:105382]	GO:0030324:lung development;GO:0060445:branching involved in salivary gland morphogenesis;GO:0042127:regulation of cell proliferation;GO:0034446:substrate adhesion-dependent cell spreading;GO:0030334:regulation of cell migration;GO:0007517:muscle organ development;GO:0030155:regulation of cell adhesion;GO:0001755:neural crest cell migration;GO:0001942:hair follicle development;GO:0007229:integrin…	GO:0005610:laminin-5 complex;GO:0043259:laminin-10 complex;GO:0005615:extracellular space;GO:0005606:laminin-1 complex;	GO:0005178:integrin binding;	K06240	;ko04151 PI3K-Akt signaling pathway;ko04510 Focal adhesion;ko04512 ECM-receptor interaction;ko05145 Toxoplasmosis;ko05146 Amoebiasis;ko05165 Human papillomavirus infection;ko05200 Pathways in cancer;ko05222 Small cell lung cancer;
ENSMUSG00000027977	#6100FFFF	3	123319815	123484502	-	Ndst3	N-deacetylase/N-sulfotransferase (heparan glucosaminyl) 3 [Source:MGI Symbol%3BAcc:MGI:1932544]	-	-	GO:0019213:deacetylase activity;GO:0015016:[heparan sulfate]-glucosamine N-sulfotransferase activity;GO:0016787:hydrolase activity;	K02578	;ko00534 Glycosaminoglycan biosynthesis - heparan sulfate / heparin;ko01100 Metabolic pathways;
ENSMUSG00000007989	#6100FFFF	14	65429898	65499912	-	Fzd3	frizzled class receptor 3 [Source:MGI Symbol%3BAcc:MGI:108476]	GO:0021754:facial nucleus development;GO:0036342:post-anal tail morphogenesis;GO:0001764:neuron migration;GO:0060070:canonical Wnt signaling pathway;GO:0006357:regulation of transcription from RNA polymerase II promoter;GO:0007199:G-protein coupled receptor signaling pathway coupled to cGMP nucleotide second messenger;GO:0001944:vasculature development;GO:0008406:gonad development;GO:0071679:comm…	GO:0048786:presynaptic active zone;GO:0016021:integral component of membrane;GO:0032589:neuron projection membrane;GO:0005737:cytoplasm;GO:0030425:dendrite;GO:0043025:neuronal cell body;GO:0016328:lateral plasma membrane;GO:0030424:axon;GO:0016324:apical plasma membrane;	GO:0030165:PDZ domain binding;GO:0004930:G-protein coupled receptor activity;GO:0042813:Wnt-activated receptor activity;GO:0017147:Wnt-protein binding;	K02329	;ko04150 mTOR signaling pathway;ko04310 Wnt signaling pathway;ko04360 Axon guidance;ko04390 Hippo signaling pathway;ko04550 Signaling pathways regulating pluripotency of stem cells;ko04916 Melanogenesis;ko04934 Cushing syndrome;ko05010 Alzheimer disease;ko05022 Pathways of neurodegeneration - multiple diseases;ko05165 Human papillomavirus infection;ko05200 Pathways in cancer;ko05205 Proteoglycans…
ENSMUSG00000031561	#6100FFFF	8	48680717	49296986	-	Tenm3	teneurin transmembrane protein 3 [Source:MGI Symbol%3BAcc:MGI:1345183]	GO:0007156:homophilic cell adhesion via plasma membrane adhesion molecules;GO:0010976:positive regulation of neuron projection development;GO:0007165:signal transduction;	GO:0042995:cell projection;GO:0005887:integral component of plasma membrane;	GO:0046982:protein heterodimerization activity;GO:0042803:protein homodimerization activity;	-	-
ENSMUSG00000026504	#6100FFFF	1	176642226	176848003	+	Sdccag8	serologically defined colon cancer antigen 8 [Source:MGI Symbol%3BAcc:MGI:1924066]	GO:0035148:tube formation;GO:0030010:establishment of cell polarity;	GO:0005911:cell-cell junction;GO:0005814:centriole;	-	K16488	-
ENSMUSG00000020950	#6100FFFF	12	49429443	49433644	+	Foxg1	forkhead box G1 [Source:MGI Symbol%3BAcc:MGI:1347464]	GO:0016199:axon midline choice point recognition;GO:0009888:tissue development;GO:0000122:negative regulation of transcription from RNA polymerase II promoter;GO:0045665:negative regulation of neuron differentiation;GO:0021954:central nervous system neuron development;GO:0035058:nonmotile primary cilium assembly;GO:0030902:hindbrain development;GO:0030900:forebrain development;GO:0043584:nose dev…	GO:0005667:transcription factor complex;	GO:0003705:RNA polymerase II distal enhancer sequence-specific DNA binding transcription factor activity;GO:0043565:sequence-specific DNA binding;GO:0003690:double-stranded DNA binding;GO:0008134:transcription factor binding;GO:0008301:DNA binding, bending;	K09385	;ko04068 FoxO signaling pathway;
ENSMUSG00000028862	#6100FFFF	4	132968129	132980240	+	Map3k6	mitogen-activated protein kinase kinase kinase 6 [Source:MGI Symbol%3BAcc:MGI:1855691]	GO:0000186:activation of MAPKK activity;	GO:0005622:intracellular;	GO:0005524:ATP binding;GO:0005515:protein binding;GO:0000287:magnesium ion binding;GO:0004709:MAP kinase kinase kinase activity;	K04425	;ko04010 MAPK signaling pathway;
ENSMUSG00000022389	#6100FFFF	15	81686622	81711064	+	Tef	thyrotroph embryonic factor [Source:MGI Symbol%3BAcc:MGI:98663]	GO:0045944:positive regulation of transcription from RNA polymerase II promoter;GO:0048511:rhythmic process;	GO:0005634:nucleus;	GO:0003690:double-stranded DNA binding;GO:0043565:sequence-specific DNA binding;GO:0046982:protein heterodimerization activity;GO:0042803:protein homodimerization activity;GO:0003700:sequence-specific DNA binding transcription factor activity;	K09058	-
ENSMUSG00000037416	#6100FFFF	18	49965737	50098540	+	Dmxl1	Dmx-like 1 [Source:MGI Symbol%3BAcc:MGI:2443926]	-	-	-	-	-
ENSMUSG00000055333	#6100FFFF	11	55141435	55227390	-	Fat2	FAT atypical cadherin 2 [Source:MGI Symbol%3BAcc:MGI:2685369]	GO:0007156:homophilic cell adhesion via plasma membrane adhesion molecules;GO:0010631:epithelial cell migration;	GO:0005886:plasma membrane;GO:0005913:cell-cell adherens junction;GO:0016021:integral component of membrane;GO:0005634:nucleus;	GO:0005509:calcium ion binding;	K16506	-
ENSMUSG00000027412	#6100FFFF	2	160722590	160747922	+	Lpin3	lipin 3 [Source:MGI Symbol%3BAcc:MGI:1891342]	GO:0016311:dephosphorylation;GO:0006631:fatty acid metabolic process;	GO:0005634:nucleus;	GO:0008195:phosphatidate phosphatase activity;	K15728	;ko00561 Glycerolipid metabolism;ko00564 Glycerophospholipid metabolism;ko01100 Metabolic pathways;ko01110 Biosynthesis of secondary metabolites;ko04150 mTOR signaling pathway;
ENSMUSG00000106858	#6100FFFF	6	17914995	17920599	+	Gm43844	predicted gene 43844 [Source:MGI Symbol%3BAcc:MGI:5663981]	-	-	-	-	-
ENSMUSG00000038930	#6100FFFF	7	79942977	79974202	-	Rccd1	RCC1 domain containing 1 [Source:MGI Symbol%3BAcc:MGI:2444156]	-	-	-	-	-
ENSMUSG00000097516	#6100FFFF	5	97540276	97790038	+	4930467D21Rik	RIKEN cDNA 4930467D21 gene [Source:MGI Symbol%3BAcc:MGI:1923064]	-	-	-	-	-
ENSMUSG00000111868	#6100FFFF	10	44727489	44742882	-	Gm47398	predicted gene%2C 47398 [Source:MGI Symbol%3BAcc:MGI:6096325]	-	-	-	-	-
ENSMUSG00000030683	#6100FFFF	7	126549735	126569778	+	Sez6l2	seizure related 6 homolog like 2 [Source:MGI Symbol%3BAcc:MGI:2385295]	-	GO:0016021:integral component of membrane;GO:0005783:endoplasmic reticulum;GO:0005886:plasma membrane;GO:0005789:endoplasmic reticulum membrane;	-	-	-
ENSMUSG00000106375	#6100FFFF	5	122634222	122638911	+	Gm43361	predicted gene 43361 [Source:MGI Symbol%3BAcc:MGI:5663498]	-	-	-	-	-
ENSMUSG00000104277	#6100FFFF	2	32888539	32892327	-	Gm38299	predicted gene%2C 38299 [Source:MGI Symbol%3BAcc:MGI:5611527]	-	-	-	-	-
ENSMUSG00000095385	#6100FFFF	9	43154896	43191373	+	D630033O11Rik	RIKEN cDNA D630033O11 gene [Source:MGI Symbol%3BAcc:MGI:2685434]	-	-	-	-	-
ENSMUSG00000074818	#6100FFFF	19	45015345	45034156	-	Pdzd7	PDZ domain containing 7 [Source:MGI Symbol%3BAcc:MGI:3608325]	-	GO:0005634:nucleus;GO:0005929:cilium;	-	-	-
ENSMUSG00000086629	#6100FFFF	X	107877406	108018512	+	2810403D21Rik	RIKEN cDNA 2810403D21 gene [Source:MGI Symbol%3BAcc:MGI:1917214]	-	-	-	-	-
ENSMUSG00000061882	#6100FFFF	5	124068742	124107958	+	Ccdc62	coiled-coil domain containing 62 [Source:MGI Symbol%3BAcc:MGI:2684996]	-	GO:0005634:nucleus;GO:0005737:cytoplasm;	-	-	-
ENSMUSG00000058589	#6100FFFF	10	89709371	90809162	+	Anks1b	ankyrin repeat and sterile alpha motif domain containing 1B [Source:MGI Symbol%3BAcc:MGI:1924781]	-	GO:0042995:cell projection;GO:0005737:cytoplasm;GO:0030054:cell junction;GO:0045211:postsynaptic membrane;GO:0005634:nucleus;GO:0005886:plasma membrane;GO:0015030:Cajal body;GO:0014069:postsynaptic density;	GO:0046875:ephrin receptor binding;	-	-
ENSMUSG00000089940	#6100FFFF	13	89887579	90035285	+	Gm4117	predicted gene 4117 [Source:MGI Symbol%3BAcc:MGI:3782293]	-	-	-	-	-
ENSMUSG00000084890	#6100FFFF	11	99307782	99316323	+	A830036E02Rik	RIKEN cDNA A830036E02 gene [Source:MGI Symbol%3BAcc:MGI:3686876]	-	-	-	-	-
ENSMUSG00000027048	#6100FFFF	2	69068626	69172960	-	Abcb11	ATP-binding cassette%2C sub-family B (MDR/TAP)%2C member 11 [Source:MGI Symbol%3BAcc:MGI:1351619]	GO:0006979:response to oxidative stress;GO:0006855:drug transmembrane transport;GO:0043627:response to estrogen;GO:0046618:drug export;GO:0015722:canalicular bile acid transport;	GO:0016021:integral component of membrane;GO:0046581:intercellular canaliculus;GO:0000139:Golgi membrane;GO:0016324:apical plasma membrane;	GO:0015238:drug transmembrane transporter activity;GO:0042626:ATPase activity, coupled to transmembrane movement of substances;GO:0015126:canalicular bile acid transmembrane transporter activity;GO:0005524:ATP binding;GO:0005515:protein binding;	K05664	;ko01522 Endocrine resistance;ko02010 ABC transporters;ko04976 Bile secretion;ko04979 Cholesterol metabolism;
ENSMUSG00000091962	#6100FFFF	7	86564302	86604520	+	Vmn2r78	vomeronasal 2%2C receptor 78 [Source:MGI Symbol%3BAcc:MGI:3761335]	GO:0007186:G-protein coupled receptor signaling pathway;	GO:0016021:integral component of membrane;GO:0005886:plasma membrane;	GO:0004930:G-protein coupled receptor activity;	K04613	-
ENSMUSG00000073856	#6100FFFF	7	118454975	118571875	+	Iqck	IQ motif containing K [Source:MGI Symbol%3BAcc:MGI:3612188]	-	-	-	-	-
ENSMUSG00000005883	#6100FFFF	2	172819493	172835369	+	Spo11	SPO11 initiator of meiotic double stranded breaks [Source:MGI Symbol%3BAcc:MGI:1349669]	GO:0007141:male meiosis I;GO:0007286:spermatid development;GO:0034502:protein localization to chromosome;GO:0001541:ovarian follicle development;GO:0007129:synapsis;GO:0007131:reciprocal meiotic recombination;	GO:0000781:chromosome, telomeric region;GO:0005634:nucleus;	GO:0003677:DNA binding;GO:0005524:ATP binding;GO:0016787:hydrolase activity;	K10878	;ko04113 Meiosis - yeast;
ENSMUSG00000007659	#6100FFFF	2	152622588	152673648	-	Bcl2l1	BCL2-like 1 [Source:MGI Symbol%3BAcc:MGI:88139]	GO:0043065:positive regulation of apoptotic process;GO:0043524:negative regulation of neuron apoptotic process;GO:0001701:in utero embryonic development;GO:0008284:positive regulation of cell proliferation;GO:0001541:ovarian follicle development;GO:0071230:cellular response to amino acid stimulus;GO:0090201:negative regulation of release of cytochrome c from mitochondria;GO:0051881:regulation of …	GO:0005829:cytosol;GO:0097136:Bcl-2 family protein complex;GO:0016021:integral component of membrane;GO:0005741:mitochondrial outer membrane;GO:0005813:centrosome;	GO:0051434:BH3 domain binding;GO:0043027:cysteine-type endopeptidase inhibitor activity involved in apoptotic process;GO:0097371:MDM2/MDM4 family protein binding;GO:0042802:identical protein binding;GO:0019901:protein kinase binding;GO:0046982:protein heterodimerization activity;	K04570	;ko01521 EGFR tyrosine kinase inhibitor resistance;ko01524 Platinum drug resistance;ko04014 Ras signaling pathway;ko04064 NF-kappa B signaling pathway;ko04115 p53 signaling pathway;ko04137 Mitophagy - animal;ko04140 Autophagy - animal;ko04151 PI3K-Akt signaling pathway;ko04210 Apoptosis;ko04215 Apoptosis - multiple species;ko04621 NOD-like receptor signaling pathway;ko04630 JAK-STAT signaling pat…
ENSMUSG00000039911	#6100FFFF	4	149980740	150039500	-	Spsb1	splA/ryanodine receptor domain and SOCS box containing 1 [Source:MGI Symbol%3BAcc:MGI:1921896]	GO:0016567:protein ubiquitination;GO:0035556:intracellular signal transduction;	GO:0005737:cytoplasm;	-	K10343	-
ENSMUSG00000107770	#6100FFFF	6	76261399	76261912	+	Gm44126	predicted gene%2C 44126 [Source:MGI Symbol%3BAcc:MGI:5690518]	-	-	-	-	-
ENSMUSG00000038267	#6100FFFF	13	34363141	34529165	-	Slc22a23	solute carrier family 22%2C member 23 [Source:MGI Symbol%3BAcc:MGI:1920352]	GO:0006811:ion transport;GO:0055085:transmembrane transport;	GO:0016021:integral component of membrane;	GO:0022857:transmembrane transporter activity;	K08215	-
ENSMUSG00000021903	#6100FFFF	14	31750946	31784154	+	Galnt15	polypeptide N-acetylgalactosaminyltransferase 15 [Source:MGI Symbol%3BAcc:MGI:1926004]	-	GO:0016021:integral component of membrane;GO:0005794:Golgi apparatus;GO:0030133:transport vesicle;	GO:0004653:polypeptide N-acetylgalactosaminyltransferase activity;	K00710	;ko00512 Mucin type O-glycan biosynthesis;ko00514 Other types of O-glycan biosynthesis;ko01100 Metabolic pathways;
ENSMUSG00000085517	#6100FFFF	4	129918049	129941567	-	Gm12963	predicted gene 12963 [Source:MGI Symbol%3BAcc:MGI:3651569]	-	-	-	-	-
ENSMUSG00000045193	#6100FFFF	10	80001819	80008620	+	Cirbp	cold inducible RNA binding protein [Source:MGI Symbol%3BAcc:MGI:893588]	-	-	-	K13195	-
ENSMUSG00000027068	#6100FFFF	2	69210789	69234877	+	Dhrs9	dehydrogenase/reductase (SDR family) member 9 [Source:MGI Symbol%3BAcc:MGI:2442798]	GO:0055114:oxidation-reduction process;GO:0042904:9-cis-retinoic acid biosynthetic process;GO:0008209:androgen metabolic process;GO:0042448:progesterone metabolic process;	GO:0030176:integral component of endoplasmic reticulum membrane;	GO:0004745:retinol dehydrogenase activity;GO:0004022:alcohol dehydrogenase (NAD) activity;GO:0000166:nucleotide binding;GO:0047035:testosterone dehydrogenase (NAD+) activity;	K11149	;ko00830 Retinol metabolism;ko01100 Metabolic pathways;
ENSMUSG00000025701	#6100FFFF	6	116387038	116438139	-	Alox5	arachidonate 5-lipoxygenase [Source:MGI Symbol%3BAcc:MGI:87999]	GO:0019369:arachidonic acid metabolic process;GO:0055114:oxidation-reduction process;GO:0019370:leukotriene biosynthetic process;GO:0002526:acute inflammatory response;GO:0002540:leukotriene production involved in inflammatory response;GO:0045907:positive regulation of vasoconstriction;GO:0019233:sensory perception of pain;GO:0019372:lipoxygenase pathway;	GO:0005829:cytosol;GO:0016363:nuclear matrix;GO:0005641:nuclear envelope lumen;GO:0031965:nuclear membrane;GO:0030425:dendrite;GO:0042383:sarcolemma;	GO:0005515:protein binding;GO:0016165:linoleate 13S-lipoxygenase activity;GO:0005506:iron ion binding;GO:0004051:arachidonate 5-lipoxygenase activity;	K00461	;ko00590 Arachidonic acid metabolism;ko01100 Metabolic pathways;ko04664 Fc epsilon RI signaling pathway;ko04726 Serotonergic synapse;ko04913 Ovarian steroidogenesis;ko05145 Toxoplasmosis;
ENSMUSG00000032348	#6100FFFF	9	78090056	78116631	+	Gsta4	glutathione S-transferase%2C alpha 4 [Source:MGI Symbol%3BAcc:MGI:1309515]	GO:0006805:xenobiotic metabolic process;GO:0006749:glutathione metabolic process;	GO:0005739:mitochondrion;	GO:0004364:glutathione transferase activity;GO:0008144:drug binding;GO:0043295:glutathione binding;GO:0042803:protein homodimerization activity;	K00799	;ko00480 Glutathione metabolism;ko00980 Metabolism of xenobiotics by cytochrome P450;ko00982 Drug metabolism - cytochrome P450;ko00983 Drug metabolism - other enzymes;ko01100 Metabolic pathways;ko01524 Platinum drug resistance;ko04212 Longevity regulating pathway - worm;ko05200 Pathways in cancer;ko05204 Chemical carcinogenesis;ko05225 Hepatocellular carcinoma;ko05418 Fluid shear stress and ather…
ENSMUSG00000022479	#6100FFFF	15	97752306	97808511	-	Vdr	vitamin D (1%2C25-dihydroxyvitamin D3) receptor [Source:MGI Symbol%3BAcc:MGI:103076]	GO:0000902:cell morphogenesis;GO:0045618:positive regulation of keratinocyte differentiation;GO:0050892:intestinal absorption;GO:0097190:apoptotic signaling pathway;GO:0001501:skeletal system development;GO:0070561:vitamin D receptor signaling pathway;GO:0006874:cellular calcium ion homeostasis;GO:0051924:regulation of calcium ion transport;GO:0051592:response to calcium ion;GO:0045944:positive r…	GO:0005829:cytosol;GO:0030315:T-tubule;GO:0005720:nuclear heterochromatin;GO:0005654:nucleoplasm;	GO:0070644:vitamin D response element binding;GO:0008434:calcitriol receptor activity;GO:0003707:steroid hormone receptor activity;GO:0046965:retinoid X receptor binding;GO:0008270:zinc ion binding;GO:0005499:vitamin D binding;GO:0043565:sequence-specific DNA binding;	K08539	;ko04928 Parathyroid hormone synthesis, secretion and action;ko04961 Endocrine and other factor-regulated calcium reabsorption;ko04978 Mineral absorption;ko05152 Tuberculosis;
ENSMUSG00000018809	#6100FFFF	11	75239259	75296531	+	Smyd4	SET and MYND domain containing 4 [Source:MGI Symbol%3BAcc:MGI:2442796]	-	-	GO:0008270:zinc ion binding;	-	-
ENSMUSG00000039601	#6100FFFF	17	44112242	44350407	+	Rcan2	regulator of calcineurin 2 [Source:MGI Symbol%3BAcc:MGI:1858219]	GO:0019722:calcium-mediated signaling;	-	GO:0000166:nucleotide binding;	K17903	;ko04919 Thyroid hormone signaling pathway;
ENSMUSG00000045348	#6100FFFF	5	137728161	137739869	-	Nyap1	neuronal tyrosine-phosphorylated phosphoinositide 3-kinase adaptor 1 [Source:MGI Symbol%3BAcc:MGI:2443880]	GO:0014065:phosphatidylinositol 3-kinase signaling;GO:0048812:neuron projection morphogenesis;	GO:0005622:intracellular;	GO:0005515:protein binding;	-	-
ENSMUSG00000079484	#6100FFFF	2	30156215	30172161	+	Phyhd1	phytanoyl-CoA dioxygenase domain containing 1 [Source:MGI Symbol%3BAcc:MGI:3612860]	GO:0055114:oxidation-reduction process;	-	GO:0046872:metal ion binding;GO:0016702:oxidoreductase activity, acting on single donors with incorporation of molecular oxygen, incorporation of two atoms of oxygen;	-	-
ENSMUSG00000023055	#6100FFFF	15	102615212	102630613	-	Calcoco1	calcium binding and coiled coil domain 1 [Source:MGI Symbol%3BAcc:MGI:1914738]	GO:0016055:Wnt signaling pathway;GO:0045944:positive regulation of transcription from RNA polymerase II promoter;GO:0030518:intracellular steroid hormone receptor signaling pathway;	GO:0000790:nuclear chromatin;GO:0005737:cytoplasm;	GO:0070016:armadillo repeat domain binding;GO:0008013:beta-catenin binding;GO:0030374:ligand-dependent nuclear receptor transcription coactivator activity;GO:0044212:transcription regulatory region DNA binding;GO:0008022:protein C-terminus binding;GO:0043565:sequence-specific DNA binding;GO:0003682:chromatin binding;	-	-
ENSMUSG00000031016	#6100FFFF	7	109721253	109742493	+	Wee1	WEE 1 homolog 1 (S. pombe) [Source:MGI Symbol%3BAcc:MGI:103075]	GO:0018108:peptidyl-tyrosine phosphorylation;GO:0051301:cell division;GO:0000226:microtubule cytoskeleton organization;GO:0048812:neuron projection morphogenesis;GO:0030010:establishment of cell polarity;GO:0007067:mitotic nuclear division;	GO:0005737:cytoplasm;GO:0005634:nucleus;	GO:0004674:protein serine/threonine kinase activity;GO:0005524:ATP binding;GO:0005515:protein binding;GO:0000287:magnesium ion binding;GO:0004715:non-membrane spanning protein tyrosine kinase activity;	K06632	;ko04110 Cell cycle;ko05170 Human immunodeficiency virus 1 infection;
ENSMUSG00000024451	#6100FFFF	18	38105681	38132022	-	Arap3	ArfGAP with RhoGAP domain%2C ankyrin repeat and PH domain 3 [Source:MGI Symbol%3BAcc:MGI:2147274]	GO:0030336:negative regulation of cell migration;GO:0008360:regulation of cell shape;GO:0035024:negative regulation of Rho protein signal transduction;GO:0035021:negative regulation of Rac protein signal transduction;	GO:0030027:lamellipodium;GO:0005737:cytoplasm;GO:0001726:ruffle;GO:0005856:cytoskeleton;GO:0005886:plasma membrane;	GO:0005515:protein binding;GO:0008270:zinc ion binding;GO:0005547:phosphatidylinositol-3,4,5-trisphosphate binding;GO:0043325:phosphatidylinositol-3,4-bisphosphate binding;	K12490	;ko04015 Rap1 signaling pathway;ko04024 cAMP signaling pathway;ko04144 Endocytosis;
ENSMUSG00000085396	#6100FFFF	X	49644621	49724198	-	Firre	functional intergenic repeating RNA element [Source:MGI Symbol%3BAcc:MGI:2147989]	-	-	-	-	-
ENSMUSG00000034235	#6100FFFF	14	20598980	20691131	-	Usp54	ubiquitin specific peptidase 54 [Source:MGI Symbol%3BAcc:MGI:1926037]	-	-	-	-	-
ENSMUSG00000087396	#6100FFFF	X	74750538	74808305	-	4933407K13Rik	RIKEN cDNA 4933407K13 gene [Source:MGI Symbol%3BAcc:MGI:1921646]	-	-	-	-	-
ENSMUSG00000028957	#6100FFFF	4	151088109	151129122	-	Per3	period circadian clock 3 [Source:MGI Symbol%3BAcc:MGI:1277134]	GO:0007623:circadian rhythm;GO:0000122:negative regulation of transcription from RNA polymerase II promoter;GO:0007165:signal transduction;	GO:0005737:cytoplasm;GO:0005634:nucleus;	GO:0004871:signal transducer activity;GO:0005515:protein binding;	K02633	;ko04710 Circadian rhythm;ko04711 Circadian rhythm - fly;ko04713 Circadian entrainment;ko05202 Transcriptional misregulation in cancer;ko05221 Acute myeloid leukemia;
ENSMUSG00000082776	#6100FFFF	X	93816225	93817640	-	Gm7061	predicted gene 7061 [Source:MGI Symbol%3BAcc:MGI:3648315]	-	-	-	-	-
ENSMUSG00000081137	#6100FFFF	X	168151185	168152999	+	BC022960	cDNA sequence BC022960 [Source:MGI Symbol%3BAcc:MGI:2670977]	-	-	-	-	-
ENSMUSG00000051703	#6100FFFF	1	75456176	75462349	+	Tmem198	transmembrane protein 198 [Source:MGI Symbol%3BAcc:MGI:2443133]	-	GO:0016020:membrane;GO:0016021:integral component of membrane;	-	-	-
ENSMUSG00000058297	#6100FFFF	10	59942041	59971020	+	Spock2	sparc/osteonectin%2C cwcv and kazal-like domains proteoglycan 2 [Source:MGI Symbol%3BAcc:MGI:1891351]	GO:0010811:positive regulation of cell-substrate adhesion;GO:0019800:peptide cross-linking via chondroitin 4-sulfate glycosaminoglycan;GO:0007165:signal transduction;GO:0030198:extracellular matrix organization;	GO:0005578:proteinaceous extracellular matrix;	GO:0050840:extracellular matrix binding;GO:0005509:calcium ion binding;GO:0005539:glycosaminoglycan binding;	K08136	-
ENSMUSG00000097885	#6100FFFF	3	51467456	51474538	+	5031434O11Rik	RIKEN cDNA 5031434O11 gene [Source:MGI Symbol%3BAcc:MGI:1923230]	-	-	-	-	-
ENSMUSG00000039496	#6100FFFF	2	3514067	3527413	+	Cdnf	cerebral dopamine neurotrophic factor [Source:MGI Symbol%3BAcc:MGI:3606576]	-	GO:0005576:extracellular region;	GO:0008083:growth factor activity;	-	-
ENSMUSG00000108878	#6100FFFF	7	83541470	83545605	+	Gm49493	predicted gene%2C 49493 [Source:MGI Symbol%3BAcc:MGI:6155171]	-	-	-	-	-
ENSMUSG00000106447	#6100FFFF	3	96542790	96560417	+	Gm42957	predicted gene 42957 [Source:MGI Symbol%3BAcc:MGI:5663094]	GO:0007155:cell adhesion;GO:0007229:integrin-mediated signaling pathway;	GO:0008305:integrin complex;	-	K13352	;ko04146 Peroxisome;
ENSMUSG00000037708	#6100FFFF	2	18698843	18755224	+	Spag6	sperm associated antigen 6 [Source:MGI Symbol%3BAcc:MGI:3040687]	-	-	-	-	-
ENSMUSG00000031297	#6100FFFF	X	100122816	100129626	-	Slc7a3	solute carrier family 7 (cationic amino acid transporter%2C y+ system)%2C member 3 [Source:MGI Symbol%3BAcc:MGI:1100521]	GO:0015819:lysine transport;GO:0015822:ornithine transport;GO:0003333:amino acid transmembrane transport;GO:0015809:arginine transport;GO:0032006:regulation of TOR signaling;GO:0015807:L-amino acid transport;	GO:0005887:integral component of plasma membrane;	GO:0000064:L-ornithine transmembrane transporter activity;GO:0015189:L-lysine transmembrane transporter activity;GO:0015181:arginine transmembrane transporter activity;	K13865	-
ENSMUSG00000002076	#6100FFFF	17	32163743	32255323	-	Hsf2bp	heat shock transcription factor 2 binding protein [Source:MGI Symbol%3BAcc:MGI:1921627]	GO:0006950:response to stress;	GO:0005829:cytosol;	-	-	-
ENSMUSG00000084772	#6100FFFF	6	17058805	17064995	-	Gm15473	predicted gene 15473 [Source:MGI Symbol%3BAcc:MGI:3705105]	-	-	-	-	-
ENSMUSG00000066687	#6100FFFF	9	48565597	48747522	-	Zbtb16	zinc finger and BTB domain containing 16 [Source:MGI Symbol%3BAcc:MGI:103222]	GO:0009880:embryonic pattern specification;GO:0042733:embryonic digit morphogenesis;GO:0000122:negative regulation of transcription from RNA polymerase II promoter;GO:0048133:male germ-line stem cell asymmetric division;GO:0045638:negative regulation of myeloid cell differentiation;GO:0032332:positive regulation of chondrocyte differentiation;GO:0007417:central nervous system development;GO:00351…	GO:0016607:nuclear speck;GO:0016605:PML body;GO:0017053:transcriptional repressor complex;GO:0005829:cytosol;GO:0005886:plasma membrane;	GO:0008270:zinc ion binding;GO:0008022:protein C-terminus binding;GO:0019904:protein domain specific binding;GO:0003700:sequence-specific DNA binding transcription factor activity;GO:0003690:double-stranded DNA binding;GO:0042803:protein homodimerization activity;	K10055	;ko05200 Pathways in cancer;ko05202 Transcriptional misregulation in cancer;ko05221 Acute myeloid leukemia;
ENSMUSG00000038007	#6100FFFF	4	86792633	86853059	+	Acer2	alkaline ceramidase 2 [Source:MGI Symbol%3BAcc:MGI:1920932]	GO:0006672:ceramide metabolic process;GO:0090285:negative regulation of protein glycosylation in Golgi;GO:0032526:response to retinoic acid;GO:0046512:sphingosine biosynthetic process;GO:0006919:activation of cysteine-type endopeptidase activity involved in apoptotic process;GO:0001953:negative regulation of cell-matrix adhesion;GO:0008284:positive regulation of cell proliferation;GO:0010942:posi…	GO:0030173:integral component of Golgi membrane;	GO:0071633:dihydroceramidase activity;	K01441	;ko00600 Sphingolipid metabolism;ko01100 Metabolic pathways;ko04071 Sphingolipid signaling pathway;
ENSMUSG00000054003	#6100FFFF	12	111937993	112035288	+	Tdrd9	tudor domain containing 9 [Source:MGI Symbol%3BAcc:MGI:1921941]	GO:0009566:fertilization;GO:0007283:spermatogenesis;GO:0031047:gene silencing by RNA;GO:0043046:DNA methylation involved in gamete generation;GO:0030154:cell differentiation;GO:0034587:piRNA metabolic process;GO:0007275:multicellular organismal development;GO:0007140:male meiosis;	GO:0071547:piP-body;GO:0005634:nucleus;	GO:0003676:nucleic acid binding;GO:0008026:ATP-dependent helicase activity;GO:0005524:ATP binding;GO:0005515:protein binding;	K18408	-
ENSMUSG00000008999	#6100FFFF	2	172709805	172782114	-	Bmp7	bone morphogenetic protein 7 [Source:MGI Symbol%3BAcc:MGI:103302]	GO:0043065:positive regulation of apoptotic process;GO:0030326:embryonic limb morphogenesis;GO:1900106:positive regulation of hyaluranon cable assembly;GO:0045892:negative regulation of transcription, DNA-templated;GO:0030501:positive regulation of bone mineralization;GO:0050768:negative regulation of neurogenesis;GO:0045665:negative regulation of neuron differentiation;GO:0072133:metanephric mes…	GO:0005615:extracellular space;GO:0031988:membrane-bounded vesicle;GO:0031012:extracellular matrix;	GO:0008201:heparin binding;GO:0008083:growth factor activity;GO:0005125:cytokine activity;GO:0070700:BMP receptor binding;	K16621	;ko04060 Cytokine-cytokine receptor interaction;ko04350 TGF-beta signaling pathway;ko04360 Axon guidance;ko04390 Hippo signaling pathway;
ENSMUSG00000114392	#6100FFFF	14	56415461	56418168	-	Gm8961	predicted gene 8961 [Source:MGI Symbol%3BAcc:MGI:3642932]	-	-	-	-	-
ENSMUSG00000074264	#6100FFFF	3	113349359	113400348	-	Amy1	amylase 1%2C salivary [Source:MGI Symbol%3BAcc:MGI:88019]	GO:0005975:carbohydrate metabolic process;	GO:0005615:extracellular space;	GO:0004556:alpha-amylase activity;GO:0043169:cation binding;GO:0046872:metal ion binding;	K01176	;ko00500 Starch and sucrose metabolism;ko01100 Metabolic pathways;ko01110 Biosynthesis of secondary metabolites;ko04970 Salivary secretion;ko04972 Pancreatic secretion;ko04973 Carbohydrate digestion and absorption;
ENSMUSG00000085931	#6100FFFF	4	93977813	94313825	-	Gm12648	predicted gene 12648 [Source:MGI Symbol%3BAcc:MGI:3649948]	-	-	-	-	-
ENSMUSG00000075014	#6100FFFF	2	98496892	98497646	-	Gm10800	predicted gene 10800 [Source:MGI Symbol%3BAcc:MGI:3641657]	-	-	-	-	-
ENSMUSG00000078816	#6100FFFF	7	3337704	3379615	+	Prkcg	protein kinase C%2C gamma [Source:MGI Symbol%3BAcc:MGI:97597]	GO:0060384:innervation;GO:0007635:chemosensory behavior;GO:0046777:protein autophosphorylation;GO:0043278:response to morphine;GO:0007268:synaptic transmission;GO:0031397:negative regulation of protein ubiquitination;GO:0043524:negative regulation of neuron apoptotic process;GO:0032425:positive regulation of mismatch repair;GO:0048265:response to pain;GO:0042177:negative regulation of protein cat…	GO:0097060:synaptic membrane;GO:0005829:cytosol;GO:0030425:dendrite;GO:0030054:cell junction;GO:0048471:perinuclear region of cytoplasm;GO:0005886:plasma membrane;GO:0005634:nucleus;	GO:0008270:zinc ion binding;GO:0005524:ATP binding;GO:0004698:calcium-dependent protein kinase C activity;	K19663;K02677	;ko01521 EGFR tyrosine kinase inhibitor resistance;ko04010 MAPK signaling pathway;ko04012 ErbB signaling pathway;ko04014 Ras signaling pathway;ko04015 Rap1 signaling pathway;ko04020 Calcium signaling pathway;ko04066 HIF-1 signaling pathway;ko04070 Phosphatidylinositol signaling system;ko04071 Sphingolipid signaling pathway;ko04150 mTOR signaling pathway;ko04270 Vascular smooth muscle contraction;…
ENSMUSG00000097039	#6100FFFF	15	61909835	62249945	+	Pvt1	Pvt1 oncogene [Source:MGI Symbol%3BAcc:MGI:97824]	-	-	-	-	-
ENSMUSG00000097090	#6100FFFF	17	27420006	27422045	+	Gm26724	predicted gene%2C 26724 [Source:MGI Symbol%3BAcc:MGI:5477218]	-	-	-	-	-
ENSMUSG00000051984	#6100FFFF	19	44505396	44534303	-	Sec31b	Sec31 homolog B (S. cerevisiae) [Source:MGI Symbol%3BAcc:MGI:2685187]	GO:0015031:protein transport;GO:0016192:vesicle-mediated transport;	GO:0044432:endoplasmic reticulum part;GO:0016020:membrane;GO:0031410:cytoplasmic vesicle;	-	K14005	;ko04141 Protein processing in endoplasmic reticulum;
ENSMUSG00000037247	#6100FFFF	10	60764005	60773911	-	Pldi	polymorphic derived intron containing [Source:MGI Symbol%3BAcc:MGI:1920866]	-	-	-	-	-
ENSMUSG00000034858	#6100FFFF	9	74860166	74939750	+	Fam214a	family with sequence similarity 214%2C member A [Source:MGI Symbol%3BAcc:MGI:2387648]	-	-	-	-	-
ENSMUSG00000030256	#6100FFFF	6	145803969	145811284	-	Bhlhe41	basic helix-loop-helix family%2C member e41 [Source:MGI Symbol%3BAcc:MGI:1930704]	GO:0000122:negative regulation of transcription from RNA polymerase II promoter;GO:0032922:circadian regulation of gene expression;GO:0010832:negative regulation of myotube differentiation;GO:0009649:entrainment of circadian clock;GO:0010944:negative regulation of transcription by competitive promoter binding;	GO:0017053:transcriptional repressor complex;	GO:0003714:transcription corepressor activity;GO:0042826:histone deacetylase binding;GO:0043426:MRF binding;GO:0000978:RNA polymerase II core promoter proximal region sequence-specific DNA binding;GO:0046982:protein heterodimerization activity;GO:0003705:RNA polymerase II distal enhancer sequence-specific DNA binding transcription factor activity;GO:0001078:RNA polymerase II core promoter proxima…	K03730	;ko04710 Circadian rhythm;
ENSMUSG00000110457	#6100FFFF	8	106699729	106712511	+	Gm45752	predicted gene 45752 [Source:MGI Symbol%3BAcc:MGI:5804867]	-	-	-	-	-
ENSMUSG00000021775	#6100FFFF	14	4230569	4265642	+	Nr1d2	nuclear receptor subfamily 1%2C group D%2C member 2 [Source:MGI Symbol%3BAcc:MGI:2449205]	GO:0043401:steroid hormone mediated signaling pathway;GO:0030522:intracellular receptor signaling pathway;GO:0006355:regulation of transcription, DNA-templated;	GO:0005634:nucleus;	GO:0008270:zinc ion binding;GO:0004887:thyroid hormone receptor activity;GO:0043565:sequence-specific DNA binding;GO:0005515:protein binding;GO:0003707:steroid hormone receptor activity;	K08531	-
ENSMUSG00000026308	#6100FFFF	1	91278738	91290138	+	Klhl30	kelch-like 30 [Source:MGI Symbol%3BAcc:MGI:1918038]	-	-	-	K10466	-
ENSMUSG00000094989	#6100FFFF	13	72602881	72603459	-	Rpl9-ps4	ribosomal protein L9%2C pseudogene 4 [Source:MGI Symbol%3BAcc:MGI:3704410]	-	-	-	-	-
ENSMUSG00000008668	#6100FFFF	17	34170973	34174975	-	Rps18	ribosomal protein S18 [Source:MGI Symbol%3BAcc:MGI:98146]	GO:0006412:translation;	GO:0005840:ribosome;	GO:0003735:structural constituent of ribosome;GO:0003723:RNA binding;	K02964	;ko03010 Ribosome;ko05171 Coronavirus disease - COVID-19;
ENSMUSG00000094242	#6100FFFF	14	15227488	15228331	-	Gm5456	predicted gene 5456 [Source:MGI Symbol%3BAcc:MGI:3643775]	-	-	-	-	-
ENSMUSG00000034903	#6100FFFF	2	64918683	65069747	-	Cobll1	Cobl-like 1 [Source:MGI Symbol%3BAcc:MGI:2442894]	-	-	-	-	-
ENSMUSG00000034121	#6100FFFF	11	87744041	87754629	+	Mks1	MKS transition zone complex subunit 1 [Source:MGI Symbol%3BAcc:MGI:3584243]	GO:0048754:branching morphogenesis of an epithelial tube;GO:0042384:cilium assembly;	GO:0005813:centrosome;GO:0005737:cytoplasm;GO:0016020:membrane;GO:0036038:TCTN-B9D complex;	GO:0005515:protein binding;	K19332	-
ENSMUSG00000001870	#6100FFFF	17	75312563	75699507	+	Ltbp1	latent transforming growth factor beta binding protein 1 [Source:MGI Symbol%3BAcc:MGI:109151]	GO:0007179:transforming growth factor beta receptor signaling pathway;	GO:0005578:proteinaceous extracellular matrix;	GO:0005509:calcium ion binding;GO:0019838:growth factor binding;	K19559	;ko04350 TGF-beta signaling pathway;
ENSMUSG00000024131	#6100FFFF	17	85335804	85371664	+	Slc3a1	solute carrier family 3%2C member 1 [Source:MGI Symbol%3BAcc:MGI:1195264]	GO:0005975:carbohydrate metabolic process;GO:0006865:amino acid transport;	GO:0005887:integral component of plasma membrane;GO:0005743:mitochondrial inner membrane;GO:0005774:vacuolar membrane;	GO:0043169:cation binding;GO:0046982:protein heterodimerization activity;GO:0003824:catalytic activity;	K14210	;ko04974 Protein digestion and absorption;
ENSMUSG00000112008	#6100FFFF	12	76987249	76988567	-	Gm47218	predicted gene%2C 47218 [Source:MGI Symbol%3BAcc:MGI:6096027]	-	-	-	-	-
ENSMUSG00000102679	#6100FFFF	3	49280129	49321808	+	Gm20557	predicted gene%2C 20557 [Source:MGI Symbol%3BAcc:MGI:5295664]	-	-	-	-	-
ENSMUSG00000031326	#6100FFFF	X	102365004	102374198	+	Cdx4	caudal type homeobox 4 [Source:MGI Symbol%3BAcc:MGI:88362]	GO:0009952:anterior/posterior pattern specification;GO:0000122:negative regulation of transcription from RNA polymerase II promoter;GO:0060711:labyrinthine layer development;GO:0001568:blood vessel development;	GO:0005634:nucleus;	GO:0003700:sequence-specific DNA binding transcription factor activity;GO:0000976:transcription regulatory region sequence-specific DNA binding;	K09312	-
ENSMUSG00000074207	#6100FFFF	3	137966752	137996459	+	Adh1	alcohol dehydrogenase 1 (class I) [Source:MGI Symbol%3BAcc:MGI:87921]	GO:0042572:retinol metabolic process;GO:0033574:response to testosterone;GO:0031100:organ regeneration;GO:0006069:ethanol oxidation;GO:0042573:retinoic acid metabolic process;GO:0046186:acetaldehyde biosynthetic process;GO:0048149:behavioral response to ethanol;GO:0006068:ethanol catabolic process;GO:0032526:response to retinoic acid;GO:0032570:response to progesterone;GO:0009790:embryo developme…	GO:0005829:cytosol;GO:0005739:mitochondrion;	GO:0008144:drug binding;GO:0051287:NAD binding;GO:0008270:zinc ion binding;GO:0004745:retinol dehydrogenase activity;GO:0004022:alcohol dehydrogenase (NAD) activity;GO:0042803:protein homodimerization activity;GO:0035276:ethanol binding;	K13951	;ko00010 Glycolysis / Gluconeogenesis;ko00071 Fatty acid degradation;ko00350 Tyrosine metabolism;ko00620 Pyruvate metabolism;ko00830 Retinol metabolism;ko00980 Metabolism of xenobiotics by cytochrome P450;ko00982 Drug metabolism - cytochrome P450;ko01100 Metabolic pathways;ko01110 Biosynthesis of secondary metabolites;ko05204 Chemical carcinogenesis;
ENSMUSG00000020912	#6100FFFF	11	99306492	99313085	-	Krt12	keratin 12 [Source:MGI Symbol%3BAcc:MGI:96687]	GO:0060429:epithelium development;GO:0061303:cornea development in camera-type eye;	GO:0005882:intermediate filament;	GO:0005198:structural molecule activity;	K07604	;ko04915 Estrogen signaling pathway;ko05150 Staphylococcus aureus infection;
ENSMUSG00000106547	#6100FFFF	5	146125430	146131619	-	B230303O12Rik	RIKEN cDNA B230303O12 gene [Source:MGI Symbol%3BAcc:MGI:2442644]	-	-	-	-	-
ENSMUSG00000006216	#6100FFFF	4	141131664	141143325	-	Clcnkb	chloride channel%2C voltage-sensitive Kb [Source:MGI Symbol%3BAcc:MGI:1930643]	GO:0034765:regulation of ion transmembrane transport;GO:0030321:transepithelial chloride transport;	GO:0000139:Golgi membrane;GO:0034707:chloride channel complex;GO:0005886:plasma membrane;	GO:0005247:voltage-gated chloride channel activity;GO:0005515:protein binding;	K05018	;ko04966 Collecting duct acid secretion;
ENSMUSG00000031972	#FF004DFF	8	124618508	124621490	-	Acta1	actin%2C alpha 1%2C skeletal muscle [Source:MGI Symbol%3BAcc:MGI:87902]	GO:0048741:skeletal muscle fiber development;GO:0030240:skeletal muscle thin filament assembly;	GO:0005865:striated muscle thin filament;GO:0001725:stress fiber;GO:0005884:actin filament;	GO:0005524:ATP binding;	K10354	-
ENSMUSG00000042212	#FF004DFF	3	92246447	92248180	+	Sprr2d	small proline-rich protein 2D [Source:MGI Symbol%3BAcc:MGI:1330347]	GO:0032355:response to estradiol;GO:0031424:keratinization;	GO:0005737:cytoplasm;GO:0001533:cornified envelope;GO:0005634:nucleus;	-	-	-
ENSMUSG00000035557	#FF004DFF	11	100147043	100151855	-	Krt17	keratin 17 [Source:MGI Symbol%3BAcc:MGI:96691]	-	GO:0005882:intermediate filament;	GO:0005198:structural molecule activity;	K07604	;ko04915 Estrogen signaling pathway;ko05150 Staphylococcus aureus infection;
ENSMUSG00000058354	#FF004DFF	15	101598345	101602742	-	Krt6a	keratin 6A [Source:MGI Symbol%3BAcc:MGI:1100845]	-	-	-	K07605	-
ENSMUSG00000061527	#FF004DFF	15	101615505	101621333	-	Krt5	keratin 5 [Source:MGI Symbol%3BAcc:MGI:96702]	-	GO:0045095:keratin filament;	GO:0005198:structural molecule activity;	K07605	-
ENSMUSG00000053797	#FF004DFF	11	100136917	100139728	-	Krt16	keratin 16 [Source:MGI Symbol%3BAcc:MGI:96690]	-	-	-	K07604	;ko04915 Estrogen signaling pathway;ko05150 Staphylococcus aureus infection;
ENSMUSG00000023041	#FF004DFF	15	101584458	101588722	-	Krt6b	keratin 6B [Source:MGI Symbol%3BAcc:MGI:1333768]	-	-	-	K07605	-
ENSMUSG00000045545	#FF004DFF	11	100093988	100098374	-	Krt14	keratin 14 [Source:MGI Symbol%3BAcc:MGI:96688]	GO:0030855:epithelial cell differentiation;GO:0010043:response to zinc ion;GO:0045110:intermediate filament bundle assembly;GO:0010212:response to ionizing radiation;	GO:0005737:cytoplasm;GO:0005730:nucleolus;GO:0045095:keratin filament;GO:0071944:cell periphery;	GO:0005515:protein binding;GO:0005198:structural molecule activity;	K07604	;ko04915 Estrogen signaling pathway;ko05150 Staphylococcus aureus infection;
ENSMUSG00000074199	#FF004DFF	7	30487321	30490522	+	Krtdap	keratinocyte differentiation associated protein [Source:MGI Symbol%3BAcc:MGI:1928282]	GO:0030154:cell differentiation;GO:0008544:epidermis development;GO:0044699:single-organism process;GO:0032502:developmental process;	GO:0005576:extracellular region;	-	-	-
ENSMUSG00000033765	#FF004DFF	13	3887757	3888673	+	Calm4	calmodulin 4 [Source:MGI Symbol%3BAcc:MGI:1931464]	-	-	GO:0005509:calcium ion binding;	K02183	;ko04014 Ras signaling pathway;ko04015 Rap1 signaling pathway;ko04016 MAPK signaling pathway - plant;ko04020 Calcium signaling pathway;ko04022 cGMP-PKG signaling pathway;ko04024 cAMP signaling pathway;ko04070 Phosphatidylinositol signaling system;ko04114 Oocyte meiosis;ko04218 Cellular senescence;ko04261 Adrenergic signaling in cardiomyocytes;ko04270 Vascular smooth muscle contraction;ko04371 Ape…
ENSMUSG00000034634	#0047FFFF	15	74633905	74635469	-	Ly6d	lymphocyte antigen 6 complex%2C locus D [Source:MGI Symbol%3BAcc:MGI:96881]	-	GO:0009986:cell surface;GO:0016020:membrane;	-	K06846	-
ENSMUSG00000095079	#0047FFFF	12	113218450	113223856	-	Igha	immunoglobulin heavy constant alpha [Source:MGI Symbol%3BAcc:MGI:96444]	-	-	-	-	-
ENSMUSG00000019851	#0047FFFF	10	18720768	18732821	+	Perp	PERP%2C TP53 apoptosis effector [Source:MGI Symbol%3BAcc:MGI:1929938]	GO:0045862:positive regulation of proteolysis;GO:0002934:desmosome organization;GO:0097186:amelogenesis;GO:0034113:heterotypic cell-cell adhesion;GO:0097202:activation of cysteine-type endopeptidase activity;	GO:0030054:cell junction;GO:0005739:mitochondrion;GO:0005730:nucleolus;GO:0005794:Golgi apparatus;GO:0005887:integral component of plasma membrane;	-	K10136	;ko04115 p53 signaling pathway;
ENSMUSG00000050359	#0047FFFF	3	92391259	92393202	-	Sprr1a	small proline-rich protein 1A [Source:MGI Symbol%3BAcc:MGI:106660]	GO:0030216:keratinocyte differentiation;GO:0018149:peptide cross-linking;	GO:0001533:cornified envelope;GO:0071944:cell periphery;	GO:0030674:protein binding, bridging;GO:0005198:structural molecule activity;	-	-
ENSMUSG00000060962	#0047FFFF	7	30463181	30480488	+	Dmkn	dermokine [Source:MGI Symbol%3BAcc:MGI:1920962]	GO:0030154:cell differentiation;	GO:0005615:extracellular space;	-	-	-
ENSMUSG00000048455	#0047FFFF	3	92344116	92346096	-	Sprr1b	small proline-rich protein 1B [Source:MGI Symbol%3BAcc:MGI:106659]	GO:0008360:regulation of cell shape;GO:0018149:peptide cross-linking;GO:0031424:keratinization;	GO:0005737:cytoplasm;GO:0001533:cornified envelope;	GO:0005200:structural constituent of cytoskeleton;GO:0030674:protein binding, bridging;	-	-
ENSMUSG00000046834	#0047FFFF	15	101753861	101759229	-	Krt1	keratin 1 [Source:MGI Symbol%3BAcc:MGI:96698]	GO:0001867:complement activation, lectin pathway;	GO:0005886:plasma membrane;GO:0045095:keratin filament;	GO:0030246:carbohydrate binding;GO:0005198:structural molecule activity;	K07605	-
ENSMUSG00000000031	#0047FFFF	7	142129266	142131880	-	H19	H19%2C imprinted maternally expressed transcript [Source:MGI Symbol%3BAcc:MGI:95891]	-	-	-	-	-
ENSMUSG00000043681	#0047FFFF	14	34073838	34077390	-	Fam25c	family with sequence similarity 25%2C member C [Source:MGI Symbol%3BAcc:MGI:1916384]	-	-	-	-	-
ENSMUSG00000032291	#0047FFFF	9	54672032	54680394	+	Crabp1	cellular retinoic acid binding protein I [Source:MGI Symbol%3BAcc:MGI:88490]	GO:0006810:transport;	GO:0005829:cytosol;	GO:0016918:retinal binding;GO:0019841:retinol binding;GO:0001972:retinoic acid binding;GO:0005215:transporter activity;	K17337	-
ENSMUSG00000055030	#0047FFFF	3	92259450	92260756	+	Sprr2e	small proline-rich protein 2E [Source:MGI Symbol%3BAcc:MGI:1330346]	GO:0032355:response to estradiol;GO:0031424:keratinization;	GO:0005737:cytoplasm;GO:0001533:cornified envelope;	-	-	-
ENSMUSG00000050635	#0047FFFF	3	92272494	92273749	+	Sprr2f	small proline-rich protein 2F [Source:MGI Symbol%3BAcc:MGI:1330349]	GO:0030216:keratinocyte differentiation;GO:0032355:response to estradiol;	GO:0005737:cytoplasm;GO:0001533:cornified envelope;GO:0005634:nucleus;	-	-	-
ENSMUSG00000042157	#0047FFFF	3	92315298	92316578	+	Sprr2i	small proline-rich protein 2I [Source:MGI Symbol%3BAcc:MGI:1330309]	GO:0032355:response to estradiol;GO:0031424:keratinization;	GO:0005737:cytoplasm;GO:0001533:cornified envelope;	-	-	-
ENSMUSG00000046203	#0047FFFF	3	92281222	92282536	+	Sprr2g	small proline-rich protein 2G [Source:MGI Symbol%3BAcc:MGI:1330348]	GO:0032355:response to estradiol;GO:0008544:epidermis development;	GO:0005737:cytoplasm;GO:0005634:nucleus;	-	-	-
ENSMUSG00000046259	#0047FFFF	3	92292992	92294631	+	Sprr2h	small proline-rich protein 2H [Source:MGI Symbol%3BAcc:MGI:1330343]	GO:0030216:keratinocyte differentiation;GO:0032355:response to estradiol;	GO:0005737:cytoplasm;GO:0001533:cornified envelope;GO:0005634:nucleus;	-	-	-
ENSMUSG00000046352	#0047FFFF	14	57336057	57342159	-	Gjb2	gap junction protein%2C beta 2 [Source:MGI Symbol%3BAcc:MGI:95720]	GO:0007154:cell communication;GO:0007605:sensory perception of sound;	GO:0016021:integral component of membrane;GO:0005922:connexon complex;GO:0016328:lateral plasma membrane;	GO:0005515:protein binding;	K07621	-
ENSMUSG00000030713	#0047FFFF	7	43460718	43465783	+	Klk7	kallikrein related-peptidase 7 (chymotryptic%2C stratum corneum) [Source:MGI Symbol%3BAcc:MGI:1346336]	GO:0006508:proteolysis;	GO:0097209:epidermal lamellar body;GO:0005576:extracellular region;	GO:0004252:serine-type endopeptidase activity;	K08668	-
ENSMUSG00000063651	#0047FFFF	7	25067045	25069149	-	Cnfn	cornifelin [Source:MGI Symbol%3BAcc:MGI:1919633]	GO:0031424:keratinization;	GO:0005737:cytoplasm;GO:0001533:cornified envelope;	-	-	-
ENSMUSG00000074445	#0047FFFF	3	92192724	92198712	+	Sprr2a3	small proline-rich protein 2A3 [Source:MGI Symbol%3BAcc:MGI:3845028]	GO:0008360:regulation of cell shape;GO:0032355:response to estradiol;	GO:0005737:cytoplasm;	GO:0005200:structural constituent of cytoskeleton;	K02889	;ko03010 Ribosome;ko05171 Coronavirus disease - COVID-19;
ENSMUSG00000022225	#0047FFFF	14	56178908	56182132	-	Cma1	chymase 1%2C mast cell [Source:MGI Symbol%3BAcc:MGI:96941]	GO:0006518:peptide metabolic process;GO:0045766:positive regulation of angiogenesis;GO:0030901:midbrain development;GO:0006508:proteolysis;GO:0071333:cellular response to glucose stimulus;GO:0050720:interleukin-1 beta biosynthetic process;	GO:0005622:intracellular;GO:0031012:extracellular matrix;GO:0005576:extracellular region;	GO:0042277:peptide binding;GO:0004252:serine-type endopeptidase activity;	K01329	;ko04614 Renin-angiotensin system;
ENSMUSG00000043165	#0047FFFF	3	91987578	91990449	-	Lor	loricrin [Source:MGI Symbol%3BAcc:MGI:96816]	-	-	-	K10385	-
ENSMUSG00000057609	#0047FFFF	3	92553842	92555614	-	Lce1a1	late cornified envelope 1A1 [Source:MGI Symbol%3BAcc:MGI:1914377]	-	-	-	-	-
ENSMUSG00000102308	#0047FFFF	3	92439812	92441818	-	2310046K23Rik	RIKEN cDNA 2310046K23 gene [Source:MGI Symbol%3BAcc:MGI:1924218]	-	-	-	-	-
ENSMUSG00000025481	#0047FFFF	7	140414931	140417879	+	Urah	urate (5-hydroxyiso-) hydrolase [Source:MGI Symbol%3BAcc:MGI:1916142]	GO:0006144:purine nucleobase metabolic process;GO:0006810:transport;	GO:0005777:peroxisome;GO:0005739:mitochondrion;	GO:0033971:hydroxyisourate hydrolase activity;	K07127	;ko00230 Purine metabolism;ko01100 Metabolic pathways;ko01120 Microbial metabolism in diverse environments;
ENSMUSG00000034362	#0047FFFF	16	35940316	35951611	-	Csta1	cystatin A1 [Source:MGI Symbol%3BAcc:MGI:3524930]	GO:0018149:peptide cross-linking;GO:0016337:single organismal cell-cell adhesion;GO:0030216:keratinocyte differentiation;GO:0010951:negative regulation of endopeptidase activity;	GO:0005737:cytoplasm;GO:0001533:cornified envelope;	GO:0030674:protein binding, bridging;GO:0002020:protease binding;GO:0005198:structural molecule activity;GO:0004869:cysteine-type endopeptidase inhibitor activity;	K13907	-
ENSMUSG00000019761	#0047FFFF	11	99276080	99280190	-	Krt10	keratin 10 [Source:MGI Symbol%3BAcc:MGI:96685]	GO:0071277:cellular response to calcium ion;GO:0030855:epithelial cell differentiation;	GO:0005737:cytoplasm;GO:0045095:keratin filament;	GO:0005515:protein binding;GO:0005198:structural molecule activity;	K07604	;ko04915 Estrogen signaling pathway;ko05150 Staphylococcus aureus infection;
ENSMUSG00000050756	#0047FFFF	8	19275494	19278225	+	Defb6	defensin beta 6 [Source:MGI Symbol%3BAcc:MGI:2151044]	GO:0050829:defense response to Gram-negative bacterium;	GO:0005576:extracellular region;	-	-	-
ENSMUSG00000027913	#0047FFFF	3	92921512	92922994	-	Crct1	cysteine-rich C-terminal 1 [Source:MGI Symbol%3BAcc:MGI:1921425]	-	-	-	-	-
ENSMUSG00000057454	#0047FFFF	7	24335975	24340543	+	Lypd3	Ly6/Plaur domain containing 3 [Source:MGI Symbol%3BAcc:MGI:1919684]	GO:0007160:cell-matrix adhesion;GO:0006928:movement of cell or subcellular component;	GO:0031225:anchored component of membrane;GO:0016021:integral component of membrane;GO:0005886:plasma membrane;	GO:0043236:laminin binding;	-	-
ENSMUSG00000050063	#0047FFFF	7	43473923	43481454	+	Klk6	kallikrein related-peptidase 6 [Source:MGI Symbol%3BAcc:MGI:1343166]	GO:0006508:proteolysis;GO:0045745:positive regulation of G-protein coupled receptor protein signaling pathway;GO:0010975:regulation of neuron projection development;	GO:0005576:extracellular region;GO:0005737:cytoplasm;	GO:0004252:serine-type endopeptidase activity;	K08667	-
ENSMUSG00000074280	#0047FFFF	9	57391246	57391654	+	Gm6166	predicted gene 6166 [Source:MGI Symbol%3BAcc:MGI:3645893]	-	-	-	-	-
ENSMUSG00000027533	#0047FFFF	3	10077608	10081667	+	Fabp5	fatty acid binding protein 5%2C epidermal [Source:MGI Symbol%3BAcc:MGI:101790]	GO:0006656:phosphatidylcholine biosynthetic process;GO:0006006:glucose metabolic process;GO:0015758:glucose transport;	GO:0005737:cytoplasm;	GO:0005504:fatty acid binding;GO:0005215:transporter activity;	K08754	;ko03320 PPAR signaling pathway;
ENSMUSG00000046354	#0047FFFF	8	19244373	19245228	+	Defb14	defensin beta 14 [Source:MGI Symbol%3BAcc:MGI:2675345]	GO:0042742:defense response to bacterium;	GO:0005576:extracellular region;	-	-	-
ENSMUSG00000042124	#0047FFFF	3	92625992	92627657	-	Lce1f	late cornified envelope 1F [Source:MGI Symbol%3BAcc:MGI:1915078]	-	-	-	-	-
ENSMUSG00000061068	#0047FFFF	14	56297086	56299770	-	Mcpt4	mast cell protease 4 [Source:MGI Symbol%3BAcc:MGI:96940]	GO:0002002:regulation of angiotensin levels in blood;GO:0006508:proteolysis;	GO:0005622:intracellular;	GO:0004252:serine-type endopeptidase activity;GO:0008201:heparin binding;GO:0042277:peptide binding;	K08661	-
ENSMUSG00000024173	#0047FFFF	17	25562219	25564536	-	Tpsab1	tryptase alpha/beta 1 [Source:MGI Symbol%3BAcc:MGI:96943]	GO:0006508:proteolysis;	GO:0005576:extracellular region;	GO:0004252:serine-type endopeptidase activity;	K01340	;ko05164 Influenza A;
ENSMUSG00000033825	#0047FFFF	17	25585279	25588072	+	Tpsb2	tryptase beta 2 [Source:MGI Symbol%3BAcc:MGI:96942]	GO:0006508:proteolysis;GO:0006954:inflammatory response;	GO:0005576:extracellular region;	GO:0008201:heparin binding;GO:0004252:serine-type endopeptidase activity;GO:0005515:protein binding;	K01340	;ko05164 Influenza A;
ENSMUSG00000001865	#0047FFFF	3	20269784	20296345	-	Cpa3	carboxypeptidase A3%2C mast cell [Source:MGI Symbol%3BAcc:MGI:88479]	GO:0002002:regulation of angiotensin levels in blood;GO:0006508:proteolysis;	GO:0030133:transport vesicle;	GO:0004181:metallocarboxypeptidase activity;GO:0008270:zinc ion binding;	K08780	;ko04614 Renin-angiotensin system;ko04972 Pancreatic secretion;ko04974 Protein digestion and absorption;
ENSMUSG00000028111	#0047FFFF	3	95406567	95416673	+	Ctsk	cathepsin K [Source:MGI Symbol%3BAcc:MGI:107823]	GO:0001957:intramembranous ossification;GO:0045453:bone resorption;GO:0006508:proteolysis;	GO:0005615:extracellular space;GO:0005764:lysosome;	GO:0008234:cysteine-type peptidase activity;	K01371	;ko04142 Lysosome;ko04210 Apoptosis;ko04380 Osteoclast differentiation;ko04620 Toll-like receptor signaling pathway;ko05323 Rheumatoid arthritis;
ENSMUSG00000079018	#0047FFFF	15	74915867	74920679	-	Ly6c1	lymphocyte antigen 6 complex%2C locus C1 [Source:MGI Symbol%3BAcc:MGI:96882]	-	GO:0031225:anchored component of membrane;GO:0009897:external side of plasma membrane;	-	K06846	-
ENSMUSG00000001348	#0047FFFF	9	22038023	22047007	-	Acp5	acid phosphatase 5%2C tartrate resistant [Source:MGI Symbol%3BAcc:MGI:87883]	GO:0050728:negative regulation of inflammatory response;GO:0032496:response to lipopolysaccharide;GO:0030316:osteoclast differentiation;GO:0033555:multicellular organismal response to stress;GO:0045453:bone resorption;GO:0060349:bone morphogenesis;GO:0045019:negative regulation of nitric oxide biosynthetic process;GO:0007162:negative regulation of cell adhesion;GO:0001503:ossification;GO:0034097:…	GO:0005615:extracellular space;GO:0005764:lysosome;GO:0016021:integral component of membrane;	GO:0008199:ferric iron binding;GO:0008198:ferrous iron binding;GO:0003993:acid phosphatase activity;	K14379	;ko00740 Riboflavin metabolism;ko01100 Metabolic pathways;ko04142 Lysosome;ko04380 Osteoclast differentiation;ko05323 Rheumatoid arthritis;
ENSMUSG00000022816	#0047FFFF	16	37597235	37656876	+	Fstl1	follistatin-like 1 [Source:MGI Symbol%3BAcc:MGI:102793]	-	GO:0005576:extracellular region;	GO:0005515:protein binding;GO:0008201:heparin binding;GO:0005509:calcium ion binding;	-	-
ENSMUSG00000024529	#0047FFFF	18	52649139	52662939	-	Lox	lysyl oxidase [Source:MGI Symbol%3BAcc:MGI:96817]	GO:0042060:wound healing;GO:0030324:lung development;GO:0055114:oxidation-reduction process;GO:0048545:response to steroid hormone;GO:0048251:elastic fiber assembly;GO:0030199:collagen fibril organization;GO:0001568:blood vessel development;	GO:0005581:collagen trimer;GO:0005634:nucleus;	GO:0005507:copper ion binding;GO:0004720:protein-lysine 6-oxidase activity;GO:0005515:protein binding;	K00277	-
ENSMUSG00000075010	#0047FFFF	19	11024976	11033172	-	AW112010	expressed sequence AW112010 [Source:MGI Symbol%3BAcc:MGI:2147706]	-	-	-	-	-
ENSMUSG00000024397	#0047FFFF	17	35389967	35395044	-	Aif1	allograft inflammatory factor 1 [Source:MGI Symbol%3BAcc:MGI:1343098]	GO:0048662:negative regulation of smooth muscle cell proliferation;GO:0006954:inflammatory response;GO:0071673:positive regulation of smooth muscle cell chemotaxis;GO:0045429:positive regulation of nitric oxide biosynthetic process;GO:0051602:response to electrical stimulus;GO:0051384:response to glucocorticoid;GO:0014739:positive regulation of muscle hyperplasia;GO:0097178:ruffle assembly;GO:003…	GO:0030027:lamellipodium;GO:0005884:actin filament;GO:0005829:cytosol;GO:0001891:phagocytic cup;GO:0043204:perikaryon;GO:0048471:perinuclear region of cytoplasm;GO:0005634:nucleus;GO:0032587:ruffle membrane;	GO:0051015:actin filament binding;GO:0005509:calcium ion binding;	K18617	-
ENSMUSG00000059089	#0047FFFF	1	170846489	170857330	+	Fcgr4	Fc receptor%2C IgG%2C low affinity IV [Source:MGI Symbol%3BAcc:MGI:2179523]	GO:0042060:wound healing;GO:0006955:immune response;GO:0001866:NK T cell proliferation;GO:0051930:regulation of sensory perception of pain;GO:0071222:cellular response to lipopolysaccharide;	GO:0009897:external side of plasma membrane;GO:0016021:integral component of membrane;	GO:0019864:IgG binding;	K06463	;ko04145 Phagosome;ko04380 Osteoclast differentiation;ko04613 Neutrophil extracellular trap formation;ko04650 Natural killer cell mediated cytotoxicity;ko04666 Fc gamma R-mediated phagocytosis;ko05140 Leishmaniasis;ko05150 Staphylococcus aureus infection;ko05152 Tuberculosis;ko05322 Systemic lupus erythematosus;
ENSMUSG00000078853	#0047FFFF	11	58090382	58098417	+	Igtp	interferon gamma induced GTPase [Source:MGI Symbol%3BAcc:MGI:107729]	GO:0035458:cellular response to interferon-beta;	GO:0005829:cytosol;	GO:0003924:GTPase activity;	K14140	;ko05145 Toxoplasmosis;
ENSMUSG00000075602	#0047FFFF	15	74866726	74869880	-	Ly6a	lymphocyte antigen 6 complex%2C locus A [Source:MGI Symbol%3BAcc:MGI:107527]	-	GO:0031225:anchored component of membrane;GO:0005622:intracellular;GO:0009897:external side of plasma membrane;	-	K06846	-
ENSMUSG00000029417	#0047FFFF	5	92469206	92475938	-	Cxcl9	chemokine (C-X-C motif) ligand 9 [Source:MGI Symbol%3BAcc:MGI:1352449]	GO:0006954:inflammatory response;GO:0051607:defense response to virus;GO:0006955:immune response;	GO:0005615:extracellular space;GO:0009897:external side of plasma membrane;	GO:0008009:chemokine activity;	K05416	;ko04060 Cytokine-cytokine receptor interaction;ko04061 Viral protein interaction with cytokine and cytokine receptor;ko04062 Chemokine signaling pathway;ko04620 Toll-like receptor signaling pathway;
ENSMUSG00000082292	#0047FFFF	11	58078565	58079838	+	Gm12250	predicted gene 12250 [Source:MGI Symbol%3BAcc:MGI:3649299]	-	-	-	-	-
ENSMUSG00000049103	#0047FFFF	9	123901987	123913594	+	Ccr2	chemokine (C-C motif) receptor 2 [Source:MGI Symbol%3BAcc:MGI:106185]	GO:0002246:wound healing involved in inflammatory response;GO:0007204:positive regulation of cytosolic calcium ion concentration;GO:0010574:regulation of vascular endothelial growth factor production;GO:0016525:negative regulation of angiogenesis;GO:2000451:positive regulation of CD8-positive, alpha-beta T cell extravasation;GO:0032729:positive regulation of interferon-gamma production;GO:0032743…	GO:0005829:cytosol;GO:0043204:perikaryon;GO:0005887:integral component of plasma membrane;GO:0048471:perinuclear region of cytoplasm;GO:0030425:dendrite;	GO:0035715:chemokine (C-C motif) ligand 2 binding;GO:0042803:protein homodimerization activity;GO:0035717:chemokine (C-C motif) ligand 7 binding;GO:0035716:chemokine (C-C motif) ligand 12 binding;GO:0016493:C-C chemokine receptor activity;GO:0031727:CCR2 chemokine receptor binding;	K04177	;ko04060 Cytokine-cytokine receptor interaction;ko04061 Viral protein interaction with cytokine and cytokine receptor;ko04062 Chemokine signaling pathway;
ENSMUSG00000054072	#0047FFFF	18	60509099	60525706	+	Iigp1	interferon inducible GTPase 1 [Source:MGI Symbol%3BAcc:MGI:1926259]	-	-	-	-	-
ENSMUSG00000047281	#0047FFFF	4	133327867	133329479	-	Sfn	stratifin [Source:MGI Symbol%3BAcc:MGI:1891831]	GO:0030307:positive regulation of cell growth;GO:0008630:intrinsic apoptotic signaling pathway in response to DNA damage;GO:0043616:keratinocyte proliferation;GO:0046827:positive regulation of protein export from nucleus;GO:0008285:negative regulation of cell proliferation;GO:0000079:regulation of cyclin-dependent protein serine/threonine kinase activity;GO:0043154:negative regulation of cysteine…	GO:0005737:cytoplasm;GO:0005634:nucleus;	GO:0019901:protein kinase binding;GO:0051219:phosphoprotein binding;GO:0019904:protein domain specific binding;	K06644	;ko04110 Cell cycle;ko04115 p53 signaling pathway;ko04960 Aldosterone-regulated sodium reabsorption;
ENSMUSG00000040264	#0047FFFF	3	142300608	142324940	+	Gbp2b	guanylate binding protein 2b [Source:MGI Symbol%3BAcc:MGI:95666]	-	-	-	-	-
ENSMUSG00000028270	#0047FFFF	3	142326363	142343769	+	Gbp2	guanylate binding protein 2 [Source:MGI Symbol%3BAcc:MGI:102772]	GO:0042832:defense response to protozoan;GO:0071346:cellular response to interferon-gamma;GO:0035458:cellular response to interferon-beta;GO:0071222:cellular response to lipopolysaccharide;GO:0050830:defense response to Gram-positive bacterium;	GO:0000139:Golgi membrane;GO:0031410:cytoplasmic vesicle;GO:0020005:symbiont-containing vacuole membrane;GO:0005634:nucleus;GO:0016020:membrane;GO:0005794:Golgi apparatus;	GO:0003924:GTPase activity;GO:0005525:GTP binding;	-	-
ENSMUSG00000031239	#0047FFFF	X	106440705	106446982	-	Itm2a	integral membrane protein 2A [Source:MGI Symbol%3BAcc:MGI:107706]	-	GO:0016021:integral component of membrane;	-	K18241	-
ENSMUSG00000027750	#0047FFFF	3	54268530	54298458	+	Postn	periostin%2C osteoblast specific factor [Source:MGI Symbol%3BAcc:MGI:1926321]	GO:0008593:regulation of Notch signaling pathway;GO:0009888:tissue development;GO:0007155:cell adhesion;GO:0030198:extracellular matrix organization;	GO:0005794:Golgi apparatus;GO:0005578:proteinaceous extracellular matrix;	GO:0008201:heparin binding;	-	-
ENSMUSG00000042436	#0047FFFF	11	61376257	61379726	+	Mfap4	microfibrillar-associated protein 4 [Source:MGI Symbol%3BAcc:MGI:1342276]	GO:0007155:cell adhesion;	GO:0005578:proteinaceous extracellular matrix;	-	-	-
ENSMUSG00000054196	#0047FFFF	15	38940327	38950516	+	Cthrc1	collagen triple helix repeat containing 1 [Source:MGI Symbol%3BAcc:MGI:1915838]	GO:0032092:positive regulation of protein binding;GO:0033690:positive regulation of osteoblast proliferation;GO:0090090:negative regulation of canonical Wnt signaling pathway;GO:0090177:establishment of planar polarity involved in neural tube closure;GO:0060071:Wnt signaling pathway, planar cell polarity pathway;GO:0043932:ossification involved in bone remodeling;GO:0060122:inner ear receptor ste…	GO:0005615:extracellular space;GO:0005737:cytoplasm;GO:0005581:collagen trimer;	GO:0005109:frizzled binding;GO:0017147:Wnt-protein binding;	-	-
ENSMUSG00000026574	#0047FFFF	1	164624213	164651835	+	Dpt	dermatopontin [Source:MGI Symbol%3BAcc:MGI:1928392]	GO:0008285:negative regulation of cell proliferation;GO:0007155:cell adhesion;GO:0030199:collagen fibril organization;	GO:0005615:extracellular space;GO:0005578:proteinaceous extracellular matrix;	-	-	-
ENSMUSG00000037362	#0047FFFF	15	54609098	54617435	+	Ccn3	cellular communication network factor 3 [Source:MGI Symbol%3BAcc:MGI:109185]	GO:0010468:regulation of gene expression;GO:0001558:regulation of cell growth;GO:0060666:dichotomous subdivision of terminal units involved in salivary gland branching;GO:0007165:signal transduction;	GO:0043231:intracellular membrane-bounded organelle;GO:0030424:axon;GO:0016021:integral component of membrane;GO:0030425:dendrite;GO:0043025:neuronal cell body;GO:0031012:extracellular matrix;GO:0005576:extracellular region;GO:0005886:plasma membrane;	GO:0017154:semaphorin receptor activity;GO:0005520:insulin-like growth factor binding;GO:0008083:growth factor activity;	-	-
ENSMUSG00000058914	#0047FFFF	15	10952418	10980236	+	C1qtnf3	C1q and tumor necrosis factor related protein 3 [Source:MGI Symbol%3BAcc:MGI:1932136]	GO:0050728:negative regulation of inflammatory response;GO:1900165:negative regulation of interleukin-6 secretion;GO:0070206:protein trimerization;GO:0045721:negative regulation of gluconeogenesis;GO:0070374:positive regulation of ERK1 and ERK2 cascade;GO:0035356:cellular triglyceride homeostasis;GO:0010629:negative regulation of gene expression;GO:0050715:positive regulation of cytokine secretio…	GO:0005615:extracellular space;GO:0005581:collagen trimer;	GO:0042802:identical protein binding;	-	-
ENSMUSG00000060572	#0047FFFF	4	140737729	140743295	+	Mfap2	microfibrillar-associated protein 2 [Source:MGI Symbol%3BAcc:MGI:99559]	GO:0030220:platelet formation;	GO:0001527:microfibril;	GO:0070051:fibrinogen binding;GO:0001968:fibronectin binding;	-	-
ENSMUSG00000052316	#0047FFFF	16	30088120	30102074	-	Lrrc15	leucine rich repeat containing 15 [Source:MGI Symbol%3BAcc:MGI:1921738]	GO:0007154:cell communication;	GO:0005622:intracellular;GO:0016021:integral component of membrane;	-	-	-
ENSMUSG00000026042	#0047FFFF	1	45413481	45542442	-	Col5a2	collagen%2C type V%2C alpha 2 [Source:MGI Symbol%3BAcc:MGI:88458]	GO:0001501:skeletal system development;GO:0001503:ossification;GO:0043588:skin development;GO:0030199:collagen fibril organization;GO:0071230:cellular response to amino acid stimulus;	GO:0005581:collagen trimer;	GO:0046332:SMAD binding;	K19721	;ko04974 Protein digestion and absorption;
ENSMUSG00000028597	#0047FFFF	4	108257587	108264158	-	Gpx7	glutathione peroxidase 7 [Source:MGI Symbol%3BAcc:MGI:1914555]	GO:0006979:response to oxidative stress;GO:0055114:oxidation-reduction process;	GO:0005576:extracellular region;	GO:0004602:glutathione peroxidase activity;	K00432	;ko00480 Glutathione metabolism;ko00590 Arachidonic acid metabolism;ko01100 Metabolic pathways;ko04918 Thyroid hormone synthesis;ko05014 Amyotrophic lateral sclerosis;ko05016 Huntington disease;ko05022 Pathways of neurodegeneration - multiple diseases;
ENSMUSG00000061353	#0047FFFF	6	117145496	117158328	+	Cxcl12	chemokine (C-X-C motif) ligand 12 [Source:MGI Symbol%3BAcc:MGI:103556]	GO:0070098:chemokine-mediated signaling pathway;GO:0006955:immune response;GO:0001667:ameboidal-type cell migration;GO:0031100:organ regeneration;GO:0033603:positive regulation of dopamine secretion;GO:0022029:telencephalon cell migration;GO:0051924:regulation of calcium ion transport;GO:0050930:induction of positive chemotaxis;GO:0008344:adult locomotory behavior;GO:0090026:positive regulation o…	GO:0005615:extracellular space;GO:0009897:external side of plasma membrane;	GO:0045236:CXCR chemokine receptor binding;GO:0008083:growth factor activity;GO:0008009:chemokine activity;	K10031	;ko04060 Cytokine-cytokine receptor interaction;ko04061 Viral protein interaction with cytokine and cytokine receptor;ko04062 Chemokine signaling pathway;ko04064 NF-kappa B signaling pathway;ko04360 Axon guidance;ko04670 Leukocyte transendothelial migration;ko04672 Intestinal immune network for IgA production;ko04810 Regulation of actin cytoskeleton;ko05163 Human cytomegalovirus infection;ko05200…
ENSMUSG00000026043	#0047FFFF	1	45350698	45388866	+	Col3a1	collagen%2C type III%2C alpha 1 [Source:MGI Symbol%3BAcc:MGI:88453]	GO:0042060:wound healing;GO:0009314:response to radiation;GO:0018149:peptide cross-linking;GO:0048565:digestive tract development;GO:0007229:integrin-mediated signaling pathway;GO:0050777:negative regulation of immune response;GO:0007507:heart development;GO:0007160:cell-matrix adhesion;GO:0043588:skin development;GO:0030199:collagen fibril organization;GO:0007179:transforming growth factor beta …	GO:0005586:collagen type III trimer;GO:0005615:extracellular space;	GO:0046872:metal ion binding;GO:0046332:SMAD binding;GO:0048407:platelet-derived growth factor binding;GO:0005178:integrin binding;GO:0005201:extracellular matrix structural constituent;	K19720	;ko04611 Platelet activation;ko04926 Relaxin signaling pathway;ko04933 AGE-RAGE signaling pathway in diabetic complications;ko04974 Protein digestion and absorption;ko05146 Amoebiasis;
ENSMUSG00000001506	#0047FFFF	11	94827050	94843868	+	Col1a1	collagen%2C type I%2C alpha 1 [Source:MGI Symbol%3BAcc:MGI:88467]	GO:0010812:negative regulation of cell-substrate adhesion;GO:0007601:visual perception;GO:0070208:protein heterotrimerization;GO:0001957:intramembranous ossification;GO:0071230:cellular response to amino acid stimulus;GO:0034505:tooth mineralization;GO:0015031:protein transport;GO:0030199:collagen fibril organization;GO:0007605:sensory perception of sound;GO:0001958:endochondral ossification;GO:0…	GO:0005615:extracellular space;GO:0005584:collagen type I trimer;GO:0005737:cytoplasm;	GO:0046872:metal ion binding;GO:0048407:platelet-derived growth factor binding;GO:0005201:extracellular matrix structural constituent;GO:0042802:identical protein binding;	K06236	;ko04151 PI3K-Akt signaling pathway;ko04510 Focal adhesion;ko04512 ECM-receptor interaction;ko04611 Platelet activation;ko04926 Relaxin signaling pathway;ko04933 AGE-RAGE signaling pathway in diabetic complications;ko04974 Protein digestion and absorption;ko05146 Amoebiasis;ko05165 Human papillomavirus infection;ko05205 Proteoglycans in cancer;
ENSMUSG00000036446	#0047FFFF	10	97400990	97408565	+	Lum	lumican [Source:MGI Symbol%3BAcc:MGI:109347]	GO:0051216:cartilage development;GO:0045944:positive regulation of transcription from RNA polymerase II promoter;GO:0070848:response to growth factor;GO:0007601:visual perception;GO:0014070:response to organic cyclic compound;GO:0030199:collagen fibril organization;	GO:0005615:extracellular space;GO:0005583:fibrillar collagen trimer;	GO:0005518:collagen binding;	K08122	;ko05205 Proteoglycans in cancer;
ENSMUSG00000027996	#0047FFFF	3	83673628	83681623	+	Sfrp2	secreted frizzled-related protein 2 [Source:MGI Symbol%3BAcc:MGI:108078]	GO:0043065:positive regulation of apoptotic process;GO:0045892:negative regulation of transcription, DNA-templated;GO:0033138:positive regulation of peptidyl-serine phosphorylation;GO:0008284:positive regulation of cell proliferation;GO:2000041:negative regulation of planar cell polarity pathway involved in axis elongation;GO:0050680:negative regulation of epithelial cell proliferation;GO:0045669…	GO:0005615:extracellular space;GO:0005886:plasma membrane;GO:0005737:cytoplasm;	GO:0017147:Wnt-protein binding;GO:0048018:receptor agonist activity;GO:0042813:Wnt-activated receptor activity;GO:0030165:PDZ domain binding;GO:0061133:endopeptidase activator activity;GO:0010577:metalloenzyme activator activity;	K02176	;ko04310 Wnt signaling pathway;
ENSMUSG00000030730	#FF00F5FF	7	126045030	126062280	-	Atp2a1	ATPase%2C Ca++ transporting%2C cardiac muscle%2C fast twitch 1 [Source:MGI Symbol%3BAcc:MGI:105058]	GO:0032471:negative regulation of endoplasmic reticulum calcium ion concentration;GO:0008637:apoptotic mitochondrial changes;GO:0090076:relaxation of skeletal muscle;GO:0031448:positive regulation of fast-twitch skeletal muscle fiber contraction;GO:0051561:positive regulation of mitochondrial calcium ion concentration;GO:0070296:sarcoplasmic reticulum calcium ion transport;GO:0032470:positive reg…	GO:0005793:endoplasmic reticulum-Golgi intermediate compartment;GO:0031673:H zone;GO:0016021:integral component of membrane;GO:0033017:sarcoplasmic reticulum membrane;GO:0031674:I band;GO:0048471:perinuclear region of cytoplasm;	GO:0005509:calcium ion binding;GO:0005338:nucleotide-sugar transmembrane transporter activity;GO:0005388:calcium-transporting ATPase activity;GO:0042803:protein homodimerization activity;GO:0005524:ATP binding;	K05853	;ko04020 Calcium signaling pathway;ko04022 cGMP-PKG signaling pathway;ko04024 cAMP signaling pathway;ko04260 Cardiac muscle contraction;ko04261 Adrenergic signaling in cardiomyocytes;ko04919 Thyroid hormone signaling pathway;ko04972 Pancreatic secretion;ko05010 Alzheimer disease;ko05017 Spinocerebellar ataxia;ko05022 Pathways of neurodegeneration - multiple diseases;ko05410 Hypertrophic cardiomyo…
ENSMUSG00000030399	#FF00F5FF	7	19138701	19156766	+	Ckm	creatine kinase%2C muscle [Source:MGI Symbol%3BAcc:MGI:88413]	GO:0046314:phosphocreatine biosynthetic process;GO:0016310:phosphorylation;GO:0034641:cellular nitrogen compound metabolic process;GO:0006600:creatine metabolic process;	GO:0005829:cytosol;	GO:0004111:creatine kinase activity;GO:0005524:ATP binding;	K00933	;ko00330 Arginine and proline metabolism;ko01100 Metabolic pathways;
ENSMUSG00000017300	#FF00F5FF	2	164619081	164621887	-	Tnnc2	troponin C2%2C fast [Source:MGI Symbol%3BAcc:MGI:98780]	GO:0003009:skeletal muscle contraction;	GO:0005861:troponin complex;	GO:0005509:calcium ion binding;	K12042	;ko04020 Calcium signaling pathway;
ENSMUSG00000061816	#FF00F5FF	1	66963454	66984563	-	Myl1	myosin%2C light polypeptide 1 [Source:MGI Symbol%3BAcc:MGI:97269]	GO:0060048:cardiac muscle contraction;GO:0055114:oxidation-reduction process;	GO:0016459:myosin complex;GO:0030016:myofibril;	GO:0005509:calcium ion binding;GO:0050660:flavin adenine dinucleotide binding;GO:0003995:acyl-CoA dehydrogenase activity;	K05738	-
ENSMUSG00000030672	#FF00F5FF	7	126808062	126813470	+	Mylpf	myosin light chain%2C phosphorylatable%2C fast skeletal muscle [Source:MGI Symbol%3BAcc:MGI:97273]	GO:0007519:skeletal muscle tissue development;GO:0006936:muscle contraction;GO:0006955:immune response;	GO:0016459:myosin complex;	GO:0008307:structural constituent of muscle;GO:0005509:calcium ion binding;	K12758	;ko04510 Focal adhesion;ko04670 Leukocyte transendothelial migration;ko04810 Regulation of actin cytoskeleton;ko05131 Shigellosis;ko05132 Salmonella infection;
ENSMUSG00000061723	#FF00F5FF	7	142052573	142069746	+	Tnnt3	troponin T3%2C skeletal%2C fast [Source:MGI Symbol%3BAcc:MGI:109550]	GO:0006942:regulation of striated muscle contraction;GO:0003009:skeletal muscle contraction;GO:0043462:regulation of ATPase activity;	GO:0005861:troponin complex;	GO:0008092:cytoskeletal protein binding;GO:0031013:troponin I binding;GO:0031014:troponin T binding;GO:0030172:troponin C binding;GO:0003779:actin binding;GO:0030899:calcium-dependent ATPase activity;GO:0048306:calcium-dependent protein binding;GO:0005523:tropomyosin binding;	K12046	-
ENSMUSG00000022126	#FF00F5FF	14	103284413	103294009	+	Acod1	aconitate decarboxylase 1 [Source:MGI Symbol%3BAcc:MGI:103206]	GO:0032496:response to lipopolysaccharide;GO:0019543:propionate catabolic process;	-	GO:0047547:2-methylcitrate dehydratase activity;	K17724	;ko00660 C5-Branched dibasic acid metabolism;ko01100 Metabolic pathways;
ENSMUSG00000029371	#FF00F5FF	5	90907219	90909483	+	Cxcl5	chemokine (C-X-C motif) ligand 5 [Source:MGI Symbol%3BAcc:MGI:1096868]	GO:0030901:midbrain development;GO:0010332:response to gamma radiation;GO:0031100:organ regeneration;GO:0006955:immune response;GO:0046427:positive regulation of JAK-STAT cascade;GO:0070951:regulation of neutrophil mediated killing of gram-negative bacterium;GO:0032642:regulation of chemokine production;GO:0006935:chemotaxis;GO:0006954:inflammatory response;GO:0010976:positive regulation of neuro…	GO:0005615:extracellular space;	GO:0008009:chemokine activity;	K05506	;ko04060 Cytokine-cytokine receptor interaction;ko04061 Viral protein interaction with cytokine and cytokine receptor;ko04062 Chemokine signaling pathway;ko04657 IL-17 signaling pathway;ko04668 TNF signaling pathway;ko05133 Pertussis;ko05323 Rheumatoid arthritis;
ENSMUSG00000018930	#FF00F5FF	11	83553410	83555509	+	Ccl4	chemokine (C-C motif) ligand 4 [Source:MGI Symbol%3BAcc:MGI:98261]	GO:0032760:positive regulation of tumor necrosis factor production;GO:0006955:immune response;GO:0009636:response to toxic substance;GO:0050850:positive regulation of calcium-mediated signaling;GO:0043922:negative regulation by host of viral transcription;GO:0051928:positive regulation of calcium ion transport;GO:0006954:inflammatory response;GO:2000503:positive regulation of natural killer cell …	GO:0005615:extracellular space;	GO:0008009:chemokine activity;GO:0031730:CCR5 chemokine receptor binding;GO:0031726:CCR1 chemokine receptor binding;	K12964	;ko04060 Cytokine-cytokine receptor interaction;ko04061 Viral protein interaction with cytokine and cytokine receptor;ko04062 Chemokine signaling pathway;ko04064 NF-kappa B signaling pathway;ko04620 Toll-like receptor signaling pathway;ko04623 Cytosolic DNA-sensing pathway;ko05163 Human cytomegalovirus infection;
ENSMUSG00000046908	#FF00F5FF	14	56003419	56005951	+	Ltb4r1	leukotriene B4 receptor 1 [Source:MGI Symbol%3BAcc:MGI:1309472]	GO:0006954:inflammatory response;GO:0007186:G-protein coupled receptor signaling pathway;	GO:0005886:plasma membrane;GO:0016021:integral component of membrane;	GO:0001632:leukotriene B4 receptor activity;	K04296	;ko04080 Neuroactive ligand-receptor interaction;
ENSMUSG00000032691	#FF00F5FF	11	59432394	59457782	+	Nlrp3	NLR family%2C pyrin domain containing 3 [Source:MGI Symbol%3BAcc:MGI:2653833]	GO:0050718:positive regulation of interleukin-1 beta secretion;GO:0032621:interleukin-18 production;GO:0006919:activation of cysteine-type endopeptidase activity involved in apoptotic process;GO:0051607:defense response to virus;GO:0032088:negative regulation of NF-kappaB transcription factor activity;GO:0050713:negative regulation of interleukin-1 beta secretion;GO:0002674:negative regulation of…	GO:0005737:cytoplasm;GO:0072559:NLRP3 inflammasome complex;	GO:0005524:ATP binding;	K12800	;ko04217 Necroptosis;ko04621 NOD-like receptor signaling pathway;ko04625 C-type lectin receptor signaling pathway;ko05130 Pathogenic Escherichia coli infection;ko05131 Shigellosis;ko05132 Salmonella infection;ko05133 Pertussis;ko05135 Yersinia infection;ko05164 Influenza A;ko05171 Coronavirus disease - COVID-19;
ENSMUSG00000016496	#FF00F5FF	19	29344855	29365495	+	Cd274	CD274 antigen [Source:MGI Symbol%3BAcc:MGI:1926446]	GO:0031295:T cell costimulation;GO:0042130:negative regulation of T cell proliferation;GO:0006955:immune response;GO:2001181:positive regulation of interleukin-10 secretion;GO:0007166:cell surface receptor signaling pathway;	GO:0009897:external side of plasma membrane;GO:0016021:integral component of membrane;GO:0070062:extracellular exosome;	GO:0005515:protein binding;	K06745	;ko04514 Cell adhesion molecules;ko05235 PD-L1 expression and PD-1 checkpoint pathway in cancer;
ENSMUSG00000025877	#FF00F5FF	13	55153798	55169198	-	Hk3	hexokinase 3 [Source:MGI Symbol%3BAcc:MGI:2670962]	GO:0001678:cellular glucose homeostasis;GO:0046835:carbohydrate phosphorylation;GO:0006096:glycolytic process;	GO:0005829:cytosol;GO:0043234:protein complex;GO:0005739:mitochondrion;	GO:0042562:hormone binding;GO:0019899:enzyme binding;GO:0005524:ATP binding;GO:0004340:glucokinase activity;GO:0019158:mannokinase activity;GO:0008865:fructokinase activity;	K00844	;ko00010 Glycolysis / Gluconeogenesis;ko00051 Fructose and mannose metabolism;ko00052 Galactose metabolism;ko00500 Starch and sucrose metabolism;ko00520 Amino sugar and nucleotide sugar metabolism;ko00521 Streptomycin biosynthesis;ko00524 Neomycin, kanamycin and gentamicin biosynthesis;ko01100 Metabolic pathways;ko01110 Biosynthesis of secondary metabolites;ko01120 Microbial metabolism in diverse…
ENSMUSG00000056529	#FF00F5FF	4	132291378	132309994	+	Ptafr	platelet-activating factor receptor [Source:MGI Symbol%3BAcc:MGI:106066]	GO:0031663:lipopolysaccharide-mediated signaling pathway;GO:0006954:inflammatory response;GO:0002221:pattern recognition receptor signaling pathway;GO:0032959:inositol trisphosphate biosynthetic process;GO:0006935:chemotaxis;GO:0048015:phosphatidylinositol-mediated signaling;GO:0007186:G-protein coupled receptor signaling pathway;GO:0001816:cytokine production;	GO:0005730:nucleolus;GO:0016021:integral component of membrane;GO:0005886:plasma membrane;	GO:0004992:platelet activating factor receptor activity;GO:0005543:phospholipid binding;GO:0001530:lipopolysaccharide binding;GO:0001875:lipopolysaccharide receptor activity;	K04279	;ko04020 Calcium signaling pathway;ko04080 Neuroactive ligand-receptor interaction;ko05150 Staphylococcus aureus infection;
ENSMUSG00000055170	#FF00F5FF	10	118276951	118281797	+	Ifng	interferon gamma [Source:MGI Symbol%3BAcc:MGI:107656]	GO:0051712:positive regulation of killing of cells of other organism;GO:0000060:protein import into nucleus, translocation;GO:0019882:antigen processing and presentation;GO:0032700:negative regulation of interleukin-17 production;GO:0045672:positive regulation of osteoclast differentiation;GO:0031642:negative regulation of myelination;GO:0042742:defense response to bacterium;GO:0060557:positive r…	GO:0009897:external side of plasma membrane;GO:0005615:extracellular space;	GO:0005133:interferon-gamma receptor binding;GO:0005125:cytokine activity;	K04687	;ko03050 Proteasome;ko04060 Cytokine-cytokine receptor interaction;ko04066 HIF-1 signaling pathway;ko04217 Necroptosis;ko04350 TGF-beta signaling pathway;ko04380 Osteoclast differentiation;ko04612 Antigen processing and presentation;ko04630 JAK-STAT signaling pathway;ko04650 Natural killer cell mediated cytotoxicity;ko04657 IL-17 signaling pathway;ko04658 Th1 and Th2 cell differentiation;ko04659 …
ENSMUSG00000046056	#FF00F5FF	7	30450896	30455559	+	Sbsn	suprabasin [Source:MGI Symbol%3BAcc:MGI:2446326]	-	GO:0005576:extracellular region;GO:0005737:cytoplasm;	-	-	-
ENSMUSG00000024737	#FF00F5FF	19	10817091	10836726	+	Slc15a3	solute carrier family 15%2C member 3 [Source:MGI Symbol%3BAcc:MGI:1929691]	GO:0015833:peptide transport;GO:0030163:protein catabolic process;	GO:0005765:lysosomal membrane;	GO:0005427:proton-dependent oligopeptide secondary active transmembrane transporter activity;	K14638	-
ENSMUSG00000028885	#FF00F5FF	4	132460277	132484563	-	Smpdl3b	sphingomyelin phosphodiesterase%2C acid-like 3B [Source:MGI Symbol%3BAcc:MGI:1916022]	GO:0006685:sphingomyelin catabolic process;	GO:0005615:extracellular space;	GO:0016798:hydrolase activity, acting on glycosyl bonds;GO:0004767:sphingomyelin phosphodiesterase activity;	K01128	-
ENSMUSG00000029082	#FF00F5FF	5	43976227	44001328	+	Bst1	bone marrow stromal cell antigen 1 [Source:MGI Symbol%3BAcc:MGI:105370]	GO:0008152:metabolic process;	GO:0031225:anchored component of membrane;GO:0005886:plasma membrane;	GO:0000166:nucleotide binding;GO:0003953:NAD+ nucleosidase activity;	K18152	;ko00760 Nicotinate and nicotinamide metabolism;ko01100 Metabolic pathways;ko04970 Salivary secretion;ko04972 Pancreatic secretion;
ENSMUSG00000053318	#FF00F5FF	1	172409325	172418135	-	Slamf8	SLAM family member 8 [Source:MGI Symbol%3BAcc:MGI:1921998]	GO:0042742:defense response to bacterium;GO:0035690:cellular response to drug;GO:0033860:regulation of NAD(P)H oxidase activity;GO:0043549:regulation of kinase activity;GO:0090383:phagosome acidification;	GO:0016021:integral component of membrane;	GO:0004872:receptor activity;	K16853	-
ENSMUSG00000017737	#FF00F5FF	2	164782700	164797770	+	Mmp9	matrix metallopeptidase 9 [Source:MGI Symbol%3BAcc:MGI:97011]	GO:0001501:skeletal system development;GO:0019087:transformation of host cell by virus;GO:0035094:response to nicotine;GO:0060033:anatomical structure regression;GO:0071347:cellular response to interleukin-1;GO:0048771:tissue remodeling;GO:0030198:extracellular matrix organization;GO:0071356:cellular response to tumor necrosis factor;GO:0045471:response to ethanol;GO:0033189:response to vitamin A…	GO:0005615:extracellular space;GO:0005578:proteinaceous extracellular matrix;GO:0043234:protein complex;	GO:0008270:zinc ion binding;GO:0004222:metalloendopeptidase activity;GO:0032403:protein complex binding;GO:0001968:fibronectin binding;	K01403	;ko01522 Endocrine resistance;ko04657 IL-17 signaling pathway;ko04668 TNF signaling pathway;ko04670 Leukocyte transendothelial migration;ko04915 Estrogen signaling pathway;ko04926 Relaxin signaling pathway;ko05161 Hepatitis B;ko05200 Pathways in cancer;ko05202 Transcriptional misregulation in cancer;ko05205 Proteoglycans in cancer;ko05206 MicroRNAs in cancer;ko05215 Prostate cancer;ko05219 Bladde…
ENSMUSG00000022586	#FF00F5FF	15	74851383	74855279	-	Ly6i	lymphocyte antigen 6 complex%2C locus I [Source:MGI Symbol%3BAcc:MGI:1888480]	-	GO:0031225:anchored component of membrane;GO:0005622:intracellular;GO:0009897:external side of plasma membrane;	-	K06846	-
ENSMUSG00000043613	#FF00F5FF	9	7445822	7455975	+	Mmp3	matrix metallopeptidase 3 [Source:MGI Symbol%3BAcc:MGI:97010]	GO:0042060:wound healing;GO:0001666:response to hypoxia;GO:0071347:cellular response to interleukin-1;GO:0007565:female pregnancy;GO:0006508:proteolysis;GO:0030334:regulation of cell migration;GO:0071230:cellular response to amino acid stimulus;GO:0034612:response to tumor necrosis factor;GO:0032355:response to estradiol;GO:0032496:response to lipopolysaccharide;GO:0071460:cellular response to ce…	GO:0043234:protein complex;GO:0030425:dendrite;GO:0044297:cell body;GO:0005615:extracellular space;GO:0005578:proteinaceous extracellular matrix;GO:0005634:nucleus;	GO:0008270:zinc ion binding;GO:0005509:calcium ion binding;GO:0032403:protein complex binding;GO:0004222:metalloendopeptidase activity;	K01394	;ko04657 IL-17 signaling pathway;ko04668 TNF signaling pathway;ko05171 Coronavirus disease - COVID-19;ko05202 Transcriptional misregulation in cancer;ko05215 Prostate cancer;ko05323 Rheumatoid arthritis;
ENSMUSG00000060183	#FF00F5FF	5	92507403	92513344	-	Cxcl11	chemokine (C-X-C motif) ligand 11 [Source:MGI Symbol%3BAcc:MGI:1860203]	GO:0006955:immune response;GO:0006954:inflammatory response;GO:0006935:chemotaxis;	GO:0005615:extracellular space;	GO:0008009:chemokine activity;	K12672	;ko04060 Cytokine-cytokine receptor interaction;ko04061 Viral protein interaction with cytokine and cytokine receptor;ko04062 Chemokine signaling pathway;ko04620 Toll-like receptor signaling pathway;
ENSMUSG00000068889	#FF00F5FF	3	92614708	92616381	-	Lce1e	late cornified envelope 1E [Source:MGI Symbol%3BAcc:MGI:1915944]	-	-	-	-	-
ENSMUSG00000042092	#FF00F5FF	3	92586554	92588225	+	Lce1c	late cornified envelope 1C [Source:MGI Symbol%3BAcc:MGI:1920969]	-	-	-	-	-
ENSMUSG00000050578	#FF00F5FF	9	7272514	7283331	+	Mmp13	matrix metallopeptidase 13 [Source:MGI Symbol%3BAcc:MGI:1340026]	GO:0043171:peptide catabolic process;GO:0035116:embryonic hindlimb morphogenesis;GO:0009612:response to mechanical stimulus;GO:0051216:cartilage development;GO:0044267:cellular protein metabolic process;GO:0043627:response to estrogen;GO:0001554:luteolysis;GO:0030282:bone mineralization;GO:0031623:receptor internalization;GO:0001666:response to hypoxia;GO:0030574:collagen catabolic process;GO:004…	GO:0005615:extracellular space;GO:0005764:lysosome;GO:0005794:Golgi apparatus;GO:0046581:intercellular canaliculus;GO:0005583:fibrillar collagen trimer;	GO:0008270:zinc ion binding;GO:0048306:calcium-dependent protein binding;GO:0005509:calcium ion binding;GO:0050750:low-density lipoprotein particle receptor binding;GO:0004222:metalloendopeptidase activity;GO:0001968:fibronectin binding;	K07994	;ko04657 IL-17 signaling pathway;ko04926 Relaxin signaling pathway;ko04928 Parathyroid hormone synthesis, secretion and action;
ENSMUSG00000000204	#FF00F5FF	11	83066012	83081042	+	Slfn4	schlafen 4 [Source:MGI Symbol%3BAcc:MGI:1329010]	-	-	-	-	-
ENSMUSG00000079293	#FF00F5FF	6	129438554	129449742	-	Clec7a	C-type lectin domain family 7%2C member a [Source:MGI Symbol%3BAcc:MGI:1861431]	GO:0006910:phagocytosis, recognition;GO:0016337:single organismal cell-cell adhesion;GO:0006954:inflammatory response;GO:0050766:positive regulation of phagocytosis;GO:0032760:positive regulation of tumor necrosis factor production;GO:0001879:detection of yeast;GO:0002366:leukocyte activation involved in immune response;GO:0006911:phagocytosis, engulfment;GO:0002752:cell surface pattern recogniti…	GO:0009897:external side of plasma membrane;GO:0016021:integral component of membrane;	GO:0046872:metal ion binding;GO:0001846:opsonin binding;GO:0001872:(1->3)-beta-D-glucan binding;GO:0001874:(1->3)-beta-D-glucan receptor activity;	K10074	;ko04145 Phagosome;ko04613 Neutrophil extracellular trap formation;ko04625 C-type lectin receptor signaling pathway;ko05152 Tuberculosis;
ENSMUSG00000032332	#FF00F5FF	9	79506273	79626113	-	Col12a1	collagen%2C type XII%2C alpha 1 [Source:MGI Symbol%3BAcc:MGI:88448]	-	GO:0005595:collagen type XII trimer;	-	K08132	;ko04974 Protein digestion and absorption;
ENSMUSG00000024678	#FF00F5FF	19	11514165	11535831	+	Ms4a4d	membrane-spanning 4-domains%2C subfamily A%2C member 4D [Source:MGI Symbol%3BAcc:MGI:1913857]	-	-	-	-	-
ENSMUSG00000022596	#FF00F5FF	15	74596167	74599883	-	Slurp1	secreted Ly6/Plaur domain containing 1 [Source:MGI Symbol%3BAcc:MGI:1930923]	-	GO:0005615:extracellular space;	GO:0005125:cytokine activity;	-	-
ENSMUSG00000028364	#FF00F5FF	4	63878022	63965252	-	Tnc	tenascin C [Source:MGI Symbol%3BAcc:MGI:101922]	GO:0014012:peripheral nervous system axon regeneration;GO:0071774:response to fibroblast growth factor;GO:0008284:positive regulation of cell proliferation;GO:0007162:negative regulation of cell adhesion;GO:0060739:mesenchymal-epithelial cell signaling involved in prostate gland development;GO:0009612:response to mechanical stimulus;GO:0060048:cardiac muscle contraction;GO:0042475:odontogenesis o…	GO:0005861:troponin complex;GO:0005615:extracellular space;GO:0005604:basement membrane;GO:0005614:interstitial matrix;	GO:0042803:protein homodimerization activity;GO:0031014:troponin T binding;GO:0045545:syndecan binding;GO:0001968:fibronectin binding;GO:0048306:calcium-dependent protein binding;GO:0051015:actin filament binding;GO:0005509:calcium ion binding;GO:0031013:troponin I binding;	K06252	;ko04151 PI3K-Akt signaling pathway;ko04510 Focal adhesion;ko04512 ECM-receptor interaction;ko05165 Human papillomavirus infection;ko05206 MicroRNAs in cancer;
ENSMUSG00000048521	#FF00F5FF	9	123635540	123640825	+	Cxcr6	chemokine (C-X-C motif) receptor 6 [Source:MGI Symbol%3BAcc:MGI:1934582]	GO:0006935:chemotaxis;GO:0007204:positive regulation of cytosolic calcium ion concentration;GO:0070098:chemokine-mediated signaling pathway;GO:0007186:G-protein coupled receptor signaling pathway;	GO:0005886:plasma membrane;GO:0016021:integral component of membrane;	GO:0016494:C-X-C chemokine receptor activity;	K04191	;ko04060 Cytokine-cytokine receptor interaction;ko04062 Chemokine signaling pathway;
ENSMUSG00000022665	#FF00F5FF	16	44913765	44948440	+	Ccdc80	coiled-coil domain containing 80 [Source:MGI Symbol%3BAcc:MGI:1915146]	GO:0010811:positive regulation of cell-substrate adhesion;GO:0030198:extracellular matrix organization;	GO:0005614:interstitial matrix;GO:0005604:basement membrane;	GO:0008201:heparin binding;GO:0001968:fibronectin binding;	-	-
ENSMUSG00000020641	#FF00F5FF	12	26492745	26506451	-	Rsad2	radical S-adenosyl methionine domain containing 2 [Source:MGI Symbol%3BAcc:MGI:1929628]	GO:0050709:negative regulation of protein secretion;GO:0030278:regulation of ossification;GO:2000553:positive regulation of T-helper 2 cell cytokine production;GO:0051607:defense response to virus;GO:0045071:negative regulation of viral genome replication;GO:0034165:positive regulation of toll-like receptor 9 signaling pathway;GO:0043367:CD4-positive, alpha-beta T cell differentiation;GO:0034157:…	GO:0005743:mitochondrial inner membrane;GO:0005789:endoplasmic reticulum membrane;GO:0005741:mitochondrial outer membrane;GO:0005811:lipid particle;	GO:0051539:4 iron, 4 sulfur cluster binding;GO:0043621:protein self-association;GO:0046872:metal ion binding;GO:0003824:catalytic activity;	K15045	;ko05160 Hepatitis C;ko05164 Influenza A;
ENSMUSG00000063130	#FF00F5FF	13	3852896	3854316	-	Calml3	calmodulin-like 3 [Source:MGI Symbol%3BAcc:MGI:1917655]	-	-	GO:0005509:calcium ion binding;	K02183	;ko04014 Ras signaling pathway;ko04015 Rap1 signaling pathway;ko04016 MAPK signaling pathway - plant;ko04020 Calcium signaling pathway;ko04022 cGMP-PKG signaling pathway;ko04024 cAMP signaling pathway;ko04070 Phosphatidylinositol signaling system;ko04114 Oocyte meiosis;ko04218 Cellular senescence;ko04261 Adrenergic signaling in cardiomyocytes;ko04270 Vascular smooth muscle contraction;ko04371 Ape…
ENSMUSG00000026413	#FF00F5FF	1	135799133	135846945	-	Pkp1	plakophilin 1 [Source:MGI Symbol%3BAcc:MGI:1328359]	GO:0045110:intermediate filament bundle assembly;GO:0007155:cell adhesion;	GO:0030057:desmosome;GO:0005634:nucleus;	GO:0005521:lamin binding;	K10387	-
ENSMUSG00000054889	#FF00F5FF	13	38335270	38382553	+	Dsp	desmoplakin [Source:MGI Symbol%3BAcc:MGI:109611]	GO:0086091:regulation of heart rate by cardiac conduction;GO:0086005:ventricular cardiac muscle cell action potential;GO:0034332:adherens junction organization;GO:0016337:single organismal cell-cell adhesion;GO:0086069:bundle of His cell to Purkinje myocyte communication;GO:0002934:desmosome organization;GO:0018149:peptide cross-linking;GO:0043588:skin development;GO:0045109:intermediate filament…	GO:0001533:cornified envelope;GO:0016323:basolateral plasma membrane;GO:0005882:intermediate filament;GO:0030057:desmosome;GO:0014704:intercalated disc;GO:0005739:mitochondrion;	GO:0005080:protein kinase C binding;GO:0005198:structural molecule activity;GO:0030674:protein binding, bridging;GO:0097110:scaffold protein binding;	K10381	;ko05412 Arrhythmogenic right ventricular cardiomyopathy;
ENSMUSG00000042306	#FF00F5FF	3	90434163	90436144	+	S100a14	S100 calcium binding protein A14 [Source:MGI Symbol%3BAcc:MGI:1913416]	GO:0034142:toll-like receptor 4 signaling pathway;GO:0007283:spermatogenesis;GO:0090026:positive regulation of monocyte chemotaxis;GO:0071624:positive regulation of granulocyte chemotaxis;GO:0042742:defense response to bacterium;GO:0032496:response to lipopolysaccharide;	GO:0001726:ruffle;GO:0048471:perinuclear region of cytoplasm;GO:0005634:nucleus;GO:0030054:cell junction;GO:0015630:microtubule cytoskeleton;GO:0005886:plasma membrane;	GO:0005509:calcium ion binding;GO:0044548:S100 protein binding;GO:0048306:calcium-dependent protein binding;GO:0042379:chemokine receptor binding;GO:0042803:protein homodimerization activity;	-	-
ENSMUSG00000067006	#FF00F5FF	1	106788903	106811078	+	Serpinb5	serine (or cysteine) peptidase inhibitor%2C clade B%2C member 5 [Source:MGI Symbol%3BAcc:MGI:109579]	GO:0050678:regulation of epithelial cell proliferation;GO:0010951:negative regulation of endopeptidase activity;GO:0060512:prostate gland morphogenesis;GO:0030162:regulation of proteolysis;GO:0002009:morphogenesis of an epithelium;GO:0030198:extracellular matrix organization;	GO:0005576:extracellular region;GO:0005737:cytoplasm;GO:0005615:extracellular space;	GO:0004867:serine-type endopeptidase inhibitor activity;	K10139	;ko04115 p53 signaling pathway;ko05206 MicroRNAs in cancer;
ENSMUSG00000045475	#FF00F5FF	3	92851793	92853040	+	Lce3c	late cornified envelope 3C [Source:MGI Symbol%3BAcc:MGI:2135932]	-	-	-	-	-
ENSMUSG00000041984	#FF00F5FF	3	93301006	93306749	+	Rptn	repetin [Source:MGI Symbol%3BAcc:MGI:1099055]	-	GO:0001533:cornified envelope;	-	-	-
ENSMUSG00000096001	#FF00F5FF	14	36824097	36835979	-	2610528A11Rik	RIKEN cDNA 2610528A11 gene [Source:MGI Symbol%3BAcc:MGI:1917295]	-	-	-	-	-
ENSMUSG00000076514	#FF00F5FF	6	68013796	68014302	+	Igkv17-121	immunoglobulin kappa variable 17-121 [Source:MGI Symbol%3BAcc:MGI:3647671]	-	-	-	-	-
ENSMUSG00000033576	#FF00F5FF	15	76928929	76941306	+	Apol6	apolipoprotein L 6 [Source:MGI Symbol%3BAcc:MGI:1919189]	-	-	-	K14480	-
ENSMUSG00000039899	#FF00F5FF	5	21577640	21583372	+	Fgl2	fibrinogen-like protein 2 [Source:MGI Symbol%3BAcc:MGI:103266]	GO:0007567:parturition;	-	GO:0008233:peptidase activity;	-	-
ENSMUSG00000023092	#FF00F5FF	X	55777147	55838706	+	Fhl1	four and a half LIM domains 1 [Source:MGI Symbol%3BAcc:MGI:1298387]	GO:0043268:positive regulation of potassium ion transport;GO:2000134:negative regulation of G1/S transition of mitotic cell cycle;GO:0030308:negative regulation of cell growth;GO:0003254:regulation of membrane depolarization;GO:0010972:negative regulation of G2/M transition of mitotic cell cycle;GO:0030154:cell differentiation;GO:1901016:regulation of potassium ion transmembrane transporter activ…	GO:0005737:cytoplasm;GO:0005634:nucleus;GO:0005886:plasma membrane;	GO:0008270:zinc ion binding;GO:0044325:ion channel binding;	K14365	;ko04630 JAK-STAT signaling pathway;
ENSMUSG00000043472	#FF00F5FF	3	92864697	92865812	+	Lce3d	late cornified envelope 3D [Source:MGI Symbol%3BAcc:MGI:3642919]	-	-	-	-	-
ENSMUSG00000042031	#FF00F5FF	3	92840286	92841404	+	Lce3b	late cornified envelope 3B [Source:MGI Symbol%3BAcc:MGI:1913594]	-	-	-	-	-
ENSMUSG00000032262	#FF00F5FF	9	83660745	83688330	-	Elovl4	elongation of very long chain fatty acids (FEN1/Elo2%2C SUR4/Elo3%2C yeast)-like 4 [Source:MGI Symbol%3BAcc:MGI:1933331]	GO:0019367:fatty acid elongation, saturated fatty acid;GO:0042761:very long-chain fatty acid biosynthetic process;	GO:0030176:integral component of endoplasmic reticulum membrane;	GO:0016740:transferase activity;	K10249	;ko00062 Fatty acid elongation;ko01040 Biosynthesis of unsaturated fatty acids;ko01100 Metabolic pathways;ko01110 Biosynthesis of secondary metabolites;ko01212 Fatty acid metabolism;
ENSMUSG00000028435	#FF00F5FF	4	41092722	41098183	-	Aqp3	aquaporin 3 [Source:MGI Symbol%3BAcc:MGI:1333777]	GO:0055085:transmembrane transport;GO:0070295:renal water absorption;GO:0032526:response to retinoic acid;GO:0015793:glycerol transport;GO:0015840:urea transport;GO:0002684:positive regulation of immune system process;	GO:0005911:cell-cell junction;GO:0016323:basolateral plasma membrane;GO:0005737:cytoplasm;GO:0005887:integral component of plasma membrane;	GO:0015254:glycerol channel activity;GO:0015250:water channel activity;	K09876	;ko04962 Vasopressin-regulated water reabsorption;
ENSMUSG00000047562	#FF00F5FF	9	7502353	7510241	+	Mmp10	matrix metallopeptidase 10 [Source:MGI Symbol%3BAcc:MGI:97007]	GO:0030334:regulation of cell migration;GO:0030574:collagen catabolic process;GO:0006508:proteolysis;	GO:0005578:proteinaceous extracellular matrix;	GO:0004222:metalloendopeptidase activity;GO:0005509:calcium ion binding;GO:0008270:zinc ion binding;	K01396	-
ENSMUSG00000056328	#FF00F5FF	11	67090878	67115401	+	Myh1	myosin%2C heavy polypeptide 1%2C skeletal muscle%2C adult [Source:MGI Symbol%3BAcc:MGI:1339711]	GO:0006936:muscle contraction;GO:0008152:metabolic process;	GO:0032982:myosin filament;GO:0031672:A band;GO:0005859:muscle myosin complex;GO:0014704:intercalated disc;	GO:0003779:actin binding;GO:0005524:ATP binding;GO:0003774:motor activity;GO:0005516:calmodulin binding;	K10352	;ko04270 Vascular smooth muscle contraction;ko04530 Tight junction;ko04810 Regulation of actin cytoskeleton;ko05130 Pathogenic Escherichia coli infection;
ENSMUSG00000054325	#FF00F5FF	3	92832594	92833537	-	Lce3a	late cornified envelope 3A [Source:MGI Symbol%3BAcc:MGI:3645650]	-	-	-	-	-
ENSMUSG00000040055	#FF00F5FF	14	57360760	57371068	-	Gjb6	gap junction protein%2C beta 6 [Source:MGI Symbol%3BAcc:MGI:107588]	GO:0042471:ear morphogenesis;GO:0007605:sensory perception of sound;GO:0048839:inner ear development;GO:0008285:negative regulation of cell proliferation;GO:0006915:apoptotic process;GO:0007154:cell communication;	GO:0016324:apical plasma membrane;GO:0005922:connexon complex;GO:0043231:intracellular membrane-bounded organelle;GO:0016021:integral component of membrane;GO:0005829:cytosol;	GO:0005515:protein binding;	K07625	-
ENSMUSG00000005355	#FF00F5FF	10	78547825	78554128	-	Casp14	caspase 14 [Source:MGI Symbol%3BAcc:MGI:1335092]	GO:0030154:cell differentiation;GO:0006508:proteolysis;	GO:0005737:cytoplasm;GO:0005634:nucleus;GO:0045095:keratin filament;	GO:0004197:cysteine-type endopeptidase activity;	K04401	-
ENSMUSG00000059606	#FF00F5FF	14	51399717	51400475	+	Rnase2b	ribonuclease%2C RNase A family%2C 2B (liver%2C eosinophil-derived neurotoxin) [Source:MGI Symbol%3BAcc:MGI:1858598]	-	-	GO:0003676:nucleic acid binding;GO:0004522:ribonuclease A activity;	-	-
ENSMUSG00000073602	#FF00F5FF	1	107081670	107206091	-	Serpinb3b	serine (or cysteine) peptidase inhibitor%2C clade B (ovalbumin)%2C member 3B [Source:MGI Symbol%3BAcc:MGI:2683293]	GO:0010951:negative regulation of endopeptidase activity;GO:0030162:regulation of proteolysis;	GO:0005576:extracellular region;	GO:0004869:cysteine-type endopeptidase inhibitor activity;GO:0004867:serine-type endopeptidase inhibitor activity;	K13963	;ko05146 Amoebiasis;
ENSMUSG00000050092	#FF00F5FF	3	92223927	92225392	+	Sprr2b	small proline-rich protein 2B [Source:MGI Symbol%3BAcc:MGI:1330352]	-	-	-	-	-
ENSMUSG00000006457	#FF00F5FF	19	4911244	4927937	-	Actn3	actinin alpha 3 [Source:MGI Symbol%3BAcc:MGI:99678]	GO:0048041:focal adhesion assembly;GO:0051017:actin filament bundle assembly;GO:0030049:muscle filament sliding;GO:0051764:actin crosslink formation;GO:0042981:regulation of apoptotic process;	GO:0005829:cytosol;GO:0031143:pseudopodium;GO:0005925:focal adhesion;GO:0005884:actin filament;	GO:0008307:structural constituent of muscle;GO:0005509:calcium ion binding;GO:0003779:actin binding;GO:0005178:integrin binding;GO:0042803:protein homodimerization activity;	K05699	;ko04510 Focal adhesion;ko04520 Adherens junction;ko04530 Tight junction;ko04670 Leukocyte transendothelial migration;ko04810 Regulation of actin cytoskeleton;ko05131 Shigellosis;ko05146 Amoebiasis;ko05203 Viral carcinogenesis;ko05322 Systemic lupus erythematosus;
ENSMUSG00000054046	#FF00F5FF	7	43361991	43376958	+	Klk13	kallikrein related-peptidase 13 [Source:MGI Symbol%3BAcc:MGI:3615275]	GO:0016485:protein processing;GO:0006508:proteolysis;	GO:0005615:extracellular space;GO:0030141:secretory granule;	GO:0004252:serine-type endopeptidase activity;	K09463	-
ENSMUSG00000039775	#FF00F5FF	8	19343376	19345307	+	Defb3	defensin beta 3 [Source:MGI Symbol%3BAcc:MGI:1351612]	GO:0006952:defense response;	-	-	-	-
ENSMUSG00000052415	#00FF66FF	3	93349637	93356384	+	Tchh	trichohyalin [Source:MGI Symbol%3BAcc:MGI:2177944]	GO:0045109:intermediate filament organization;	-	GO:0030674:protein binding, bridging;	K18626	-
ENSMUSG00000063661	#00FF66FF	15	101701743	101710781	-	Krt73	keratin 73 [Source:MGI Symbol%3BAcc:MGI:3607712]	-	GO:0045095:keratin filament;	GO:0005198:structural molecule activity;	K07605	-
ENSMUSG00000017588	#00FF66FF	11	99236391	99241930	-	Krt27	keratin 27 [Source:MGI Symbol%3BAcc:MGI:1339999]	GO:0031069:hair follicle morphogenesis;	GO:0005737:cytoplasm;GO:0005882:intermediate filament;	GO:0005198:structural molecule activity;	K07604	;ko04915 Estrogen signaling pathway;ko05150 Staphylococcus aureus infection;
ENSMUSG00000044594	#00FF66FF	1	106973317	106980033	-	Serpinb3a	serine (or cysteine) peptidase inhibitor%2C clade B (ovalbumin)%2C member 3A [Source:MGI Symbol%3BAcc:MGI:3573933]	GO:0010951:negative regulation of endopeptidase activity;GO:0030162:regulation of proteolysis;	GO:0005576:extracellular region;	GO:0004869:cysteine-type endopeptidase inhibitor activity;GO:0004867:serine-type endopeptidase inhibitor activity;	K13963	;ko05146 Amoebiasis;
ENSMUSG00000005339	#00FF66FF	1	173048851	173054781	-	Fcer1a	Fc receptor%2C IgE%2C high affinity I%2C alpha polypeptide [Source:MGI Symbol%3BAcc:MGI:95494]	GO:0001812:positive regulation of type I hypersensitivity;GO:0001820:serotonin secretion;GO:0050850:positive regulation of calcium-mediated signaling;GO:0050731:positive regulation of peptidyl-tyrosine phosphorylation;GO:0045401:positive regulation of interleukin-3 biosynthetic process;GO:0007257:activation of JUN kinase activity;GO:0038095:Fc-epsilon receptor signaling pathway;GO:0045425:positiv…	GO:0045121:membrane raft;GO:0005887:integral component of plasma membrane;GO:0009897:external side of plasma membrane;GO:0005576:extracellular region;	GO:0019768:high-affinity IgE receptor activity;GO:0019863:IgE binding;GO:0019767:IgE receptor activity;	K08089	;ko04071 Sphingolipid signaling pathway;ko04072 Phospholipase D signaling pathway;ko04664 Fc epsilon RI signaling pathway;ko05310 Asthma;
ENSMUSG00000049598	#00FF66FF	1	172383505	172391284	+	Vsig8	V-set and immunoglobulin domain containing 8 [Source:MGI Symbol%3BAcc:MGI:3642995]	-	GO:0005622:intracellular;GO:0016021:integral component of membrane;	-	-	-
ENSMUSG00000056605	#00FF66FF	15	101684607	101694895	-	Krt72	keratin 72 [Source:MGI Symbol%3BAcc:MGI:2146034]	-	GO:0045095:keratin filament;	GO:0005198:structural molecule activity;	K07605	-
ENSMUSG00000056350	#00FF66FF	16	88525750	88526499	+	Krtap13-1	keratin associated protein 13-1 [Source:MGI Symbol%3BAcc:MGI:2146359]	-	GO:0005882:intermediate filament;	-	-	-
ENSMUSG00000069722	#00FF66FF	11	99440956	99441691	-	Krtap3-3	keratin associated protein 3-3 [Source:MGI Symbol%3BAcc:MGI:1913630]	-	GO:0045095:keratin filament;	GO:0005198:structural molecule activity;	-	-
ENSMUSG00000067614	#00FF66FF	15	101371359	101377867	+	Krt86	keratin 86 [Source:MGI Symbol%3BAcc:MGI:109362]	-	GO:0045095:keratin filament;	GO:0005198:structural molecule activity;	K07605	-
ENSMUSG00000091212	#00FF66FF	16	89367064	89368071	-	Krtap11-1	keratin associated protein 11-1 [Source:MGI Symbol%3BAcc:MGI:99447]	-	GO:0045095:keratin filament;	GO:0005198:structural molecule activity;	-	-
ENSMUSG00000001021	#00FF66FF	3	90491966	90510009	+	S100a3	S100 calcium binding protein A3 [Source:MGI Symbol%3BAcc:MGI:1338849]	-	GO:0005737:cytoplasm;	GO:0005509:calcium ion binding;	-	-
ENSMUSG00000067613	#00FF66FF	15	101383011	101389393	-	Krt83	keratin 83 [Source:MGI Symbol%3BAcc:MGI:3690448]	-	GO:0005882:intermediate filament;	-	K07605	-
ENSMUSG00000116336	#00FF66FF	15	101413801	101422054	-	Gm49425	predicted gene%2C 49425 [Source:MGI Symbol%3BAcc:MGI:6155060]	-	GO:0045095:keratin filament;	GO:0005198:structural molecule activity;	K07605	-
ENSMUSG00000055937	#00FF66FF	11	99255698	99265729	-	Krt28	keratin 28 [Source:MGI Symbol%3BAcc:MGI:1918093]	-	-	-	K07604	;ko04915 Estrogen signaling pathway;ko05150 Staphylococcus aureus infection;
ENSMUSG00000094117	#00FF66FF	6	70495234	70495833	+	Igkv3-12	immunoglobulin kappa variable 3-12 [Source:MGI Symbol%3BAcc:MGI:1330815]	-	-	-	-	-
ENSMUSG00000095351	#00FF66FF	6	70675433	70676051	+	Igkv3-2	immunoglobulin kappa variable 3-2 [Source:MGI Symbol%3BAcc:MGI:1330850]	-	-	-	-	-
ENSMUSG00000056270	#00FF66FF	3	92029511	92031254	-	Prr9	proline rich 9 [Source:MGI Symbol%3BAcc:MGI:1925680]	-	-	-	-	-
ENSMUSG00000051879	#00FF66FF	15	101642384	101651544	-	Krt71	keratin 71 [Source:MGI Symbol%3BAcc:MGI:1861586]	GO:0031069:hair follicle morphogenesis;GO:0007010:cytoskeleton organization;	GO:0045095:keratin filament;	GO:0005200:structural constituent of cytoskeleton;	K07605	-
ENSMUSG00000035831	#00FF66FF	11	99206342	99213777	-	Krt25	keratin 25 [Source:MGI Symbol%3BAcc:MGI:1918060]	GO:0045109:intermediate filament organization;GO:0031069:hair follicle morphogenesis;	GO:0005737:cytoplasm;GO:0005882:intermediate filament;	GO:0005515:protein binding;GO:0005198:structural molecule activity;	K07604	;ko04915 Estrogen signaling pathway;ko05150 Staphylococcus aureus infection;
ENSMUSG00000028600	#00FF66FF	4	107871988	107953642	-	Podn	podocan [Source:MGI Symbol%3BAcc:MGI:2674939]	GO:0008285:negative regulation of cell proliferation;GO:0030336:negative regulation of cell migration;	GO:0005737:cytoplasm;GO:0005615:extracellular space;GO:0005578:proteinaceous extracellular matrix;	GO:0005518:collagen binding;	-	-
ENSMUSG00000033544	#00FF66FF	1	156666132	156688648	+	Angptl1	angiopoietin-like 1 [Source:MGI Symbol%3BAcc:MGI:1919963]	GO:0007169:transmembrane receptor protein tyrosine kinase signaling pathway;	GO:0005615:extracellular space;	GO:0005102:receptor binding;	-	-
ENSMUSG00000051041	#00FF66FF	7	107166653	107190301	+	Olfml1	olfactomedin-like 1 [Source:MGI Symbol%3BAcc:MGI:2679264]	-	-	-	-	-
ENSMUSG00000028369	#00FF66FF	4	58042442	58206859	-	Svep1	sushi%2C von Willebrand factor type A%2C EGF and pentraxin domain containing 1 [Source:MGI Symbol%3BAcc:MGI:1928849]	-	-	-	K17495	-
ENSMUSG00000097451	#00FF66FF	12	109570242	109628150	+	Rian	RNA imprinted and accumulated in nucleus [Source:MGI Symbol%3BAcc:MGI:1922995]	-	-	-	-	-
ENSMUSG00000033965	#00FF66FF	X	102741020	102865589	-	Slc16a2	solute carrier family 16 (monocarboxylic acid transporters)%2C member 2 [Source:MGI Symbol%3BAcc:MGI:1203732]	GO:0055085:transmembrane transport;GO:0070327:thyroid hormone transport;	GO:0005886:plasma membrane;GO:0016021:integral component of membrane;	GO:0015349:thyroid hormone transmembrane transporter activity;GO:0015293:symporter activity;	K08231	;ko04919 Thyroid hormone signaling pathway;
ENSMUSG00000030077	#00FF66FF	6	103487547	103727172	+	Chl1	cell adhesion molecule L1-like [Source:MGI Symbol%3BAcc:MGI:1098266]	GO:0007411:axon guidance;GO:0001764:neuron migration;GO:0001503:ossification;GO:0050890:cognition;GO:0007156:homophilic cell adhesion via plasma membrane adhesion molecules;GO:0001709:cell fate determination;GO:0048749:compound eye development;GO:0006139:nucleobase-containing compound metabolic process;GO:0043524:negative regulation of neuron apoptotic process;GO:0007062:sister chromatid cohesion…	GO:0016021:integral component of membrane;GO:0030425:dendrite;GO:0005578:proteinaceous extracellular matrix;GO:0030496:midbody;GO:0045177:apical part of cell;GO:0000790:nuclear chromatin;GO:0005886:plasma membrane;GO:0000922:spindle pole;	GO:0051539:4 iron, 4 sulfur cluster binding;GO:0046872:metal ion binding;GO:0003677:DNA binding;GO:0002020:protease binding;GO:0003723:RNA binding;GO:0004003:ATP-dependent DNA helicase activity;GO:0005524:ATP binding;	K06758	-
ENSMUSG00000009214	#00FF66FF	2	26951648	26962191	-	Mymk	myomaker%2C myoblast fusion factor [Source:MGI Symbol%3BAcc:MGI:1913389]	-	GO:0016021:integral component of membrane;	-	-	-
ENSMUSG00000026459	#00FF66FF	1	134217727	134220286	+	Myog	myogenin [Source:MGI Symbol%3BAcc:MGI:97276]	GO:0071363:cellular response to growth factor stimulus;GO:0001503:ossification;GO:0048741:skeletal muscle fiber development;GO:0045944:positive regulation of transcription from RNA polymerase II promoter;GO:0071285:cellular response to lithium ion;GO:0042789:mRNA transcription from RNA polymerase II promoter;	GO:0005634:nucleus;	GO:0001228:RNA polymerase II transcription regulatory region sequence-specific DNA binding transcription factor activity involved in positive regulation of transcription;GO:0000987:core promoter proximal region sequence-specific DNA binding;GO:0003705:RNA polymerase II distal enhancer sequence-specific DNA binding transcription factor activity;GO:0000977:RNA polymerase II regulatory region sequen…	K18483	-
ENSMUSG00000030017	#00FF66FF	6	78443252	78445855	-	Reg3g	regenerating islet-derived 3 gamma [Source:MGI Symbol%3BAcc:MGI:109406]	GO:0006953:acute-phase response;	GO:0005576:extracellular region;	GO:0030246:carbohydrate binding;	-	-
ENSMUSG00000027188	#00FF66FF	2	102380357	102473386	+	Pamr1	peptidase domain containing associated with muscle regeneration 1 [Source:MGI Symbol%3BAcc:MGI:2445082]	GO:0006508:proteolysis;	GO:0005576:extracellular region;	GO:0004252:serine-type endopeptidase activity;	-	-
ENSMUSG00000061086	#00FF66FF	11	104441489	104486579	+	Myl4	myosin%2C light polypeptide 4 [Source:MGI Symbol%3BAcc:MGI:97267]	GO:0070527:platelet aggregation;GO:0060055:angiogenesis involved in wound healing;GO:0007229:integrin-mediated signaling pathway;GO:0007044:cell-substrate junction assembly;GO:0007160:cell-matrix adhesion;GO:0030334:regulation of cell migration;	GO:0008305:integrin complex;	GO:0005509:calcium ion binding;GO:0004872:receptor activity;	K12750	;ko04260 Cardiac muscle contraction;ko04261 Adrenergic signaling in cardiomyocytes;ko04371 Apelin signaling pathway;
ENSMUSG00000068122	#00FF66FF	X	21350783	21355403	+	Agtr2	angiotensin II receptor%2C type 2 [Source:MGI Symbol%3BAcc:MGI:87966]	GO:0043065:positive regulation of apoptotic process;GO:0006954:inflammatory response;GO:0043524:negative regulation of neuron apoptotic process;GO:0038166:angiotensin-activated signaling pathway;GO:0008284:positive regulation of cell proliferation;GO:0032516:positive regulation of phosphoprotein phosphatase activity;GO:0051387:negative regulation of neurotrophin TRK receptor signaling pathway;GO:…	GO:0005886:plasma membrane;GO:0048471:perinuclear region of cytoplasm;GO:0016021:integral component of membrane;	GO:0017046:peptide hormone binding;GO:0008134:transcription factor binding;GO:0004945:angiotensin type II receptor activity;	K04167	;ko04080 Neuroactive ligand-receptor interaction;ko04261 Adrenergic signaling in cardiomyocytes;ko04614 Renin-angiotensin system;
ENSMUSG00000022203	#00FF66FF	14	55153992	55163583	-	Efs	embryonal Fyn-associated substrate [Source:MGI Symbol%3BAcc:MGI:105311]	GO:0007155:cell adhesion;	-	GO:0017124:SH3 domain binding;	-	-
ENSMUSG00000110619	#00FF66FF	8	71976218	71976929	+	Gm7850	predicted gene 7850 [Source:MGI Symbol%3BAcc:MGI:3645028]	-	-	-	-	-
ENSMUSG00000001864	#00FF66FF	2	31840151	31863454	+	Aif1l	allograft inflammatory factor 1-like [Source:MGI Symbol%3BAcc:MGI:1919598]	-	GO:0042995:cell projection;GO:0005856:cytoskeleton;GO:0005737:cytoplasm;GO:0043234:protein complex;GO:0005886:plasma membrane;	GO:0051015:actin filament binding;GO:0005509:calcium ion binding;	K18617	-
ENSMUSG00000003849	#00FF66FF	8	108114857	108129838	-	Nqo1	NAD(P)H dehydrogenase%2C quinone 1 [Source:MGI Symbol%3BAcc:MGI:103187]	GO:0043525:positive regulation of neuron apoptotic process;GO:0006979:response to oxidative stress;GO:0006801:superoxide metabolic process;GO:0043086:negative regulation of catalytic activity;GO:0055114:oxidation-reduction process;	GO:0005829:cytosol;GO:0043025:neuronal cell body;	GO:0003955:NAD(P)H dehydrogenase (quinone) activity;GO:0004784:superoxide dismutase activity;	K00355	;ko00130 Ubiquinone and other terpenoid-quinone biosynthesis;ko01100 Metabolic pathways;ko01110 Biosynthesis of secondary metabolites;ko01240 Biosynthesis of cofactors;ko05200 Pathways in cancer;ko05225 Hepatocellular carcinoma;ko05418 Fluid shear stress and atherosclerosis;
ENSMUSG00000091243	#00FF66FF	16	65612143	65663254	+	Vgll3	vestigial like family member 3 [Source:MGI Symbol%3BAcc:MGI:1920819]	GO:0006355:regulation of transcription, DNA-templated;	GO:0005634:nucleus;	-	-	-
ENSMUSG00000029005	#00FF66FF	4	148182894	148215155	-	Draxin	dorsal inhibitory axon guidance protein [Source:MGI Symbol%3BAcc:MGI:1917683]	GO:0007411:axon guidance;GO:0030900:forebrain development;GO:0021516:dorsal spinal cord development;GO:0090090:negative regulation of canonical Wnt signaling pathway;GO:0021528:commissural neuron differentiation in spinal cord;	GO:0005576:extracellular region;	GO:0005515:protein binding;	-	-
ENSMUSG00000029819	#00FF66FF	6	49799690	49806487	+	Npy	neuropeptide Y [Source:MGI Symbol%3BAcc:MGI:97374]	GO:0045776:negative regulation of blood pressure;GO:0021954:central nervous system neuron development;GO:0032100:positive regulation of appetite;GO:0021987:cerebral cortex development;GO:0050909:sensory perception of taste;GO:0031175:neuron projection development;GO:0007268:synaptic transmission;GO:0007218:neuropeptide signaling pathway;GO:0008343:adult feeding behavior;	GO:0005615:extracellular space;	GO:0004983:neuropeptide Y receptor activity;GO:0005179:hormone activity;GO:0031841:neuropeptide Y receptor binding;	K05232	;ko04024 cAMP signaling pathway;ko04080 Neuroactive ligand-receptor interaction;ko04920 Adipocytokine signaling pathway;ko04923 Regulation of lipolysis in adipocytes;ko05034 Alcoholism;
ENSMUSG00000033491	#00FF66FF	9	86625702	86640496	+	Prss35	protease%2C serine 35 [Source:MGI Symbol%3BAcc:MGI:2444800]	GO:0006508:proteolysis;	GO:0005576:extracellular region;GO:0005739:mitochondrion;	GO:0004252:serine-type endopeptidase activity;	-	-
ENSMUSG00000019817	#00FF66FF	10	12936248	13007438	+	Plagl1	pleiomorphic adenoma gene-like 1 [Source:MGI Symbol%3BAcc:MGI:1100874]	GO:0045944:positive regulation of transcription from RNA polymerase II promoter;GO:0035914:skeletal muscle cell differentiation;	GO:0005634:nucleus;	GO:0000981:sequence-specific DNA binding RNA polymerase II transcription factor activity;GO:0003677:DNA binding;GO:0005515:protein binding;	K19485	-
ENSMUSG00000038456	#00FF66FF	6	39439312	39534801	-	Dennd2a	DENN/MADD domain containing 2A [Source:MGI Symbol%3BAcc:MGI:2444961]	GO:0042147:retrograde transport, endosome to Golgi;GO:0015031:protein transport;	GO:0005737:cytoplasm;GO:0015629:actin cytoskeleton;	GO:0017112:Rab guanyl-nucleotide exchange factor activity;	K10848	;ko03420 Nucleotide excision repair;ko03460 Fanconi anemia pathway;
ENSMUSG00000038068	#00FF66FF	13	47276132	47401467	+	Rnf144b	ring finger protein 144B [Source:MGI Symbol%3BAcc:MGI:2384986]	GO:0006915:apoptotic process;GO:0042787:protein ubiquitination involved in ubiquitin-dependent protein catabolic process;	GO:0031966:mitochondrial membrane;GO:0016021:integral component of membrane;	GO:0008270:zinc ion binding;GO:0004842:ubiquitin-protein transferase activity;	K11975	-
ENSMUSG00000032915	#00FF66FF	17	56056984	56160662	+	Adgre4	adhesion G protein-coupled receptor E4 [Source:MGI Symbol%3BAcc:MGI:1196464]	GO:0007173:epidermal growth factor receptor signaling pathway;GO:0007218:neuropeptide signaling pathway;	GO:0005887:integral component of plasma membrane;GO:0009986:cell surface;	GO:0004930:G-protein coupled receptor activity;GO:0005509:calcium ion binding;	K08445	-
ENSMUSG00000043587	#00FF66FF	9	96705389	96774722	-	Pxylp1	2-phosphoxylose phosphatase 1 [Source:MGI Symbol%3BAcc:MGI:2442444]	-	GO:0005576:extracellular region;	GO:0003993:acid phosphatase activity;	-	-
ENSMUSG00000019853	#00FF66FF	10	18415246	18421824	-	Hebp2	heme binding protein 2 [Source:MGI Symbol%3BAcc:MGI:1860084]	-	GO:0005739:mitochondrion;	-	-	-
ENSMUSG00000060044	#00FF66FF	10	68559476	68618480	+	Tmem26	transmembrane protein 26 [Source:MGI Symbol%3BAcc:MGI:2143537]	-	GO:0016021:integral component of membrane;	-	-	-
ENSMUSG00000025666	#00FF66FF	X	80114304	80141478	+	Tmem47	transmembrane protein 47 [Source:MGI Symbol%3BAcc:MGI:2177570]	-	GO:0005886:plasma membrane;GO:0016021:integral component of membrane;GO:0005911:cell-cell junction;	-	-	-
ENSMUSG00000042035	#00FF66FF	3	101284399	101370375	+	Igsf3	immunoglobulin superfamily%2C member 3 [Source:MGI Symbol%3BAcc:MGI:1926158]	-	GO:0016021:integral component of membrane;	-	K06522	-
ENSMUSG00000022358	#00FF66FF	15	58039275	58078328	-	Fbxo32	F-box protein 32 [Source:MGI Symbol%3BAcc:MGI:1914981]	GO:0014889:muscle atrophy;	GO:0005634:nucleus;GO:0030018:Z disc;	GO:0005515:protein binding;	K10305	;ko04068 FoxO signaling pathway;
ENSMUSG00000036564	#00FF66FF	8	96403608	96441747	+	Ndrg4	N-myc downstream regulated gene 4 [Source:MGI Symbol%3BAcc:MGI:2384590]	-	GO:0005829:cytosol;GO:0005737:cytoplasm;	-	K18266	-
ENSMUSG00000099269	#00FF66FF	13	3904173	3904761	+	Calm5	calmodulin 5 [Source:MGI Symbol%3BAcc:MGI:3511177]	-	-	GO:0005509:calcium ion binding;	K02183	;ko04014 Ras signaling pathway;ko04015 Rap1 signaling pathway;ko04016 MAPK signaling pathway - plant;ko04020 Calcium signaling pathway;ko04022 cGMP-PKG signaling pathway;ko04024 cAMP signaling pathway;ko04070 Phosphatidylinositol signaling system;ko04114 Oocyte meiosis;ko04218 Cellular senescence;ko04261 Adrenergic signaling in cardiomyocytes;ko04270 Vascular smooth muscle contraction;ko04371 Ape…
ENSMUSG00000024598	#00FF66FF	18	58141695	58343559	-	Fbn2	fibrillin 2 [Source:MGI Symbol%3BAcc:MGI:95490]	GO:0045669:positive regulation of osteoblast differentiation;GO:0035583:sequestering of TGFbeta in extracellular matrix;GO:0030501:positive regulation of bone mineralization;GO:0030326:embryonic limb morphogenesis;GO:0060346:bone trabecula formation;	GO:0001527:microfibril;	GO:0005509:calcium ion binding;GO:0005201:extracellular matrix structural constituent;	K06825	;ko04350 TGF-beta signaling pathway;
ENSMUSG00000013584	#00FF66FF	9	71123071	71203525	+	Aldh1a2	aldehyde dehydrogenase family 1%2C subfamily A2 [Source:MGI Symbol%3BAcc:MGI:107928]	GO:0042572:retinol metabolic process;GO:0055114:oxidation-reduction process;GO:0039023:pronephric duct morphogenesis;GO:0001889:liver development;GO:0009952:anterior/posterior pattern specification;GO:0061131:pancreas field specification;GO:0031101:fin regeneration;GO:0048318:axial mesoderm development;GO:0033339:pectoral fin development;GO:0022010:central nervous system myelination;GO:0022011:my…	-	GO:0016620:oxidoreductase activity, acting on the aldehyde or oxo group of donors, NAD or NADP as acceptor;	K07249	;ko00830 Retinol metabolism;ko01100 Metabolic pathways;
ENSMUSG00000049999	#00FF66FF	2	178052999	178056265	-	Ppp1r3d	protein phosphatase 1%2C regulatory subunit 3D [Source:MGI Symbol%3BAcc:MGI:1917664]	GO:0005979:regulation of glycogen biosynthetic process;GO:0005981:regulation of glycogen catabolic process;	GO:0043231:intracellular membrane-bounded organelle;GO:0042587:glycogen granule;	GO:0019899:enzyme binding;GO:0004721:phosphoprotein phosphatase activity;	K07189	;ko04910 Insulin signaling pathway;ko04931 Insulin resistance;
ENSMUSG00000047497	#00FF66FF	15	11064876	11349317	+	Adamts12	a disintegrin-like and metallopeptidase (reprolysin type) with thrombospondin type 1 motif%2C 12 [Source:MGI Symbol%3BAcc:MGI:2146046]	GO:0006508:proteolysis;	GO:0005578:proteinaceous extracellular matrix;	GO:0004222:metalloendopeptidase activity;GO:0008270:zinc ion binding;	K08626	-
ENSMUSG00000038112	#00FF66FF	9	39498692	39515699	-	AW551984	expressed sequence AW551984 [Source:MGI Symbol%3BAcc:MGI:2143322]	GO:0060923:cardiac muscle cell fate commitment;	-	-	-	-
ENSMUSG00000035041	#00FF66FF	10	80920158	80934708	-	Creb3l3	cAMP responsive element binding protein 3-like 3 [Source:MGI Symbol%3BAcc:MGI:2384786]	GO:0006355:regulation of transcription, DNA-templated;GO:0006986:response to unfolded protein;	GO:0005730:nucleolus;GO:0016021:integral component of membrane;GO:0005789:endoplasmic reticulum membrane;	GO:0043565:sequence-specific DNA binding;GO:0003700:sequence-specific DNA binding transcription factor activity;	K09048	;ko04022 cGMP-PKG signaling pathway;ko04024 cAMP signaling pathway;ko04151 PI3K-Akt signaling pathway;ko04152 AMPK signaling pathway;ko04211 Longevity regulating pathway;ko04261 Adrenergic signaling in cardiomyocytes;ko04668 TNF signaling pathway;ko04714 Thermogenesis;ko04725 Cholinergic synapse;ko04728 Dopaminergic synapse;ko04911 Insulin secretion;ko04915 Estrogen signaling pathway;ko04916 Mela…
ENSMUSG00000024044	#00FF66FF	17	69382678	69596984	+	Epb41l3	erythrocyte membrane protein band 4.1 like 3 [Source:MGI Symbol%3BAcc:MGI:103008]	GO:0030866:cortical actin cytoskeleton organization;	GO:0005737:cytoplasm;GO:0005911:cell-cell junction;GO:0005856:cytoskeleton;GO:0033270:paranode region of axon;GO:0019898:extrinsic component of membrane;GO:0044224:juxtaparanode region of axon;	GO:0003779:actin binding;GO:0005198:structural molecule activity;	K06107	-
ENSMUSG00000036931	#00FF66FF	7	30121157	30128171	+	Nfkbid	nuclear factor of kappa light polypeptide gene enhancer in B cells inhibitor%2C delta [Source:MGI Symbol%3BAcc:MGI:3041243]	-	-	-	K14214	-
ENSMUSG00000090665	#00FF66FF	10	99279906	99281681	+	Gad1-ps	glutamate decarboxylase 1%2C pseudogene [Source:MGI Symbol%3BAcc:MGI:95633]	-	-	-	-	-
ENSMUSG00000019846	#00FF66FF	10	38841511	38986184	+	Lama4	laminin%2C alpha 4 [Source:MGI Symbol%3BAcc:MGI:109321]	GO:0030334:regulation of cell migration;GO:0045995:regulation of embryonic development;GO:0030155:regulation of cell adhesion;GO:0001568:blood vessel development;GO:0050873:brown fat cell differentiation;	GO:0005606:laminin-1 complex;GO:0070062:extracellular exosome;	GO:0005102:receptor binding;	K06241	;ko04151 PI3K-Akt signaling pathway;ko04510 Focal adhesion;ko04512 ECM-receptor interaction;ko05143 African trypanosomiasis;ko05145 Toxoplasmosis;ko05146 Amoebiasis;ko05165 Human papillomavirus infection;ko05200 Pathways in cancer;ko05222 Small cell lung cancer;
ENSMUSG00000026672	#00FF66FF	2	5025453	5068862	-	Optn	optineurin [Source:MGI Symbol%3BAcc:MGI:1918898]	GO:0000042:protein targeting to Golgi;GO:0051260:protein homooligomerization;GO:0090161:Golgi ribbon formation;GO:0043001:Golgi to plasma membrane protein transport;	GO:0016023:cytoplasmic membrane-bounded vesicle;GO:0005802:trans-Golgi network;GO:0048471:perinuclear region of cytoplasm;GO:0005794:Golgi apparatus;	GO:0008022:protein C-terminus binding;GO:0042802:identical protein binding;GO:0001155:TFIIIA-class transcription factor binding;	-	-
ENSMUSG00000000392	#00FF66FF	2	62331287	62404419	-	Fap	fibroblast activation protein [Source:MGI Symbol%3BAcc:MGI:109608]	GO:0043542:endothelial cell migration;GO:0010716:negative regulation of extracellular matrix disassembly;GO:0006508:proteolysis;	GO:0005615:extracellular space;GO:0030027:lamellipodium;GO:0016020:membrane;GO:0030054:cell junction;GO:0005886:plasma membrane;GO:0016021:integral component of membrane;	GO:0002020:protease binding;GO:0004252:serine-type endopeptidase activity;	K08674	-
ENSMUSG00000028341	#00FF66FF	4	48045153	48086447	+	Nr4a3	nuclear receptor subfamily 4%2C group A%2C member 3 [Source:MGI Symbol%3BAcc:MGI:1352457]	GO:0007411:axon guidance;GO:2000108:positive regulation of leukocyte apoptotic process;GO:0021766:hippocampus development;GO:0030534:adult behavior;GO:0043401:steroid hormone mediated signaling pathway;GO:0048752:semicircular canal morphogenesis;GO:0050885:neuromuscular process controlling balance;GO:0030522:intracellular receptor signaling pathway;GO:0045944:positive regulation of transcription …	GO:0005667:transcription factor complex;	GO:0001077:RNA polymerase II core promoter proximal region sequence-specific DNA binding transcription factor activity involved in positive regulation of transcription;GO:0008270:zinc ion binding;GO:0003707:steroid hormone receptor activity;GO:0004879:ligand-activated sequence-specific DNA binding RNA polymerase II transcription factor activity;GO:0043565:sequence-specific DNA binding;	K08559	;ko05202 Transcriptional misregulation in cancer;
ENSMUSG00000039081	#00FF66FF	14	22034027	22039669	-	Zfp503	zinc finger protein 503 [Source:MGI Symbol%3BAcc:MGI:1353644]	-	-	-	-	-
ENSMUSG00000029126	#00FF66FF	5	38294536	38317251	-	Nsg1	neuron specific gene family member 1 [Source:MGI Symbol%3BAcc:MGI:109149]	GO:0048268:clathrin coat assembly;GO:0007212:dopamine receptor signaling pathway;GO:0044763:single-organism cellular process;	GO:0000139:Golgi membrane;GO:0016021:integral component of membrane;GO:0005634:nucleus;GO:0005794:Golgi apparatus;GO:0016020:membrane;	GO:0032051:clathrin light chain binding;GO:0050780:dopamine receptor binding;GO:0005515:protein binding;	-	-
ENSMUSG00000051048	#00FF66FF	7	99934727	99968906	+	P4ha3	procollagen-proline%2C 2-oxoglutarate 4-dioxygenase (proline 4-hydroxylase)%2C alpha polypeptide III [Source:MGI Symbol%3BAcc:MGI:2444049]	GO:0055114:oxidation-reduction process;	GO:0005788:endoplasmic reticulum lumen;GO:0016222:procollagen-proline 4-dioxygenase complex;GO:0005783:endoplasmic reticulum;	GO:0031418:L-ascorbic acid binding;GO:0005506:iron ion binding;GO:0004656:procollagen-proline 4-dioxygenase activity;GO:0016702:oxidoreductase activity, acting on single donors with incorporation of molecular oxygen, incorporation of two atoms of oxygen;	K00472	;ko00330 Arginine and proline metabolism;ko01100 Metabolic pathways;
ENSMUSG00000014329	#00FF66FF	10	70758662	70995530	-	Bicc1	BicC family RNA binding protein 1 [Source:MGI Symbol%3BAcc:MGI:1933388]	GO:0090090:negative regulation of canonical Wnt signaling pathway;GO:0007275:multicellular organismal development;	-	GO:0003723:RNA binding;	K18756	-
ENSMUSG00000034675	#00FF66FF	13	55621242	55635924	-	Dbn1	drebrin 1 [Source:MGI Symbol%3BAcc:MGI:1931838]	GO:0007015:actin filament organization;GO:0032502:developmental process;GO:0032507:maintenance of protein location in cell;GO:0010644:cell communication by electrical coupling;GO:0010643:cell communication by chemical coupling;GO:0007275:multicellular organismal development;GO:0061351:neural precursor cell proliferation;GO:0048168:regulation of neuronal synaptic plasticity;GO:0050773:regulation o…	GO:0005921:gap junction;GO:0005886:plasma membrane;GO:0015629:actin cytoskeleton;GO:0030425:dendrite;GO:0042641:actomyosin;GO:0005737:cytoplasm;	GO:0005522:profilin binding;GO:0003779:actin binding;	-	-
ENSMUSG00000043740	#00FF66FF	17	48623169	48634052	+	B430306N03Rik	RIKEN cDNA B430306N03 gene [Source:MGI Symbol%3BAcc:MGI:2443478]	-	-	-	K14364	-
ENSMUSG00000006342	#00FF66FF	10	75472540	75479842	-	Susd2	sushi domain containing 2 [Source:MGI Symbol%3BAcc:MGI:1918983]	GO:0006955:immune response;	GO:0016021:integral component of membrane;	GO:0030247:polysaccharide binding;GO:0005044:scavenger receptor activity;	-	-
ENSMUSG00000038074	#00FF66FF	6	54554589	54574293	-	Fkbp14	FK506 binding protein 14 [Source:MGI Symbol%3BAcc:MGI:2387639]	GO:0006457:protein folding;GO:0000413:protein peptidyl-prolyl isomerization;	GO:0016020:membrane;GO:0005783:endoplasmic reticulum;	GO:0005528:FK506 binding;GO:0005509:calcium ion binding;GO:0003755:peptidyl-prolyl cis-trans isomerase activity;	K09577	-
ENSMUSG00000020614	#00FF66FF	11	109560575	109613105	-	Fam20a	FAM20A%2C golgi associated secretory pathway pseudokinase [Source:MGI Symbol%3BAcc:MGI:2388266]	GO:0070166:enamel mineralization;	GO:0005576:extracellular region;	-	-	-
ENSMUSG00000110697	#00FF66FF	8	127539390	127634965	-	Gm31718	predicted gene%2C 31718 [Source:MGI Symbol%3BAcc:MGI:5590877]	-	-	-	-	-
ENSMUSG00000026725	#00FF66FF	1	159912599	159981150	-	Tnn	tenascin N [Source:MGI Symbol%3BAcc:MGI:2665790]	GO:0016477:cell migration;GO:0030308:negative regulation of cell growth;GO:0007160:cell-matrix adhesion;GO:0007409:axonogenesis;	GO:0009986:cell surface;GO:0005578:proteinaceous extracellular matrix;GO:0005737:cytoplasm;GO:0005634:nucleus;GO:0005886:plasma membrane;	GO:0042802:identical protein binding;GO:0005178:integrin binding;	K06252	;ko04151 PI3K-Akt signaling pathway;ko04510 Focal adhesion;ko04512 ECM-receptor interaction;ko05165 Human papillomavirus infection;ko05206 MicroRNAs in cancer;
ENSMUSG00000020722	#00FF66FF	11	107594044	107607348	-	Cacng1	calcium channel%2C voltage-dependent%2C gamma subunit 1 [Source:MGI Symbol%3BAcc:MGI:1206582]	GO:0070296:sarcoplasmic reticulum calcium ion transport;GO:0070588:calcium ion transmembrane transport;	GO:0016021:integral component of membrane;	GO:0005245:voltage-gated calcium channel activity;	K04866	;ko04010 MAPK signaling pathway;ko04260 Cardiac muscle contraction;ko04261 Adrenergic signaling in cardiomyocytes;ko04921 Oxytocin signaling pathway;ko05410 Hypertrophic cardiomyopathy;ko05412 Arrhythmogenic right ventricular cardiomyopathy;ko05414 Dilated cardiomyopathy;
ENSMUSG00000030792	#00FF66FF	7	44856943	44861571	-	Dkkl1	dickkopf-like 1 [Source:MGI Symbol%3BAcc:MGI:1354963]	GO:0045600:positive regulation of fat cell differentiation;	GO:0005576:extracellular region;	GO:0005515:protein binding;	-	-
ENSMUSG00000033585	#00FF66FF	7	61996317	62000010	+	Ndn	necdin%2C MAGE family member [Source:MGI Symbol%3BAcc:MGI:97290]	GO:0001764:neuron migration;GO:0071514:genetic imprinting;GO:0006874:cellular calcium ion homeostasis;GO:0007417:central nervous system development;GO:0001558:regulation of cell growth;GO:0048011:neurotrophin TRK receptor signaling pathway;GO:0006355:regulation of transcription, DNA-templated;GO:0009791:post-embryonic development;GO:0048675:axon extension;GO:0008347:glial cell migration;GO:000301…	GO:0005829:cytosol;GO:0005813:centrosome;GO:0042995:cell projection;GO:0005634:nucleus;	GO:0043015:gamma-tubulin binding;GO:0003677:DNA binding;	K19482	-
ENSMUSG00000002808	#00FF66FF	13	19775876	19804097	-	Epdr1	ependymin related protein 1 (zebrafish) [Source:MGI Symbol%3BAcc:MGI:2145369]	GO:0007160:cell-matrix adhesion;	GO:0005576:extracellular region;GO:0005764:lysosome;	GO:0005509:calcium ion binding;	-	-
ENSMUSG00000035357	#00FF66FF	6	101126570	101354858	-	Pdzrn3	PDZ domain containing RING finger 3 [Source:MGI Symbol%3BAcc:MGI:1933157]	GO:0007528:neuromuscular junction development;GO:0016567:protein ubiquitination;	GO:0031594:neuromuscular junction;	GO:0005515:protein binding;GO:0004842:ubiquitin-protein transferase activity;GO:0008270:zinc ion binding;	K15682	-
ENSMUSG00000095870	#00FF66FF	3	92713598	92715198	-	Lce1k	late cornified envelope 1K [Source:MGI Symbol%3BAcc:MGI:3702534]	-	-	-	-	-
ENSMUSG00000078780	#00FF66FF	3	16001034	16060601	-	Gm5150	predicted gene 5150 [Source:MGI Symbol%3BAcc:MGI:3779469]	-	-	-	K06551	;ko04380 Osteoclast differentiation;
ENSMUSG00000090017	#00FF66FF	3	152625877	152627036	+	Gm16213	predicted gene 16213 [Source:MGI Symbol%3BAcc:MGI:3801725]	-	-	-	-	-
ENSMUSG00000102439	#00FF66FF	3	93180830	93200993	+	Flg	filaggrin [Source:MGI Symbol%3BAcc:MGI:95553]	GO:0007010:cytoskeleton organization;GO:0009913:epidermal cell differentiation;	GO:0001533:cornified envelope;GO:0016023:cytoplasmic membrane-bounded vesicle;	-	-	-
ENSMUSG00000054662	#00FF66FF	7	140681125	140697719	-	Ano9	anoctamin 9 [Source:MGI Symbol%3BAcc:MGI:1918595]	-	GO:0005622:intracellular;GO:0005886:plasma membrane;GO:0016021:integral component of membrane;	-	K19503	-
ENSMUSG00000057614	#00FF66FF	5	18470133	18565353	-	Gnai1	guanine nucleotide binding protein (G protein)%2C alpha inhibiting 1 [Source:MGI Symbol%3BAcc:MGI:95771]	-	-	-	K04630	;ko04015 Rap1 signaling pathway;ko04022 cGMP-PKG signaling pathway;ko04024 cAMP signaling pathway;ko04062 Chemokine signaling pathway;ko04071 Sphingolipid signaling pathway;ko04113 Meiosis - yeast;ko04261 Adrenergic signaling in cardiomyocytes;ko04360 Axon guidance;ko04371 Apelin signaling pathway;ko04540 Gap junction;ko04611 Platelet activation;ko04670 Leukocyte transendothelial migration;ko0471…
ENSMUSG00000053765	#00FF66FF	5	120985432	120996049	+	Oas1f	2'-5' oligoadenylate synthetase 1F [Source:MGI Symbol%3BAcc:MGI:2180855]	GO:0051607:defense response to virus;GO:0006955:immune response;	-	GO:0003725:double-stranded RNA binding;GO:0005524:ATP binding;GO:0001730:2'-5'-oligoadenylate synthetase activity;GO:0016740:transferase activity;	K14216	;ko04621 NOD-like receptor signaling pathway;ko05160 Hepatitis C;ko05162 Measles;ko05164 Influenza A;ko05168 Herpes simplex virus 1 infection;ko05169 Epstein-Barr virus infection;ko05171 Coronavirus disease - COVID-19;
ENSMUSG00000039481	#00FF66FF	17	57058325	57064530	-	Nrtn	neurturin [Source:MGI Symbol%3BAcc:MGI:108417]	GO:0021675:nerve development;GO:0048468:cell development;GO:0007169:transmembrane receptor protein tyrosine kinase signaling pathway;	GO:0030424:axon;	GO:0008083:growth factor activity;	-	-
ENSMUSG00000040728	#00FF66FF	4	11331933	11386783	-	Esrp1	epithelial splicing regulatory protein 1 [Source:MGI Symbol%3BAcc:MGI:1917326]	GO:0043484:regulation of RNA splicing;GO:0006397:mRNA processing;	GO:0005634:nucleus;	GO:0003729:mRNA binding;GO:0000166:nucleotide binding;	K14947	-
ENSMUSG00000006777	#00FF66FF	11	99368800	99383963	-	Krt23	keratin 23 [Source:MGI Symbol%3BAcc:MGI:2148866]	-	GO:0005882:intermediate filament;	GO:0005198:structural molecule activity;	K07604	;ko04915 Estrogen signaling pathway;ko05150 Staphylococcus aureus infection;
ENSMUSG00000030510	#00FF66FF	7	66393252	66473439	+	Cers3	ceramide synthase 3 [Source:MGI Symbol%3BAcc:MGI:2681008]	GO:0030148:sphingolipid biosynthetic process;	GO:0016021:integral component of membrane;GO:0005634:nucleus;	GO:0003700:sequence-specific DNA binding transcription factor activity;GO:0043565:sequence-specific DNA binding;GO:0050291:sphingosine N-acyltransferase activity;	K04710	;ko00600 Sphingolipid metabolism;ko01100 Metabolic pathways;ko04071 Sphingolipid signaling pathway;
ENSMUSG00000028786	#00FF66FF	4	128999341	129005419	+	Tmem54	transmembrane protein 54 [Source:MGI Symbol%3BAcc:MGI:1913510]	-	GO:0016021:integral component of membrane;	-	-	-
ENSMUSG00000067591	#00FF66FF	6	130300252	130314537	-	Klra3	killer cell lectin-like receptor%2C subfamily A%2C member 3 [Source:MGI Symbol%3BAcc:MGI:101905]	-	GO:0005886:plasma membrane;	-	-	-
ENSMUSG00000057789	#00FF66FF	17	27238784	27247983	-	Bak1	BCL2-antagonist/killer 1 [Source:MGI Symbol%3BAcc:MGI:1097161]	GO:0043065:positive regulation of apoptotic process;GO:0010524:positive regulation of calcium ion transport into cytosol;GO:0045862:positive regulation of proteolysis;GO:0043497:regulation of protein heterodimerization activity;GO:0008635:activation of cysteine-type endopeptidase activity involved in apoptotic process by cytochrome c;GO:0010332:response to gamma radiation;GO:0002262:myeloid cell …	GO:0046930:pore complex;GO:0031307:integral component of mitochondrial outer membrane;GO:0005783:endoplasmic reticulum;GO:0005829:cytosol;	GO:0051087:chaperone binding;GO:0042803:protein homodimerization activity;GO:0051400:BH domain binding;GO:0046872:metal ion binding;GO:0046982:protein heterodimerization activity;GO:0031072:heat shock protein binding;	K14021	;ko01524 Platinum drug resistance;ko04141 Protein processing in endoplasmic reticulum;ko04210 Apoptosis;ko04215 Apoptosis - multiple species;ko05022 Pathways of neurodegeneration - multiple diseases;ko05130 Pathogenic Escherichia coli infection;ko05132 Salmonella infection;ko05160 Hepatitis C;ko05162 Measles;ko05163 Human cytomegalovirus infection;ko05164 Influenza A;ko05165 Human papillomavirus …
ENSMUSG00000025790	#00FF66FF	7	73925167	74204528	-	Slco3a1	solute carrier organic anion transporter family%2C member 3a1 [Source:MGI Symbol%3BAcc:MGI:1351867]	GO:0006857:oligopeptide transport;GO:0034220:ion transmembrane transport;GO:0015732:prostaglandin transport;	GO:0005887:integral component of plasma membrane;GO:0009986:cell surface;GO:0016324:apical plasma membrane;GO:0009925:basal plasma membrane;	GO:0015198:oligopeptide transporter activity;GO:0008514:organic anion transmembrane transporter activity;	K14353	-
ENSMUSG00000073599	#00FF66FF	18	35846139	35855409	-	Ecscr	endothelial cell surface expressed chemotaxis and apoptosis regulator [Source:MGI Symbol%3BAcc:MGI:1915795]	GO:0007275:multicellular organismal development;GO:0044699:single-organism process;GO:0032502:developmental process;	GO:0016020:membrane;	-	-	-
ENSMUSG00000038305	#00FF66FF	1	57813321	57987553	+	Spats2l	spermatogenesis associated%2C serine-rich 2-like [Source:MGI Symbol%3BAcc:MGI:1914448]	-	GO:0005634:nucleus;GO:0005737:cytoplasm;GO:0005730:nucleolus;	-	-	-
ENSMUSG00000022769	#00FF66FF	16	16948002	16950247	-	Sdf2l1	stromal cell-derived factor 2-like 1 [Source:MGI Symbol%3BAcc:MGI:2149842]	-	GO:0016020:membrane;GO:0005783:endoplasmic reticulum;	-	-	-
ENSMUSG00000096140	#00FF66FF	17	43845079	43854530	-	Ankrd66	ankyrin repeat domain 66 [Source:MGI Symbol%3BAcc:MGI:1925106]	-	-	-	-	-
ENSMUSG00000039236	#00FF66FF	7	78563172	78570144	+	Isg20	interferon-stimulated protein [Source:MGI Symbol%3BAcc:MGI:1928895]	GO:0006401:RNA catabolic process;GO:0006364:rRNA processing;GO:0045087:innate immune response;GO:0000738:DNA catabolic process, exonucleolytic;GO:0051607:defense response to virus;	GO:0016605:PML body;	GO:0003723:RNA binding;GO:0046872:metal ion binding;GO:0008310:single-stranded DNA 3'-5' exodeoxyribonuclease activity;GO:0008859:exoribonuclease II activity;GO:0000175:3'-5'-exoribonuclease activity;	K12579	-
ENSMUSG00000006378	#00FF66FF	15	78915074	78922553	+	Gcat	glycine C-acetyltransferase (2-amino-3-ketobutyrate-coenzyme A ligase) [Source:MGI Symbol%3BAcc:MGI:1349389]	GO:0009058:biosynthetic process;	GO:0005743:mitochondrial inner membrane;	GO:0016874:ligase activity;GO:0030170:pyridoxal phosphate binding;GO:0008890:glycine C-acetyltransferase activity;	K00639	;ko00260 Glycine, serine and threonine metabolism;ko01100 Metabolic pathways;
ENSMUSG00000078952	#00FF66FF	13	97571478	97633515	+	Lncenc1	long non-coding RNA%2C embryonic stem cells expressed 1 [Source:MGI Symbol%3BAcc:MGI:3780541]	-	-	-	-	-
ENSMUSG00000020423	#00FF66FF	1	134002908	134006858	-	Btg2	BTG anti-proliferation factor 2 [Source:MGI Symbol%3BAcc:MGI:108384]	GO:0006974:cellular response to DNA damage stimulus;GO:0021954:central nervous system neuron development;GO:0031175:neuron projection development;GO:0008306:associative learning;GO:0035914:skeletal muscle cell differentiation;GO:2000178:negative regulation of neural precursor cell proliferation;GO:0060213:positive regulation of nuclear-transcribed mRNA poly(A) tail shortening;GO:0009952:anterior/…	-	GO:0005515:protein binding;GO:0001077:RNA polymerase II core promoter proximal region sequence-specific DNA binding transcription factor activity involved in positive regulation of transcription;	K14443	;ko03018 RNA degradation;
ENSMUSG00000054555	#00FF66FF	7	133484928	133833875	-	Adam12	a disintegrin and metallopeptidase domain 12 (meltrin alpha) [Source:MGI Symbol%3BAcc:MGI:105378]	GO:0007155:cell adhesion;GO:0006508:proteolysis;	GO:0005730:nucleolus;GO:0005886:plasma membrane;GO:0016021:integral component of membrane;GO:0005739:mitochondrion;	GO:0004222:metalloendopeptidase activity;GO:0008270:zinc ion binding;GO:0017124:SH3 domain binding;	K06835	-
ENSMUSG00000030789	#00FF66FF	7	127728719	127749829	+	Itgax	integrin alpha X [Source:MGI Symbol%3BAcc:MGI:96609]	GO:0051607:defense response to virus;GO:0007229:integrin-mediated signaling pathway;GO:0007155:cell adhesion;GO:0050798:activated T cell proliferation;	GO:0009897:external side of plasma membrane;GO:0008305:integrin complex;	GO:0046872:metal ion binding;	K06462	;ko04610 Complement and coagulation cascades;ko04810 Regulation of actin cytoskeleton;ko05152 Tuberculosis;
ENSMUSG00000063838	#00FF66FF	7	4154259	4167859	-	Cdc42ep5	CDC42 effector protein (Rho GTPase binding) 5 [Source:MGI Symbol%3BAcc:MGI:1929745]	GO:0007254:JNK cascade;GO:0031274:positive regulation of pseudopodium assembly;GO:0008360:regulation of cell shape;GO:0007266:Rho protein signal transduction;GO:0030838:positive regulation of actin filament polymerization;	GO:0005737:cytoplasm;GO:0005886:plasma membrane;GO:0005856:cytoskeleton;	GO:0017049:GTP-Rho binding;	-	-
ENSMUSG00000035513	#00FF66FF	2	29084553	29143017	-	Ntng2	netrin G2 [Source:MGI Symbol%3BAcc:MGI:2159341]	GO:0007409:axonogenesis;	GO:0046658:anchored component of plasma membrane;	-	K16359	;ko04360 Axon guidance;ko04514 Cell adhesion molecules;
ENSMUSG00000046491	#00FF66FF	11	43365103	43382352	+	C1qtnf2	C1q and tumor necrosis factor related protein 2 [Source:MGI Symbol%3BAcc:MGI:1916433]	GO:0046321:positive regulation of fatty acid oxidation;GO:0045725:positive regulation of glycogen biosynthetic process;GO:0070208:protein heterotrimerization;GO:0051260:protein homooligomerization;GO:0000187:activation of MAPK activity;GO:0046326:positive regulation of glucose import;GO:0071704:organic substance metabolic process;GO:0031325:positive regulation of cellular metabolic process;GO:008…	GO:0005615:extracellular space;GO:0005576:extracellular region;	GO:0005102:receptor binding;GO:0042802:identical protein binding;	-	-
ENSMUSG00000036067	#00FF66FF	2	26911375	26918010	-	Slc2a6	solute carrier family 2 (facilitated glucose transporter)%2C member 6 [Source:MGI Symbol%3BAcc:MGI:2443286]	GO:0008643:carbohydrate transport;	GO:0016021:integral component of membrane;	-	K08144	-
ENSMUSG00000031825	#00FF66FF	8	120719177	120779532	+	Crispld2	cysteine-rich secretory protein LCCL domain containing 2 [Source:MGI Symbol%3BAcc:MGI:1926142]	GO:0030198:extracellular matrix organization;	GO:0005576:extracellular region;GO:0031012:extracellular matrix;	GO:0008201:heparin binding;	-	-
ENSMUSG00000031443	#00FF66FF	8	13076034	13085809	+	F7	coagulation factor VII [Source:MGI Symbol%3BAcc:MGI:109325]	GO:0010641:positive regulation of platelet-derived growth factor receptor signaling pathway;GO:0050927:positive regulation of positive chemotaxis;GO:0032571:response to vitamin K;GO:0031100:organ regeneration;GO:0002690:positive regulation of leukocyte chemotaxis;GO:0043627:response to estrogen;GO:0060416:response to growth hormone;GO:0030194:positive regulation of blood coagulation;GO:0006508:pr…	GO:0031982:vesicle;GO:0005615:extracellular space;	GO:0005102:receptor binding;GO:0004252:serine-type endopeptidase activity;GO:0005509:calcium ion binding;GO:0001948:glycoprotein binding;	K01320	;ko04610 Complement and coagulation cascades;
ENSMUSG00000076475	#00FF66FF	6	41155309	41155982	+	Trbv19	T cell receptor beta%2C variable 19 [Source:MGI Symbol%3BAcc:MGI:98604]	-	-	-	-	-
ENSMUSG00000055994	#00FF66FF	8	89373943	89415102	+	Nod2	nucleotide-binding oligomerization domain containing 2 [Source:MGI Symbol%3BAcc:MGI:2429397]	GO:0090022:regulation of neutrophil chemotaxis;GO:0035419:activation of MAPK activity involved in innate immune response;GO:0032701:negative regulation of interleukin-18 production;GO:0051770:positive regulation of nitric-oxide synthase biosynthetic process;GO:0046330:positive regulation of JNK cascade;GO:0002381:immunoglobulin production involved in immunoglobulin mediated immune response;GO:005…	GO:0009986:cell surface;GO:0005886:plasma membrane;GO:0005829:cytosol;GO:0031982:vesicle;	GO:0019901:protein kinase binding;GO:0042834:peptidoglycan binding;GO:0050700:CARD domain binding;GO:0016888:endodeoxyribonuclease activity, producing 5'-phosphomonoesters;GO:0032500:muramyl dipeptide binding;GO:0005524:ATP binding;	K10165	;ko04621 NOD-like receptor signaling pathway;ko04668 TNF signaling pathway;ko05152 Tuberculosis;ko05321 Inflammatory bowel disease;
ENSMUSG00000022221	#00FF66FF	14	56022452	56026322	-	Ripk3	receptor-interacting serine-threonine kinase 3 [Source:MGI Symbol%3BAcc:MGI:2154952]	GO:0051291:protein heterooligomerization;GO:0023014:signal transduction by protein phosphorylation;GO:0032147:activation of protein kinase activity;GO:0007249:I-kappaB kinase/NF-kappaB signaling;GO:0060545:positive regulation of necroptotic process;GO:0019048:modulation by virus of host morphology or physiology;GO:0051092:positive regulation of NF-kappaB transcription factor activity;GO:0051260:p…	GO:0005886:plasma membrane;GO:0005739:mitochondrion;GO:0005622:intracellular;	GO:0004704:NF-kappaB-inducing kinase activity;GO:0042802:identical protein binding;GO:0005524:ATP binding;GO:0005515:protein binding;	K08847	;ko04217 Necroptosis;ko04621 NOD-like receptor signaling pathway;ko04623 Cytosolic DNA-sensing pathway;ko04668 TNF signaling pathway;ko05132 Salmonella infection;
ENSMUSG00000028378	#00FF66FF	4	58965439	58987119	-	Ptgr1	prostaglandin reductase 1 [Source:MGI Symbol%3BAcc:MGI:1914353]	GO:0006693:prostaglandin metabolic process;GO:0009636:response to toxic substance;GO:0055114:oxidation-reduction process;	GO:0005737:cytoplasm;	GO:0032440:2-alkenal reductase [NAD(P)] activity;GO:0008270:zinc ion binding;GO:0047522:15-oxoprostaglandin 13-oxidase activity;GO:0000166:nucleotide binding;GO:0036132:13-prostaglandin reductase activity;	K13948	-
ENSMUSG00000063727	#00FF66FF	15	54114015	54141880	-	Tnfrsf11b	tumor necrosis factor receptor superfamily%2C member 11b (osteoprotegerin) [Source:MGI Symbol%3BAcc:MGI:109587]	GO:0032026:response to magnesium ion;GO:0042489:negative regulation of odontogenesis of dentin-containing tooth;GO:0043627:response to estrogen;GO:0006915:apoptotic process;GO:0007584:response to nutrient;GO:0007165:signal transduction;GO:0042493:response to drug;GO:0046685:response to arsenic-containing substance;GO:0045779:negative regulation of bone resorption;GO:0030198:extracellular matrix o…	GO:0005615:extracellular space;GO:0005578:proteinaceous extracellular matrix;	GO:0005125:cytokine activity;	K05148	;ko04060 Cytokine-cytokine receptor interaction;ko04380 Osteoclast differentiation;
ENSMUSG00000031673	#00FF66FF	8	103358727	103512274	-	Cdh11	cadherin 11 [Source:MGI Symbol%3BAcc:MGI:99217]	GO:0007156:homophilic cell adhesion via plasma membrane adhesion molecules;GO:0021957:corticospinal tract morphogenesis;	GO:0005737:cytoplasm;GO:0005886:plasma membrane;GO:0016021:integral component of membrane;	GO:0005509:calcium ion binding;	K06803	-
ENSMUSG00000024177	#00FF66FF	17	26310708	26314576	-	Nme4	NME/NM23 nucleoside diphosphate kinase 4 [Source:MGI Symbol%3BAcc:MGI:1931148]	GO:0032456:endocytic recycling;GO:0006412:translation;GO:0006241:CTP biosynthetic process;GO:0006165:nucleoside diphosphate phosphorylation;GO:0006183:GTP biosynthetic process;GO:0006228:UTP biosynthetic process;GO:0000910:cytokinesis;GO:0044763:single-organism cellular process;GO:0046132:pyrimidine ribonucleoside biosynthetic process;GO:0009209:pyrimidine ribonucleoside triphosphate biosynthetic…	GO:0055037:recycling endosome;GO:0016020:membrane;GO:0005840:ribosome;GO:0032154:cleavage furrow;GO:0005813:centrosome;GO:0030496:midbody;GO:0005634:nucleus;GO:0005825:half bridge of spindle pole body;GO:0005739:mitochondrion;GO:0032991:macromolecular complex;GO:0005815:microtubule organizing center;	GO:0004550:nucleoside diphosphate kinase activity;GO:0016491:oxidoreductase activity;GO:0005509:calcium ion binding;GO:0030306:ADP-ribosylation factor binding;GO:0003735:structural constituent of ribosome;GO:0032403:protein complex binding;GO:0042803:protein homodimerization activity;GO:0005524:ATP binding;GO:0046872:metal ion binding;GO:0000166:nucleotide binding;	K00940	;ko00230 Purine metabolism;ko00240 Pyrimidine metabolism;ko00983 Drug metabolism - other enzymes;ko01100 Metabolic pathways;ko01110 Biosynthesis of secondary metabolites;ko01240 Biosynthesis of cofactors;ko04016 MAPK signaling pathway - plant;
ENSMUSG00000030917	#00FF66FF	7	119701576	119720215	+	Tmem159	transmembrane protein 159 [Source:MGI Symbol%3BAcc:MGI:1925752]	-	GO:0016020:membrane;	-	-	-
ENSMUSG00000020865	#00FF66FF	11	94234121	94283823	-	Abcc3	ATP-binding cassette%2C sub-family C (CFTR/MRP)%2C member 3 [Source:MGI Symbol%3BAcc:MGI:1923658]	GO:0032496:response to lipopolysaccharide;GO:0010243:response to organonitrogen compound;GO:0006855:drug transmembrane transport;GO:0015722:canalicular bile acid transport;GO:0032355:response to estradiol;	GO:0016323:basolateral plasma membrane;GO:0005887:integral component of plasma membrane;	GO:0015432:bile acid-exporting ATPase activity;GO:0008559:xenobiotic-transporting ATPase activity;GO:0005524:ATP binding;	K05667	;ko01523 Antifolate resistance;ko02010 ABC transporters;ko04976 Bile secretion;
ENSMUSG00000038179	#00FF66FF	1	171459971	171480603	-	Slamf7	SLAM family member 7 [Source:MGI Symbol%3BAcc:MGI:1922595]	GO:0032814:regulation of natural killer cell activation;	GO:0016021:integral component of membrane;GO:0005886:plasma membrane;	GO:0004872:receptor activity;GO:0005515:protein binding;	K06733	-
ENSMUSG00000079071	#00FF66FF	2	122315422	122358521	+	Slc28a2b	solute carrier family 28 member 2b [Source:MGI Symbol%3BAcc:MGI:3702173]	GO:0034394:protein localization to cell surface;GO:0015860:purine nucleoside transmembrane transport;GO:0001895:retina homeostasis;	GO:0005887:integral component of plasma membrane;	GO:0005415:nucleoside:sodium symporter activity;GO:0001882:nucleoside binding;GO:0015211:purine nucleoside transmembrane transporter activity;	K11536	-
ENSMUSG00000004952	#00FF66FF	5	136112770	136140714	+	Rasa4	RAS p21 protein activator 4 [Source:MGI Symbol%3BAcc:MGI:1858600]	GO:0046580:negative regulation of Ras protein signal transduction;	GO:0031235:intrinsic component of the cytoplasmic side of the plasma membrane;GO:0005737:cytoplasm;	GO:0005543:phospholipid binding;GO:0046872:metal ion binding;	K17630	;ko04014 Ras signaling pathway;
ENSMUSG00000038178	#00FF66FF	11	75422520	75468401	+	Slc43a2	solute carrier family 43%2C member 2 [Source:MGI Symbol%3BAcc:MGI:2442746]	GO:0003333:amino acid transmembrane transport;GO:0015807:L-amino acid transport;	GO:0005886:plasma membrane;GO:0016021:integral component of membrane;	GO:0015179:L-amino acid transmembrane transporter activity;	K08229	-
ENSMUSG00000022218	#00FF66FF	14	55937466	55951383	-	Tgm1	transglutaminase 1%2C K polypeptide [Source:MGI Symbol%3BAcc:MGI:98730]	GO:0009887:organ morphogenesis;GO:0018149:peptide cross-linking;GO:0031424:keratinization;	GO:0005913:cell-cell adherens junction;GO:0031224:intrinsic component of membrane;	GO:0046872:metal ion binding;GO:0003810:protein-glutamine gamma-glutamyltransferase activity;	K05619	-
ENSMUSG00000096727	#00FF66FF	17	34400961	34406738	-	Psmb9	proteasome (prosome%2C macropain) subunit%2C beta type 9 (large multifunctional peptidase 2) [Source:MGI Symbol%3BAcc:MGI:1346526]	GO:0019882:antigen processing and presentation;GO:0051603:proteolysis involved in cellular protein catabolic process;GO:0006508:proteolysis;	GO:0005737:cytoplasm;GO:0005839:proteasome core complex;GO:0005634:nucleus;GO:0000502:proteasome complex;	GO:0004298:threonine-type endopeptidase activity;GO:0004175:endopeptidase activity;GO:0016787:hydrolase activity;	K02741	;ko03050 Proteasome;
ENSMUSG00000093661	#00FF66FF	6	99602096	99643732	-	Eif4e3	eukaryotic translation initiation factor 4E member 3 [Source:MGI Symbol%3BAcc:MGI:1914142]	GO:0006413:translational initiation;GO:0006417:regulation of translation;	GO:0005737:cytoplasm;	GO:0003743:translation initiation factor activity;	-	-
ENSMUSG00000066363	#00FF66FF	12	104180803	104187388	+	Serpina3f	serine (or cysteine) peptidase inhibitor%2C clade A%2C member 3F [Source:MGI Symbol%3BAcc:MGI:2182838]	GO:0010951:negative regulation of endopeptidase activity;GO:0043434:response to peptide hormone;GO:0034097:response to cytokine;GO:0030162:regulation of proteolysis;GO:0006915:apoptotic process;	GO:0005737:cytoplasm;GO:0005576:extracellular region;GO:0005634:nucleus;	GO:0004869:cysteine-type endopeptidase inhibitor activity;GO:0004867:serine-type endopeptidase inhibitor activity;	K04525	-
ENSMUSG00000037966	#00FF66FF	13	49340961	49349720	+	Ninj1	ninjurin 1 [Source:MGI Symbol%3BAcc:MGI:1196617]	GO:0044699:single-organism process;GO:0007155:cell adhesion;GO:0042246:tissue regeneration;	GO:0016020:membrane;GO:0016021:integral component of membrane;	-	-	-
ENSMUSG00000039519	#00FF66FF	3	18126114	18297502	-	Cyp7b1	cytochrome P450%2C family 7%2C subfamily b%2C polypeptide 1 [Source:MGI Symbol%3BAcc:MGI:104978]	GO:0007613:memory;GO:0008203:cholesterol metabolic process;GO:0060740:prostate gland epithelium morphogenesis;GO:0033147:negative regulation of intracellular estrogen receptor signaling pathway;GO:0006699:bile acid biosynthetic process;GO:0042493:response to drug;GO:0051591:response to cAMP;GO:0050679:positive regulation of epithelial cell proliferation;GO:0055114:oxidation-reduction process;GO:0…	GO:0005789:endoplasmic reticulum membrane;	GO:0033783:25-hydroxycholesterol 7alpha-hydroxylase activity;GO:0020037:heme binding;GO:0009055:electron carrier activity;GO:0008396:oxysterol 7-alpha-hydroxylase activity;GO:0005506:iron ion binding;	K07430	;ko00120 Primary bile acid biosynthesis;ko00140 Steroid hormone biosynthesis;
ENSMUSG00000075705	#00FF66FF	17	24955616	24961752	+	Msrb1	methionine sulfoxide reductase B1 [Source:MGI Symbol%3BAcc:MGI:1351642]	GO:0030091:protein repair;GO:0055114:oxidation-reduction process;	GO:0005737:cytoplasm;GO:0005634:nucleus;	GO:0033743:peptide-methionine (R)-S-oxide reductase activity;GO:0070191:methionine-R-sulfoxide reductase activity;GO:0008270:zinc ion binding;	K07305	-
ENSMUSG00000004207	#00FF66FF	10	60113449	60138376	+	Psap	prosaposin [Source:MGI Symbol%3BAcc:MGI:97783]	GO:0019216:regulation of lipid metabolic process;GO:0060742:epithelial cell differentiation involved in prostate gland development;GO:0071310:cellular response to organic substance;GO:0043408:regulation of MAPK cascade;GO:0006665:sphingolipid metabolic process;GO:0060736:prostate gland growth;	GO:0005764:lysosome;GO:0005739:mitochondrion;GO:0005615:extracellular space;	-	K12382	;ko00600 Sphingolipid metabolism;ko04142 Lysosome;
ENSMUSG00000007891	#00FF66FF	7	141929648	141941775	-	Ctsd	cathepsin D [Source:MGI Symbol%3BAcc:MGI:88562]	GO:0060441:epithelial tube branching involved in lung morphogenesis;GO:0000045:autophagosome assembly;GO:0006508:proteolysis;	GO:0005764:lysosome;GO:0005739:mitochondrion;GO:0005615:extracellular space;	GO:0042277:peptide binding;GO:0004190:aspartic-type endopeptidase activity;	K01379	;ko04071 Sphingolipid signaling pathway;ko04140 Autophagy - animal;ko04142 Lysosome;ko04210 Apoptosis;ko04915 Estrogen signaling pathway;ko05152 Tuberculosis;
ENSMUSG00000051682	#00FF66FF	17	48571323	48582388	+	Treml4	triggering receptor expressed on myeloid cells-like 4 [Source:MGI Symbol%3BAcc:MGI:1923239]	-	GO:0016021:integral component of membrane;	-	-	-
ENSMUSG00000021643	#00FF66FF	13	100244520	100251079	+	Serf1	small EDRK-rich factor 1 [Source:MGI Symbol%3BAcc:MGI:1337114]	-	-	-	-	-
ENSMUSG00000018593	#00FF66FF	11	55285326	55314009	-	Sparc	secreted acidic cysteine rich glycoprotein [Source:MGI Symbol%3BAcc:MGI:98373]	GO:0042060:wound healing;GO:0071363:cellular response to growth factor stimulus;GO:0030324:lung development;GO:0001503:ossification;GO:0033591:response to L-ascorbic acid;GO:0045471:response to ethanol;GO:0007507:heart development;GO:0043434:response to peptide hormone;GO:0051384:response to glucocorticoid;GO:0048839:inner ear development;GO:0009629:response to gravity;GO:0042127:regulation of ce…	GO:0031988:membrane-bounded vesicle;GO:0005604:basement membrane;GO:0005615:extracellular space;GO:0005737:cytoplasm;GO:0005634:nucleus;	GO:0005509:calcium ion binding;GO:0050840:extracellular matrix binding;	-	-
ENSMUSG00000115338	#00FF66FF	14	51168539	51202694	+	Pnp	purine-nucleoside phosphorylase [Source:MGI Symbol%3BAcc:MGI:97365]	GO:0006183:GTP biosynthetic process;GO:0006161:deoxyguanosine catabolic process;GO:0010332:response to gamma radiation;GO:0045739:positive regulation of DNA repair;GO:0046115:guanosine catabolic process;GO:0070970:interleukin-2 secretion;GO:0006738:nicotinamide riboside catabolic process;GO:0034418:urate biosynthetic process;GO:0001916:positive regulation of T cell mediated cytotoxicity;GO:000614…	GO:0005856:cytoskeleton;GO:0005829:cytosol;GO:0005634:nucleus;GO:0005576:extracellular region;	GO:0001882:nucleoside binding;GO:0008144:drug binding;GO:0004731:purine-nucleoside phosphorylase activity;GO:0042301:phosphate ion binding;GO:0002060:purine nucleobase binding;	K03783	;ko00230 Purine metabolism;ko00240 Pyrimidine metabolism;ko00760 Nicotinate and nicotinamide metabolism;ko01100 Metabolic pathways;ko01110 Biosynthesis of secondary metabolites;
ENSMUSG00000031538	#00FF66FF	8	23247743	23272860	+	Plat	plasminogen activator%2C tissue [Source:MGI Symbol%3BAcc:MGI:97610]	GO:0014909:smooth muscle cell migration;GO:0031639:plasminogen activation;GO:0060279:positive regulation of ovulation;GO:0048167:regulation of synaptic plasticity;GO:0035249:synaptic transmission, glutamatergic;GO:0051384:response to glucocorticoid;GO:0042060:wound healing;GO:0045861:negative regulation of proteolysis;GO:0043434:response to peptide hormone;GO:0001666:response to hypoxia;GO:005159…	GO:0030141:secretory granule;GO:0005615:extracellular space;GO:0009986:cell surface;GO:0045177:apical part of cell;GO:0045202:synapse;GO:0031012:extracellular matrix;	GO:0004252:serine-type endopeptidase activity;	K01343	;ko04371 Apelin signaling pathway;ko04610 Complement and coagulation cascades;ko05202 Transcriptional misregulation in cancer;ko05215 Prostate cancer;ko05418 Fluid shear stress and atherosclerosis;
ENSMUSG00000018672	#00FF66FF	11	96740696	96752029	+	Copz2	coatomer protein complex%2C subunit zeta 2 [Source:MGI Symbol%3BAcc:MGI:1929008]	GO:0016192:vesicle-mediated transport;GO:0015031:protein transport;	GO:0030126:COPI vesicle coat;	-	-	-
ENSMUSG00000037664	#00FF66FF	7	143012076	143014787	-	Cdkn1c	cyclin-dependent kinase inhibitor 1C (P57) [Source:MGI Symbol%3BAcc:MGI:104564]	GO:0000122:negative regulation of transcription from RNA polymerase II promoter;GO:0033673:negative regulation of kinase activity;GO:0042551:neuron maturation;GO:0001890:placenta development;GO:0042326:negative regulation of phosphorylation;GO:0050680:negative regulation of epithelial cell proliferation;GO:0030511:positive regulation of transforming growth factor beta receptor signaling pathway;G…	GO:0005737:cytoplasm;GO:0005634:nucleus;	GO:0005515:protein binding;GO:0004860:protein kinase inhibitor activity;GO:0016301:kinase activity;GO:0004861:cyclin-dependent protein serine/threonine kinase inhibitor activity;	K09993	;ko04110 Cell cycle;
ENSMUSG00000075702	#00FF66FF	11	3464684	3467351	+	Selenom	selenoprotein M [Source:MGI Symbol%3BAcc:MGI:2149786]	-	GO:0005794:Golgi apparatus;GO:0005783:endoplasmic reticulum;	-	-	-
ENSMUSG00000028076	#00FF66FF	3	86903141	86906748	-	Cd1d1	CD1d1 antigen [Source:MGI Symbol%3BAcc:MGI:107674]	GO:0001916:positive regulation of T cell mediated cytotoxicity;GO:0045086:positive regulation of interleukin-2 biosynthetic process;GO:0051135:positive regulation of NK T cell activation;GO:0045059:positive thymic T cell selection;GO:0042102:positive regulation of T cell proliferation;GO:0043032:positive regulation of macrophage activation;GO:0048006:antigen processing and presentation, endogenou…	GO:0042612:MHC class I protein complex;GO:0005764:lysosome;GO:0016021:integral component of membrane;GO:0005770:late endosome;GO:0009897:external side of plasma membrane;GO:0005769:early endosome;	GO:0050839:cell adhesion molecule binding;GO:0042393:histone binding;GO:0030883:endogenous lipid antigen binding;GO:0030884:exogenous lipid antigen binding;GO:0042608:T cell receptor binding;	K06448	;ko04530 Tight junction;ko04640 Hematopoietic cell lineage;ko05146 Amoebiasis;
ENSMUSG00000026389	#00FF66FF	1	120118487	120200435	-	Steap3	STEAP family member 3 [Source:MGI Symbol%3BAcc:MGI:1915678]	GO:0055114:oxidation-reduction process;GO:0009306:protein secretion;GO:0007049:cell cycle;GO:0055072:iron ion homeostasis;GO:0006826:iron ion transport;	GO:0005771:multivesicular body;GO:0016021:integral component of membrane;GO:0005886:plasma membrane;GO:0010008:endosome membrane;	GO:0000293:ferric-chelate reductase activity;GO:0046872:metal ion binding;GO:0000166:nucleotide binding;	K10142	;ko04115 p53 signaling pathway;ko04216 Ferroptosis;
ENSMUSG00000073889	#00FF66FF	4	41699989	41769474	+	Il11ra1	interleukin 11 receptor%2C alpha chain 1 [Source:MGI Symbol%3BAcc:MGI:107426]	GO:0038154:interleukin-11-mediated signaling pathway;GO:0007566:embryo implantation;GO:0001779:natural killer cell differentiation;GO:0060322:head development;GO:0046697:decidualization;GO:0008284:positive regulation of cell proliferation;	GO:0016021:integral component of membrane;	GO:0019970:interleukin-11 binding;GO:0004921:interleukin-11 receptor activity;	K05056	;ko04060 Cytokine-cytokine receptor interaction;ko04630 JAK-STAT signaling pathway;ko04640 Hematopoietic cell lineage;
ENSMUSG00000027861	#00FF66FF	3	101993731	102053830	+	Casq2	calsequestrin 2 [Source:MGI Symbol%3BAcc:MGI:1309469]	GO:0002027:regulation of heart rate;GO:1901017:negative regulation of potassium ion transmembrane transporter activity;GO:0060315:negative regulation of ryanodine-sensitive calcium-release channel activity;GO:0060306:regulation of membrane repolarization;GO:0071313:cellular response to caffeine;GO:0051258:protein polymerization;GO:0086029:Purkinje myocyte to ventricular cardiac muscle cell signal…	GO:0014701:junctional sarcoplasmic reticulum membrane;GO:0033018:sarcoplasmic reticulum lumen;GO:0030018:Z disc;GO:0005891:voltage-gated calcium channel complex;	GO:0005509:calcium ion binding;GO:0042803:protein homodimerization activity;GO:0005080:protein kinase C binding;	-	-
ENSMUSG00000028527	#00FF66FF	4	101276474	101324192	+	Ak4	adenylate kinase 4 [Source:MGI Symbol%3BAcc:MGI:87979]	GO:0046939:nucleotide phosphorylation;GO:0046034:ATP metabolic process;GO:0018885:carbon tetrachloride metabolic process;GO:0046033:AMP metabolic process;GO:0001889:liver development;GO:0007420:brain development;GO:0009165:nucleotide biosynthetic process;GO:0043643:tetracycline metabolic process;GO:0046039:GTP metabolic process;GO:0042493:response to drug;	GO:0005759:mitochondrial matrix;	GO:0004017:adenylate kinase activity;GO:0005524:ATP binding;GO:0005525:GTP binding;GO:0046899:nucleoside triphosphate adenylate kinase activity;	K00939	;ko00230 Purine metabolism;ko00730 Thiamine metabolism;ko01100 Metabolic pathways;ko01110 Biosynthesis of secondary metabolites;ko01240 Biosynthesis of cofactors;
ENSMUSG00000049047	#00FF66FF	X	133657344	133662204	+	Armcx3	armadillo repeat containing%2C X-linked 3 [Source:MGI Symbol%3BAcc:MGI:1918953]	GO:0045944:positive regulation of transcription from RNA polymerase II promoter;GO:0034613:cellular protein localization;	GO:0031307:integral component of mitochondrial outer membrane;	GO:0005515:protein binding;	-	-
ENSMUSG00000025383	#00FF66FF	10	128132008	128134621	-	Il23a	interleukin 23%2C alpha subunit p19 [Source:MGI Symbol%3BAcc:MGI:1932410]	GO:0006954:inflammatory response;GO:0042104:positive regulation of activated T cell proliferation;GO:0032735:positive regulation of interleukin-12 production;GO:0032729:positive regulation of interferon-gamma production;GO:2000318:positive regulation of T-helper 17 type immune response;GO:0032740:positive regulation of interleukin-17 production;GO:0032725:positive regulation of granulocyte macrop…	GO:0070743:interleukin-23 complex;	GO:0045519:interleukin-23 receptor binding;GO:0005125:cytokine activity;	K05426	;ko04060 Cytokine-cytokine receptor interaction;ko04625 C-type lectin receptor signaling pathway;ko04630 JAK-STAT signaling pathway;ko04659 Th17 cell differentiation;ko05133 Pertussis;ko05152 Tuberculosis;ko05200 Pathways in cancer;ko05321 Inflammatory bowel disease;ko05323 Rheumatoid arthritis;
ENSMUSG00000063889	#00FF66FF	18	3266048	3337748	-	Crem	cAMP responsive element modulator [Source:MGI Symbol%3BAcc:MGI:88495]	GO:0006687:glycosphingolipid metabolic process;GO:0045944:positive regulation of transcription from RNA polymerase II promoter;GO:0007283:spermatogenesis;GO:0048384:retinoic acid receptor signaling pathway;GO:0006631:fatty acid metabolic process;GO:0042752:regulation of circadian rhythm;GO:0019933:cAMP-mediated signaling;GO:0006006:glucose metabolic process;	GO:0005667:transcription factor complex;	GO:0043565:sequence-specific DNA binding;GO:0003700:sequence-specific DNA binding transcription factor activity;GO:0003677:DNA binding;	K09052	;ko04261 Adrenergic signaling in cardiomyocytes;
ENSMUSG00000097855	#00FF66FF	19	29442150	29500559	-	A930007I19Rik	RIKEN cDNA A930007I19 gene [Source:MGI Symbol%3BAcc:MGI:1925029]	-	-	-	-	-
ENSMUSG00000052736	#00FF66FF	6	129624459	129637652	-	Klrc2	killer cell lectin-like receptor subfamily C%2C member 2 [Source:MGI Symbol%3BAcc:MGI:1336162]	-	GO:0009897:external side of plasma membrane;	-	K06541	;ko04612 Antigen processing and presentation;ko04650 Natural killer cell mediated cytotoxicity;ko05332 Graft-versus-host disease;
ENSMUSG00000063458	#00FF66FF	14	22069780	23106153	+	Lrmda	leucine rich melanocyte differentiation associated [Source:MGI Symbol%3BAcc:MGI:1923883]	-	-	-	-	-
ENSMUSG00000034570	#00FF66FF	11	3444375	3454821	-	Inpp5j	inositol polyphosphate 5-phosphatase J [Source:MGI Symbol%3BAcc:MGI:2158663]	GO:0030258:lipid modification;GO:0046488:phosphatidylinositol metabolic process;GO:0031115:negative regulation of microtubule polymerization;GO:0016311:dephosphorylation;GO:0010977:negative regulation of neuron projection development;GO:0033137:negative regulation of peptidyl-serine phosphorylation;GO:0046856:phosphatidylinositol dephosphorylation;GO:0046854:phosphatidylinositol phosphorylation;	GO:0043198:dendritic shaft;GO:0030426:growth cone;GO:0005737:cytoplasm;GO:0001726:ruffle;GO:0019898:extrinsic component of membrane;GO:0005886:plasma membrane;	GO:0004445:inositol-polyphosphate 5-phosphatase activity;GO:0034485:phosphatidylinositol-3,4,5-trisphosphate 5-phosphatase activity;GO:0052659:inositol-1,3,4,5-tetrakisphosphate 5-phosphatase activity;GO:0052658:inositol-1,4,5-trisphosphate 5-phosphatase activity;GO:0017124:SH3 domain binding;	K01106	;ko00562 Inositol phosphate metabolism;ko01100 Metabolic pathways;ko04070 Phosphatidylinositol signaling system;ko04910 Insulin signaling pathway;
ENSMUSG00000001657	#00FF66FF	15	102899039	102902543	+	Hoxc8	homeobox C8 [Source:MGI Symbol%3BAcc:MGI:96198]	GO:0048705:skeletal system morphogenesis;GO:0009952:anterior/posterior pattern specification;GO:0000122:negative regulation of transcription from RNA polymerase II promoter;GO:0030182:neuron differentiation;	GO:0005634:nucleus;	GO:0003700:sequence-specific DNA binding transcription factor activity;GO:0000976:transcription regulatory region sequence-specific DNA binding;	K09308	-
ENSMUSG00000037759	#00FF66FF	14	45225652	45241277	+	Ptger2	prostaglandin E receptor 2 (subtype EP2) [Source:MGI Symbol%3BAcc:MGI:97794]	GO:0071380:cellular response to prostaglandin E stimulus;GO:0007189:adenylate cyclase-activating G-protein coupled receptor signaling pathway;GO:0042127:regulation of cell proliferation;GO:0032496:response to lipopolysaccharide;	GO:0016020:membrane;	GO:0004957:prostaglandin E receptor activity;	K04259	;ko04024 cAMP signaling pathway;ko04080 Neuroactive ligand-receptor interaction;ko04750 Inflammatory mediator regulation of TRP channels;ko04924 Renin secretion;ko05163 Human cytomegalovirus infection;ko05200 Pathways in cancer;
ENSMUSG00000028525	#00FF66FF	4	101944740	102464456	+	Pde4b	phosphodiesterase 4B%2C cAMP specific [Source:MGI Symbol%3BAcc:MGI:99557]	GO:0035690:cellular response to drug;GO:0001780:neutrophil homeostasis;GO:0006939:smooth muscle contraction;GO:0071222:cellular response to lipopolysaccharide;GO:0006198:cAMP catabolic process;GO:0030593:neutrophil chemotaxis;GO:0007165:signal transduction;	GO:0005829:cytosol;GO:0071944:cell periphery;GO:0048471:perinuclear region of cytoplasm;GO:0005634:nucleus;	GO:0046872:metal ion binding;GO:0004115:3',5'-cyclic-AMP phosphodiesterase activity;	K13293	;ko00230 Purine metabolism;ko01100 Metabolic pathways;ko04024 cAMP signaling pathway;ko04928 Parathyroid hormone synthesis, secretion and action;ko05032 Morphine addiction;
ENSMUSG00000022237	#00FF66FF	15	31291624	31367872	-	Ankrd33b	ankyrin repeat domain 33B [Source:MGI Symbol%3BAcc:MGI:1917904]	-	-	GO:0003677:DNA binding;	-	-
ENSMUSG00000043939	#00FF66FF	17	48456296	48474443	-	A530064D06Rik	RIKEN cDNA A530064D06 gene [Source:MGI Symbol%3BAcc:MGI:2443476]	-	-	-	K14362	-
ENSMUSG00000022667	#00FF66FF	16	44586099	44615341	+	Cd200r1	CD200 receptor 1 [Source:MGI Symbol%3BAcc:MGI:1889024]	-	GO:0009897:external side of plasma membrane;GO:0016021:integral component of membrane;	GO:0004872:receptor activity;GO:0005515:protein binding;	-	-
ENSMUSG00000109424	#00FF66FF	7	19580898	19581534	+	Gm44658	predicted gene 44658 [Source:MGI Symbol%3BAcc:MGI:5753234]	-	-	-	-	-
ENSMUSG00000053541	#00FF66FF	7	106017055	106023676	-	Gvin-ps6	GTPase%2C very large interferon inducible%2C pseudogene 6 [Source:MGI Symbol%3BAcc:MGI:3647753]	-	-	-	-	-
ENSMUSG00000030154	#00FF66FF	6	129022864	129034427	+	Klrb1f	killer cell lectin-like receptor subfamily B member 1F [Source:MGI Symbol%3BAcc:MGI:2442965]	-	GO:0009986:cell surface;GO:0005886:plasma membrane;GO:0016021:integral component of membrane;	GO:0004872:receptor activity;GO:0030246:carbohydrate binding;GO:0005515:protein binding;	K06543	;ko05144 Malaria;
ENSMUSG00000033027	#00FF66FF	6	129616027	129620300	-	Klrc3	killer cell lectin-like receptor subfamily C%2C member 3 [Source:MGI Symbol%3BAcc:MGI:1929720]	-	GO:0009897:external side of plasma membrane;	-	K06541	;ko04612 Antigen processing and presentation;ko04650 Natural killer cell mediated cytotoxicity;ko05332 Graft-versus-host disease;
ENSMUSG00000035818	#00FF66FF	19	56450072	56475184	+	Plekhs1	pleckstrin homology domain containing%2C family S member 1 [Source:MGI Symbol%3BAcc:MGI:2443041]	-	-	GO:0005543:phospholipid binding;	-	-
ENSMUSG00000037188	#00FF66FF	4	135269199	135300941	-	Grhl3	grainyhead like transcription factor 3 [Source:MGI Symbol%3BAcc:MGI:2655333]	GO:0007398:ectoderm development;GO:0008544:epidermis development;GO:0007417:central nervous system development;GO:0007389:pattern specification process;GO:0042060:wound healing;GO:0032956:regulation of actin cytoskeleton organization;GO:0090103:cochlea morphogenesis;GO:0090179:planar cell polarity pathway involved in neural tube closure;GO:0061029:eyelid development in camera-type eye;GO:0045944:…	GO:0005634:nucleus;	GO:0005515:protein binding;GO:0000981:sequence-specific DNA binding RNA polymerase II transcription factor activity;GO:0003677:DNA binding;	K09275	-
ENSMUSG00000064179	#00FF66FF	7	4507569	4519381	-	Tnnt1	troponin T1%2C skeletal%2C slow [Source:MGI Symbol%3BAcc:MGI:1333868]	GO:0031444:slow-twitch skeletal muscle fiber contraction;GO:0045932:negative regulation of muscle contraction;GO:0006936:muscle contraction;GO:0006937:regulation of muscle contraction;GO:0003009:skeletal muscle contraction;	GO:0005861:troponin complex;	GO:0005523:tropomyosin binding;GO:0031014:troponin T binding;GO:0008092:cytoskeletal protein binding;	K10372	-
ENSMUSG00000024798	#00FF66FF	19	35936134	36034907	-	Htr7	5-hydroxytryptamine (serotonin) receptor 7 [Source:MGI Symbol%3BAcc:MGI:99841]	GO:0007192:adenylate cyclase-activating serotonin receptor signaling pathway;GO:0050966:detection of mechanical stimulus involved in sensory perception of pain;GO:0051602:response to electrical stimulus;GO:0007613:memory;GO:0071542:dopaminergic neuron differentiation;GO:0051412:response to corticosterone;GO:0042322:negative regulation of circadian sleep/wake cycle, REM sleep;GO:0048266:behavioral…	GO:0043679:axon terminus;GO:0016021:integral component of membrane;GO:0030425:dendrite;GO:0043025:neuronal cell body;GO:0008021:synaptic vesicle;GO:0005886:plasma membrane;GO:0005791:rough endoplasmic reticulum;	GO:0004993:serotonin receptor activity;GO:0030594:neurotransmitter receptor activity;	K04163	;ko04014 Ras signaling pathway;ko04020 Calcium signaling pathway;ko04080 Neuroactive ligand-receptor interaction;ko04361 Axon regeneration;ko04726 Serotonergic synapse;
ENSMUSG00000104509	#00FF66FF	1	136504676	136507215	-	Gm33994	predicted gene%2C 33994 [Source:MGI Symbol%3BAcc:MGI:5593153]	-	-	-	-	-
ENSMUSG00000052749	#00FF66FF	7	104004589	104019091	-	Trim30b	tripartite motif-containing 30B [Source:MGI Symbol%3BAcc:MGI:4821256]	-	-	GO:0046872:metal ion binding;	K10648	;ko05170 Human immunodeficiency virus 1 infection;
ENSMUSG00000019577	#00FF66FF	6	5483351	5496309	-	Pdk4	pyruvate dehydrogenase kinase%2C isoenzyme 4 [Source:MGI Symbol%3BAcc:MGI:1351481]	GO:0008286:insulin receptor signaling pathway;GO:0010510:regulation of acetyl-CoA biosynthetic process from pyruvate;GO:0006885:regulation of pH;GO:0006468:protein phosphorylation;GO:0046320:regulation of fatty acid oxidation;GO:0071398:cellular response to fatty acid;GO:0042304:regulation of fatty acid biosynthetic process;GO:0072593:reactive oxygen species metabolic process;GO:2000811:negative …	GO:0005759:mitochondrial matrix;GO:0005743:mitochondrial inner membrane;	GO:0004712:protein serine/threonine/tyrosine kinase activity;GO:0004740:pyruvate dehydrogenase (acetyl-transferring) kinase activity;GO:0004674:protein serine/threonine kinase activity;GO:0005524:ATP binding;	K00898	-
ENSMUSG00000044430	#00FF66FF	7	43418321	43423009	+	Klk12	kallikrein related-peptidase 12 [Source:MGI Symbol%3BAcc:MGI:1916761]	GO:0006508:proteolysis;	-	GO:0008236:serine-type peptidase activity;	K09621	-
ENSMUSG00000104366	#00FF66FF	1	136530771	136533206	-	4933409D19Rik	RIKEN cDNA 4933409D19 gene [Source:MGI Symbol%3BAcc:MGI:1918334]	-	-	-	-	-
ENSMUSG00000031461	#00FF66FF	8	15107653	15183541	+	Myom2	myomesin 2 [Source:MGI Symbol%3BAcc:MGI:1328358]	-	-	-	-	-
ENSMUSG00000030996	#00FF66FF	7	101750950	101763140	+	Art1	ADP-ribosyltransferase 1 [Source:MGI Symbol%3BAcc:MGI:107511]	GO:0006471:protein ADP-ribosylation;	GO:0016529:sarcoplasmic reticulum;GO:0009986:cell surface;GO:0031225:anchored component of membrane;	GO:0003956:NAD(P)+-protein-arginine ADP-ribosyltransferase activity;GO:0003950:NAD+ ADP-ribosyltransferase activity;	K06716	-
ENSMUSG00000035923	#00FF66FF	10	107328714	107330598	-	Myf6	myogenic factor 6 [Source:MGI Symbol%3BAcc:MGI:97253]	GO:0043403:skeletal muscle tissue regeneration;GO:0035914:skeletal muscle cell differentiation;GO:0045892:negative regulation of transcription, DNA-templated;GO:0045893:positive regulation of transcription, DNA-templated;GO:0001756:somitogenesis;GO:0060415:muscle tissue morphogenesis;	GO:0005634:nucleus;	GO:0003677:DNA binding;GO:0003705:RNA polymerase II distal enhancer sequence-specific DNA binding transcription factor activity;GO:0046983:protein dimerization activity;	K18485	-
ENSMUSG00000021373	#00FF66FF	13	46655324	46803757	+	Cap2	CAP%2C adenylate cyclase-associated protein%2C 2 (yeast) [Source:MGI Symbol%3BAcc:MGI:1914502]	GO:0010951:negative regulation of endopeptidase activity;GO:0000902:cell morphogenesis;GO:0030162:regulation of proteolysis;GO:0030036:actin cytoskeleton organization;GO:0007411:axon guidance;GO:0007010:cytoskeleton organization;GO:0007163:establishment or maintenance of cell polarity;GO:0007190:activation of adenylate cyclase activity;GO:0007165:signal transduction;	GO:0005886:plasma membrane;GO:0005829:cytosol;	GO:0004867:serine-type endopeptidase inhibitor activity;GO:0003779:actin binding;	K17261	-
ENSMUSG00000030483	#00FF66FF	7	25597045	25626049	+	Cyp2b10	cytochrome P450%2C family 2%2C subfamily b%2C polypeptide 10 [Source:MGI Symbol%3BAcc:MGI:88598]	GO:0042493:response to drug;GO:0017144:drug metabolic process;GO:0010477:response to sulfur dioxide;GO:0014070:response to organic cyclic compound;GO:0032868:response to insulin;GO:0051592:response to calcium ion;	GO:0005789:endoplasmic reticulum membrane;	GO:0009055:electron carrier activity;GO:0005506:iron ion binding;GO:0020037:heme binding;GO:0008395:steroid hydroxylase activity;GO:0070330:aromatase activity;	K07412	;ko00140 Steroid hormone biosynthesis;ko00590 Arachidonic acid metabolism;ko00830 Retinol metabolism;ko01100 Metabolic pathways;ko05204 Chemical carcinogenesis;
ENSMUSG00000018341	#00FF66FF	6	67268302	67353172	-	Il12rb2	interleukin 12 receptor%2C beta 2 [Source:MGI Symbol%3BAcc:MGI:1270861]	GO:0045622:regulation of T-helper cell differentiation;GO:0018108:peptidyl-tyrosine phosphorylation;GO:0032729:positive regulation of interferon-gamma production;GO:0034097:response to cytokine;GO:0032496:response to lipopolysaccharide;	GO:0009897:external side of plasma membrane;GO:0016021:integral component of membrane;	GO:0004896:cytokine receptor activity;GO:0019901:protein kinase binding;	K05064	;ko04060 Cytokine-cytokine receptor interaction;ko04630 JAK-STAT signaling pathway;ko04658 Th1 and Th2 cell differentiation;ko05200 Pathways in cancer;ko05321 Inflammatory bowel disease;
ENSMUSG00000045868	#00FF66FF	7	105755763	105814533	-	Gvin1	GTPase%2C very large interferon inducible 1 [Source:MGI Symbol%3BAcc:MGI:1921808]	-	GO:0016021:integral component of membrane;	GO:0016817:hydrolase activity, acting on acid anhydrides;GO:0005525:GTP binding;	-	-
ENSMUSG00000031519	#00FF66FF	8	54982615	55040910	+	Asb5	ankyrin repeat and SOCs box-containing 5 [Source:MGI Symbol%3BAcc:MGI:1923544]	GO:0016567:protein ubiquitination;GO:0035556:intracellular signal transduction;	-	-	K10327	-
ENSMUSG00000013766	#00FF66FF	17	35295878	35297780	+	Ly6g6e	lymphocyte antigen 6 complex%2C locus G6E [Source:MGI Symbol%3BAcc:MGI:1917524]	-	-	-	K06846	-
ENSMUSG00000020900	#00FF66FF	11	68582385	68707458	+	Myh10	myosin%2C heavy polypeptide 10%2C non-muscle [Source:MGI Symbol%3BAcc:MGI:1930780]	GO:0006930:substrate-dependent cell migration, cell extension;GO:0055015:ventricular cardiac muscle cell development;GO:0050885:neuromuscular process controlling balance;GO:0021670:lateral ventricle development;GO:0030048:actin filament-based movement;GO:0001701:in utero embryonic development;GO:0007411:axon guidance;GO:0006887:exocytosis;GO:0060041:retina development in camera-type eye;GO:002168…	GO:0030426:growth cone;GO:0030496:midbody;GO:0031594:neuromuscular junction;GO:0016460:myosin II complex;GO:0030424:axon;GO:0005886:plasma membrane;GO:0032154:cleavage furrow;GO:0001725:stress fiber;GO:0005819:spindle;GO:0043025:neuronal cell body;GO:0005938:cell cortex;GO:0043197:dendritic spine;	GO:0000146:microfilament motor activity;GO:0030898:actin-dependent ATPase activity;GO:0005524:ATP binding;GO:0005516:calmodulin binding;GO:0051015:actin filament binding;GO:0043531:ADP binding;	K10352	;ko04270 Vascular smooth muscle contraction;ko04530 Tight junction;ko04810 Regulation of actin cytoskeleton;ko05130 Pathogenic Escherichia coli infection;
ENSMUSG00000033542	#00FF66FF	6	43242516	43266254	+	Arhgef5	Rho guanine nucleotide exchange factor (GEF) 5 [Source:MGI Symbol%3BAcc:MGI:1858952]	GO:0030036:actin cytoskeleton organization;GO:0002408:myeloid dendritic cell chemotaxis;GO:0071803:positive regulation of podosome assembly;	GO:0005737:cytoplasm;GO:0005886:plasma membrane;	GO:0005515:protein binding;GO:0005543:phospholipid binding;GO:0005089:Rho guanyl-nucleotide exchange factor activity;	-	-
ENSMUSG00000024736	#00FF66FF	19	10835186	10847304	-	Tmem132a	transmembrane protein 132A [Source:MGI Symbol%3BAcc:MGI:2147810]	GO:0043069:negative regulation of programmed cell death;	GO:0016021:integral component of membrane;GO:0005783:endoplasmic reticulum;GO:0005794:Golgi apparatus;	-	K17599	-
ENSMUSG00000032577	#00FF66FF	9	107132126	107167076	-	Mapkapk3	mitogen-activated protein kinase-activated protein kinase 3 [Source:MGI Symbol%3BAcc:MGI:2143163]	GO:0018105:peptidyl-serine phosphorylation;GO:0002224:toll-like receptor signaling pathway;GO:0044351:macropinocytosis;GO:0032496:response to lipopolysaccharide;	GO:0005737:cytoplasm;GO:0005634:nucleus;	GO:0004674:protein serine/threonine kinase activity;GO:0005524:ATP binding;	K04444	;ko04010 MAPK signaling pathway;ko04370 VEGF signaling pathway;
ENSMUSG00000058099	#00FF66FF	15	82877174	82917507	-	Nfam1	Nfat activating molecule with ITAM motif 1 [Source:MGI Symbol%3BAcc:MGI:1921289]	GO:0045577:regulation of B cell differentiation;GO:0035556:intracellular signal transduction;GO:0051091:positive regulation of sequence-specific DNA binding transcription factor activity;GO:0050861:positive regulation of B cell receptor signaling pathway;	GO:0016021:integral component of membrane;GO:0009986:cell surface;GO:0045121:membrane raft;GO:0005886:plasma membrane;	GO:0004888:transmembrane signaling receptor activity;	-	-
ENSMUSG00000029330	#00FF66FF	5	101912996	101971724	+	Cds1	CDP-diacylglycerol synthase 1 [Source:MGI Symbol%3BAcc:MGI:1921846]	-	-	-	K00981	;ko00564 Glycerophospholipid metabolism;ko01100 Metabolic pathways;ko01110 Biosynthesis of secondary metabolites;ko04070 Phosphatidylinositol signaling system;
ENSMUSG00000069045	#00FF66FF	Y	1260771	1286629	-	Ddx3y	DEAD box helicase 3%2C Y-linked [Source:MGI Symbol%3BAcc:MGI:1349406]	-	GO:0005737:cytoplasm;GO:0005634:nucleus;	GO:0008026:ATP-dependent helicase activity;GO:0003723:RNA binding;GO:0005524:ATP binding;	K17642	-
ENSMUSG00000046814	#00FF66FF	2	118998254	119002871	+	Gchfr	GTP cyclohydrolase I feedback regulator [Source:MGI Symbol%3BAcc:MGI:2443977]	GO:0051291:protein heterooligomerization;GO:0043105:negative regulation of GTP cyclohydrolase I activity;GO:0009890:negative regulation of biosynthetic process;	GO:0043234:protein complex;GO:0031965:nuclear membrane;GO:0030425:dendrite;GO:0042470:melanosome;	GO:0044549:GTP cyclohydrolase binding;GO:0004857:enzyme inhibitor activity;GO:0030742:GTP-dependent protein binding;GO:0016597:amino acid binding;GO:0016787:hydrolase activity;	-	-
ENSMUSG00000020834	#00FF66FF	11	77923106	77928692	+	Dhrs13	dehydrogenase/reductase (SDR family) member 13 [Source:MGI Symbol%3BAcc:MGI:1917701]	GO:0055114:oxidation-reduction process;	GO:0005576:extracellular region;	GO:0016491:oxidoreductase activity;GO:0000166:nucleotide binding;	K11169	-
ENSMUSG00000037190	#00FF66FF	9	107416206	107419392	-	Cyb561d2	cytochrome b-561 domain containing 2 [Source:MGI Symbol%3BAcc:MGI:1929280]	GO:0022900:electron transport chain;GO:0006810:transport;	GO:0016020:membrane;GO:0016021:integral component of membrane;	GO:0046872:metal ion binding;	K08371	-
ENSMUSG00000017756	#00FF66FF	13	73881213	73964873	+	Slc12a7	solute carrier family 12%2C member 7 [Source:MGI Symbol%3BAcc:MGI:1342283]	GO:0055085:transmembrane transport;GO:0006813:potassium ion transport;GO:0006884:cell volume homeostasis;	GO:0016021:integral component of membrane;	GO:0015379:potassium:chloride symporter activity;	K13627	;ko04966 Collecting duct acid secretion;
ENSMUSG00000027955	#00FF66FF	3	79791840	79853587	+	Gask1b	golgi associated kinase 1B [Source:MGI Symbol%3BAcc:MGI:1915909]	-	GO:0000139:Golgi membrane;GO:0016021:integral component of membrane;	-	-	-
ENSMUSG00000035279	#00FF66FF	7	4928784	4947825	+	Ssc5d	scavenger receptor cysteine rich family%2C 5 domains [Source:MGI Symbol%3BAcc:MGI:3606211]	GO:0045087:innate immune response;GO:2000482:regulation of interleukin-8 secretion;GO:0007275:multicellular organismal development;	GO:0005737:cytoplasm;GO:0005576:extracellular region;GO:0016020:membrane;	GO:0005044:scavenger receptor activity;GO:0005515:protein binding;	-	-
ENSMUSG00000097354	#00FF66FF	6	129185375	129215688	-	2310001H17Rik	RIKEN cDNA 2310001H17 gene [Source:MGI Symbol%3BAcc:MGI:1923682]	-	-	-	-	-
ENSMUSG00000026923	#00FF66FF	2	26347915	26406675	-	Notch1	notch 1 [Source:MGI Symbol%3BAcc:MGI:97363]	GO:0003160:endocardium morphogenesis;GO:2000811:negative regulation of anoikis;GO:0060948:cardiac vascular smooth muscle cell development;GO:0003162:atrioventricular node development;GO:0061419:positive regulation of transcription from RNA polymerase II promoter in response to hypoxia;GO:0097150:neuronal stem cell maintenance;GO:0003169:coronary vein morphogenesis;GO:0046427:positive regulation o…	GO:0009986:cell surface;GO:0005794:Golgi apparatus;GO:0002193:MAML1-RBP-Jkappa- ICN1 complex;GO:0005634:nucleus;GO:0001669:acrosomal vesicle;GO:0005887:integral component of plasma membrane;	GO:0031490:chromatin DNA binding;GO:0001190:RNA polymerase II transcription factor binding transcription factor activity involved in positive regulation of transcription;GO:0005509:calcium ion binding;GO:0003700:sequence-specific DNA binding transcription factor activity;GO:0001047:core promoter binding;GO:0019899:enzyme binding;GO:0004857:enzyme inhibitor activity;GO:0043565:sequence-specific DN…	K02599	;ko01522 Endocrine resistance;ko04320 Dorso-ventral axis formation;ko04330 Notch signaling pathway;ko04361 Axon regeneration;ko04658 Th1 and Th2 cell differentiation;ko04919 Thyroid hormone signaling pathway;ko05020 Prion disease;ko05165 Human papillomavirus infection;ko05200 Pathways in cancer;ko05206 MicroRNAs in cancer;ko05224 Breast cancer;
ENSMUSG00000020589	#00FF66FF	12	12312140	12430966	+	Cyria	CYFIP related Rac1 interactor A [Source:MGI Symbol%3BAcc:MGI:1261783]	-	GO:0005622:intracellular;	-	-	-
ENSMUSG00000040061	#00FF66FF	2	118537998	118558919	-	Plcb2	phospholipase C%2C beta 2 [Source:MGI Symbol%3BAcc:MGI:107465]	GO:0035556:intracellular signal transduction;GO:0016042:lipid catabolic process;GO:0001580:detection of chemical stimulus involved in sensory perception of bitter taste;	GO:0005829:cytosol;GO:0031680:G-protein beta/gamma-subunit complex;GO:0005794:Golgi apparatus;GO:0005886:plasma membrane;	GO:0005509:calcium ion binding;GO:0004435:phosphatidylinositol phospholipase C activity;GO:0004871:signal transducer activity;GO:0005543:phospholipid binding;GO:0031683:G-protein beta/gamma-subunit complex binding;	K05858	;ko00562 Inositol phosphate metabolism;ko01100 Metabolic pathways;ko04015 Rap1 signaling pathway;ko04020 Calcium signaling pathway;ko04022 cGMP-PKG signaling pathway;ko04062 Chemokine signaling pathway;ko04070 Phosphatidylinositol signaling system;ko04071 Sphingolipid signaling pathway;ko04072 Phospholipase D signaling pathway;ko04261 Adrenergic signaling in cardiomyocytes;ko04270 Vascular smooth…
ENSMUSG00000028497	#00FF66FF	4	88314381	88357165	-	Hacd4	3-hydroxyacyl-CoA dehydratase 4 [Source:MGI Symbol%3BAcc:MGI:1914025]	GO:0006633:fatty acid biosynthetic process;	GO:0016021:integral component of membrane;GO:0005783:endoplasmic reticulum;	GO:0016829:lyase activity;	K10703	;ko00062 Fatty acid elongation;ko01040 Biosynthesis of unsaturated fatty acids;ko01100 Metabolic pathways;ko01110 Biosynthesis of secondary metabolites;ko01212 Fatty acid metabolism;
ENSMUSG00000078349	#00FF66FF	4	156287727	156295020	+	AW011738	expressed sequence AW011738 [Source:MGI Symbol%3BAcc:MGI:2140540]	-	-	-	-	-
ENSMUSG00000026748	#00FF66FF	2	16361115	16760650	+	Plxdc2	plexin domain containing 2 [Source:MGI Symbol%3BAcc:MGI:1914698]	-	GO:0005886:plasma membrane;GO:0016021:integral component of membrane;	GO:0005515:protein binding;	-	-
ENSMUSG00000017390	#00FF66FF	11	78213794	78218607	+	Aldoc	aldolase C%2C fructose-bisphosphate [Source:MGI Symbol%3BAcc:MGI:101863]	GO:0006096:glycolytic process;	-	GO:0004332:fructose-bisphosphate aldolase activity;	K01623	;ko00010 Glycolysis / Gluconeogenesis;ko00030 Pentose phosphate pathway;ko00051 Fructose and mannose metabolism;ko00680 Methane metabolism;ko00710 Carbon fixation in photosynthetic organisms;ko01100 Metabolic pathways;ko01110 Biosynthesis of secondary metabolites;ko01120 Microbial metabolism in diverse environments;ko01200 Carbon metabolism;ko01230 Biosynthesis of amino acids;ko04066 HIF-1 signal…
ENSMUSG00000026107	#00FF66FF	1	51505021	51517584	-	Nabp1	nucleic acid binding protein 1 [Source:MGI Symbol%3BAcc:MGI:1923258]	GO:0000075:cell cycle checkpoint;GO:0000724:double-strand break repair via homologous recombination;GO:0010212:response to ionizing radiation;	GO:0070876:SOSS complex;	GO:0003723:RNA binding;GO:0003697:single-stranded DNA binding;	-	-
ENSMUSG00000056130	#00FF66FF	18	46690358	46707600	-	Ticam2	toll-like receptor adaptor molecule 2 [Source:MGI Symbol%3BAcc:MGI:3040056]	GO:0006954:inflammatory response;GO:0045357:regulation of interferon-beta biosynthetic process;GO:0045087:innate immune response;GO:0043123:positive regulation of I-kappaB kinase/NF-kappaB signaling;	GO:0045323:interleukin-1 receptor complex;GO:0005794:Golgi apparatus;	GO:0004871:signal transducer activity;GO:0005149:interleukin-1 receptor binding;GO:0046982:protein heterodimerization activity;	K05409	;ko04064 NF-kappa B signaling pathway;ko04217 Necroptosis;ko04620 Toll-like receptor signaling pathway;ko05133 Pertussis;ko05161 Hepatitis B;ko05235 PD-L1 expression and PD-1 checkpoint pathway in cancer;
ENSMUSG00000079362	#00FF66FF	5	105362773	105441561	-	Gm43302	predicted gene 43302 [Source:MGI Symbol%3BAcc:MGI:5663439]	GO:0071346:cellular response to interferon-gamma;GO:0042832:defense response to protozoan;GO:0050830:defense response to Gram-positive bacterium;	GO:0031410:cytoplasmic vesicle;GO:0020005:symbiont-containing vacuole membrane;	-	-	-
ENSMUSG00000057137	#00FF66FF	6	34840081	34851881	+	Tmem140	transmembrane protein 140 [Source:MGI Symbol%3BAcc:MGI:1915737]	-	GO:0016021:integral component of membrane;	-	-	-
ENSMUSG00000037788	#00FF66FF	6	57704792	57802144	-	Vopp1	vesicular%2C overexpressed in cancer%2C prosurvival protein 1 [Source:MGI Symbol%3BAcc:MGI:2141658]	GO:0006355:regulation of transcription, DNA-templated;GO:0007165:signal transduction;	GO:0030659:cytoplasmic vesicle membrane;GO:0005768:endosome;GO:0031301:integral component of organelle membrane;	GO:0004871:signal transducer activity;	-	-
ENSMUSG00000030589	#00FF66FF	7	28834276	28853386	+	Rasgrp4	RAS guanyl releasing protein 4 [Source:MGI Symbol%3BAcc:MGI:2386851]	GO:0030154:cell differentiation;GO:0008283:cell proliferation;GO:0046579:positive regulation of Ras protein signal transduction;GO:0016049:cell growth;GO:0009991:response to extracellular stimulus;GO:0008277:regulation of G-protein coupled receptor protein signaling pathway;GO:0007169:transmembrane receptor protein tyrosine kinase signaling pathway;GO:0030099:myeloid cell differentiation;GO:00072…	GO:0005737:cytoplasm;GO:0005886:plasma membrane;GO:0005634:nucleus;GO:0044424:intracellular part;	GO:0005088:Ras guanyl-nucleotide exchange factor activity;GO:0005509:calcium ion binding;GO:0030742:GTP-dependent protein binding;GO:0019992:diacylglycerol binding;GO:0005085:guanyl-nucleotide exchange factor activity;GO:0046872:metal ion binding;	K12363	;ko04010 MAPK signaling pathway;ko04014 Ras signaling pathway;ko05200 Pathways in cancer;
ENSMUSG00000032688	#00FF66FF	18	65564009	65612138	+	Malt1	MALT1 paracaspase [Source:MGI Symbol%3BAcc:MGI:2445027]	GO:0002726:positive regulation of T cell cytokine production;GO:0050856:regulation of T cell receptor signaling pathway;GO:0009620:response to fungus;GO:0042981:regulation of apoptotic process;GO:0051168:nuclear export;GO:0001923:B-1 B cell differentiation;GO:0032743:positive regulation of interleukin-2 production;GO:0043123:positive regulation of I-kappaB kinase/NF-kappaB signaling;GO:0051259:pr…	GO:0005829:cytosol;GO:0043234:protein complex;GO:0005634:nucleus;	GO:0004197:cysteine-type endopeptidase activity;GO:0004871:signal transducer activity;GO:0043621:protein self-association;GO:0004842:ubiquitin-protein transferase activity;GO:0002020:protease binding;	K07369	;ko04064 NF-kappa B signaling pathway;ko04625 C-type lectin receptor signaling pathway;ko04660 T cell receptor signaling pathway;ko04662 B cell receptor signaling pathway;ko05131 Shigellosis;ko05152 Tuberculosis;
ENSMUSG00000054640	#00FF66FF	17	81680534	82045806	-	Slc8a1	solute carrier family 8 (sodium/calcium exchanger)%2C member 1 [Source:MGI Symbol%3BAcc:MGI:107956]	GO:0002027:regulation of heart rate;GO:0044557:relaxation of smooth muscle;GO:0034614:cellular response to reactive oxygen species;GO:0002028:regulation of sodium ion transport;GO:0055013:cardiac muscle cell development;GO:0009791:post-embryonic development;GO:0010763:positive regulation of fibroblast migration;GO:0002026:regulation of the force of heart contraction;GO:0035050:embryonic heart tub…	GO:0043198:dendritic shaft;GO:0016323:basolateral plasma membrane;GO:0030315:T-tubule;GO:0005887:integral component of plasma membrane;GO:0005739:mitochondrion;GO:0005874:microtubule;GO:0030018:Z disc;GO:0014704:intercalated disc;GO:0043197:dendritic spine;	GO:0030506:ankyrin binding;GO:0005432:calcium:sodium antiporter activity;GO:0046872:metal ion binding;GO:0044325:ion channel binding;GO:0005516:calmodulin binding;	K05849	;ko04020 Calcium signaling pathway;ko04022 cGMP-PKG signaling pathway;ko04260 Cardiac muscle contraction;ko04261 Adrenergic signaling in cardiomyocytes;ko04371 Apelin signaling pathway;ko04740 Olfactory transduction;ko04961 Endocrine and other factor-regulated calcium reabsorption;ko04974 Protein digestion and absorption;ko04978 Mineral absorption;ko05410 Hypertrophic cardiomyopathy;ko05412 Arrhy…
ENSMUSG00000035473	#00FF66FF	17	80434900	80492530	+	Galm	galactose mutarotase [Source:MGI Symbol%3BAcc:MGI:2442420]	GO:0019318:hexose metabolic process;	GO:0005737:cytoplasm;	GO:0030246:carbohydrate binding;GO:0016853:isomerase activity;GO:0042803:protein homodimerization activity;GO:0004034:aldose 1-epimerase activity;	K01785	;ko00010 Glycolysis / Gluconeogenesis;ko00052 Galactose metabolism;ko01100 Metabolic pathways;ko01110 Biosynthesis of secondary metabolites;ko01120 Microbial metabolism in diverse environments;
ENSMUSG00000038375	#00FF66FF	2	155222979	155231770	+	Trp53inp2	transformation related protein 53 inducible nuclear protein 2 [Source:MGI Symbol%3BAcc:MGI:1915978]	GO:0000045:autophagosome assembly;GO:0001649:osteoblast differentiation;GO:0010508:positive regulation of autophagy;GO:0045893:positive regulation of transcription, DNA-templated;GO:0006355:regulation of transcription, DNA-templated;GO:0031325:positive regulation of cellular metabolic process;GO:0006914:autophagy;	GO:0005829:cytosol;GO:0005776:autophagosome;GO:0005634:nucleus;GO:0031410:cytoplasmic vesicle;GO:0016605:PML body;GO:0043231:intracellular membrane-bounded organelle;GO:0044444:cytoplasmic part;	-	-	-
ENSMUSG00000035561	#00FF66FF	4	45799022	45804604	+	Aldh1b1	aldehyde dehydrogenase 1 family%2C member B1 [Source:MGI Symbol%3BAcc:MGI:1919785]	GO:0006068:ethanol catabolic process;GO:0055114:oxidation-reduction process;	GO:0005730:nucleolus;GO:0005759:mitochondrial matrix;	GO:0004029:aldehyde dehydrogenase (NAD) activity;	K00128	;ko00010 Glycolysis / Gluconeogenesis;ko00053 Ascorbate and aldarate metabolism;ko00071 Fatty acid degradation;ko00280 Valine, leucine and isoleucine degradation;ko00310 Lysine degradation;ko00330 Arginine and proline metabolism;ko00340 Histidine metabolism;ko00380 Tryptophan metabolism;ko00410 beta-Alanine metabolism;ko00561 Glycerolipid metabolism;ko00620 Pyruvate metabolism;ko00625 Chloroalkan…
ENSMUSG00000044017	#00FF66FF	5	129173814	129281663	+	Adgrd1	adhesion G protein-coupled receptor D1 [Source:MGI Symbol%3BAcc:MGI:3041203]	GO:0007218:neuropeptide signaling pathway;	GO:0016021:integral component of membrane;GO:0005886:plasma membrane;	GO:0004930:G-protein coupled receptor activity;	K08465	-
ENSMUSG00000003824	#00FF66FF	8	85598740	85614850	+	Syce2	synaptonemal complex central element protein 2 [Source:MGI Symbol%3BAcc:MGI:1919096]	GO:0007130:synaptonemal complex assembly;GO:0007128:meiotic prophase I;GO:0051301:cell division;	GO:0000801:central element;	GO:0005515:protein binding;	K19535	-
ENSMUSG00000022146	#00FF66FF	15	6843058	6904450	-	Osmr	oncostatin M receptor [Source:MGI Symbol%3BAcc:MGI:1330819]	GO:0038165:oncostatin-M-mediated signaling pathway;GO:0008284:positive regulation of cell proliferation;	GO:0005900:oncostatin-M receptor complex;	GO:0004924:oncostatin-M receptor activity;GO:0019838:growth factor binding;	K05057	;ko04060 Cytokine-cytokine receptor interaction;ko04151 PI3K-Akt signaling pathway;ko04630 JAK-STAT signaling pathway;
ENSMUSG00000058056	#00FF66FF	8	61964467	62355724	-	Palld	palladin%2C cytoskeletal associated protein [Source:MGI Symbol%3BAcc:MGI:1919583]	-	GO:0042995:cell projection;GO:0005884:actin filament;GO:0005737:cytoplasm;GO:0030054:cell junction;GO:0005634:nucleus;	GO:0003779:actin binding;	-	-
ENSMUSG00000039787	#00FF66FF	2	29759176	29772852	+	Cercam	cerebral endothelial cell adhesion molecule [Source:MGI Symbol%3BAcc:MGI:2139134]	GO:0009103:lipopolysaccharide biosynthetic process;GO:0007155:cell adhesion;	GO:0005783:endoplasmic reticulum;	GO:0016740:transferase activity;	-	-
ENSMUSG00000025804	#00FF66FF	9	123762161	123768729	-	Ccr1	chemokine (C-C motif) receptor 1 [Source:MGI Symbol%3BAcc:MGI:104618]	GO:0007186:G-protein coupled receptor signaling pathway;GO:0032496:response to lipopolysaccharide;GO:0031620:regulation of fever generation;GO:0007267:cell-cell signaling;GO:0045824:negative regulation of innate immune response;GO:0070374:positive regulation of ERK1 and ERK2 cascade;GO:0030502:negative regulation of bone mineralization;GO:0010629:negative regulation of gene expression;GO:0007204:…	GO:0016021:integral component of membrane;GO:0043025:neuronal cell body;GO:0009897:external side of plasma membrane;	GO:0071791:chemokine (C-C motif) ligand 5 binding;GO:0004435:phosphatidylinositol phospholipase C activity;GO:0016493:C-C chemokine receptor activity;GO:0035717:chemokine (C-C motif) ligand 7 binding;	K04176	;ko04060 Cytokine-cytokine receptor interaction;ko04061 Viral protein interaction with cytokine and cytokine receptor;ko04062 Chemokine signaling pathway;ko05163 Human cytomegalovirus infection;ko05167 Kaposi sarcoma-associated herpesvirus infection;
ENSMUSG00000033721	#00FF66FF	3	109247969	109593014	+	Vav3	vav 3 oncogene [Source:MGI Symbol%3BAcc:MGI:1888518]	GO:0050853:B cell receptor signaling pathway;GO:0001525:angiogenesis;GO:0043087:regulation of GTPase activity;GO:0030032:lamellipodium assembly;GO:0035023:regulation of Rho protein signal transduction;GO:0006974:cellular response to DNA damage stimulus;GO:0006906:vesicle fusion;GO:0007229:integrin-mediated signaling pathway;GO:0042493:response to drug;GO:0045785:positive regulation of cell adhesi…	GO:0005737:cytoplasm;GO:0005886:plasma membrane;	GO:0005154:epidermal growth factor receptor binding;GO:0005543:phospholipid binding;GO:0046872:metal ion binding;GO:0030676:Rac guanyl-nucleotide exchange factor activity;	K05730	;ko04015 Rap1 signaling pathway;ko04024 cAMP signaling pathway;ko04062 Chemokine signaling pathway;ko04510 Focal adhesion;ko04650 Natural killer cell mediated cytotoxicity;ko04660 T cell receptor signaling pathway;ko04662 B cell receptor signaling pathway;ko04664 Fc epsilon RI signaling pathway;ko04666 Fc gamma R-mediated phagocytosis;ko04670 Leukocyte transendothelial migration;ko04810 Regulatio…
ENSMUSG00000022901	#00FF66FF	16	36424231	36486443	-	Cd86	CD86 antigen [Source:MGI Symbol%3BAcc:MGI:101773]	GO:0002668:negative regulation of T cell anergy;GO:0002224:toll-like receptor signaling pathway;GO:0042113:B cell activation;GO:0042104:positive regulation of activated T cell proliferation;GO:0051607:defense response to virus;	GO:0043231:intracellular membrane-bounded organelle;GO:0009897:external side of plasma membrane;GO:0016021:integral component of membrane;	GO:0005102:receptor binding;	K05413	;ko04514 Cell adhesion molecules;ko04620 Toll-like receptor signaling pathway;ko04672 Intestinal immune network for IgA production;ko04940 Type I diabetes mellitus;ko05167 Kaposi sarcoma-associated herpesvirus infection;ko05202 Transcriptional misregulation in cancer;ko05320 Autoimmune thyroid disease;ko05322 Systemic lupus erythematosus;ko05323 Rheumatoid arthritis;ko05330 Allograft rejection;ko…
ENSMUSG00000002020	#00FF66FF	12	84829986	84923306	-	Ltbp2	latent transforming growth factor beta binding protein 2 [Source:MGI Symbol%3BAcc:MGI:99502]	GO:0030502:negative regulation of bone mineralization;GO:0060349:bone morphogenesis;GO:0007179:transforming growth factor beta receptor signaling pathway;GO:0032331:negative regulation of chondrocyte differentiation;GO:0060430:lung saccule development;GO:0045780:positive regulation of bone resorption;	GO:0070062:extracellular exosome;GO:0005615:extracellular space;GO:0005578:proteinaceous extracellular matrix;	GO:0005509:calcium ion binding;GO:0019838:growth factor binding;GO:0008201:heparin binding;	K08023	-
ENSMUSG00000000791	#00FF66FF	8	71261093	71274068	+	Il12rb1	interleukin 12 receptor%2C beta 1 [Source:MGI Symbol%3BAcc:MGI:104579]	GO:0002230:positive regulation of defense response to virus by host;GO:0042104:positive regulation of activated T cell proliferation;GO:0035722:interleukin-12-mediated signaling pathway;GO:0018108:peptidyl-tyrosine phosphorylation;GO:0071346:cellular response to interferon-gamma;GO:0002827:positive regulation of T-helper 1 type immune response;GO:0032729:positive regulation of interferon-gamma pr…	GO:0072536:interleukin-23 receptor complex;GO:0042022:interleukin-12 receptor complex;GO:0009897:external side of plasma membrane;	GO:0019955:cytokine binding;	K05063	;ko04060 Cytokine-cytokine receptor interaction;ko04630 JAK-STAT signaling pathway;ko04658 Th1 and Th2 cell differentiation;ko04659 Th17 cell differentiation;ko05200 Pathways in cancer;ko05321 Inflammatory bowel disease;
ENSMUSG00000038543	#00FF66FF	3	95791266	95799317	-	BC028528	cDNA sequence BC028528 [Source:MGI Symbol%3BAcc:MGI:2385885]	-	-	-	K09228	;ko05168 Herpes simplex virus 1 infection;
ENSMUSG00000025429	#00FF66FF	18	77877614	77970579	+	Pstpip2	proline-serine-threonine phosphatase-interacting protein 2 [Source:MGI Symbol%3BAcc:MGI:1335088]	GO:0007010:cytoskeleton organization;	GO:0005856:cytoskeleton;GO:0016020:membrane;GO:0005829:cytosol;	GO:0003779:actin binding;	-	-
ENSMUSG00000034616	#00FF66FF	19	4311696	4319208	-	Ssh3	slingshot protein phosphatase 3 [Source:MGI Symbol%3BAcc:MGI:2683546]	GO:0035335:peptidyl-tyrosine dephosphorylation;GO:0050770:regulation of axonogenesis;GO:0010591:regulation of lamellipodium assembly;GO:0008064:regulation of actin polymerization or depolymerization;GO:0006470:protein dephosphorylation;	GO:0005856:cytoskeleton;GO:0005737:cytoplasm;GO:0005634:nucleus;	GO:0003677:DNA binding;GO:0004725:protein tyrosine phosphatase activity;GO:0008138:protein tyrosine/serine/threonine phosphatase activity;GO:0003779:actin binding;	K05766	;ko04360 Axon guidance;ko04810 Regulation of actin cytoskeleton;
ENSMUSG00000038623	#00FF66FF	7	81508749	81534182	+	Tm6sf1	transmembrane 6 superfamily member 1 [Source:MGI Symbol%3BAcc:MGI:1933209]	-	GO:0016021:integral component of membrane;GO:0016020:membrane;	-	-	-
ENSMUSG00000066800	#00FF66FF	1	153625172	153639967	+	Rnasel	ribonuclease L (2'%2C 5'-oligoisoadenylate synthetase-dependent) [Source:MGI Symbol%3BAcc:MGI:1098272]	GO:0006397:mRNA processing;GO:0051607:defense response to virus;GO:0006468:protein phosphorylation;GO:0045071:negative regulation of viral genome replication;GO:0045944:positive regulation of transcription from RNA polymerase II promoter;GO:0006364:rRNA processing;	GO:0016363:nuclear matrix;GO:0005739:mitochondrion;	GO:0004540:ribonuclease activity;GO:0004672:protein kinase activity;GO:0046872:metal ion binding;GO:0004519:endonuclease activity;GO:0005524:ATP binding;GO:0019843:rRNA binding;	K01165	;ko04621 NOD-like receptor signaling pathway;ko05160 Hepatitis C;ko05164 Influenza A;ko05168 Herpes simplex virus 1 infection;
ENSMUSG00000029925	#00FF66FF	6	38852338	39061519	+	Tbxas1	thromboxane A synthase 1%2C platelet [Source:MGI Symbol%3BAcc:MGI:98497]	GO:0055114:oxidation-reduction process;GO:0001516:prostaglandin biosynthetic process;GO:0030644:cellular chloride ion homeostasis;GO:0045907:positive regulation of vasoconstriction;	GO:0016021:integral component of membrane;GO:0005789:endoplasmic reticulum membrane;GO:0005783:endoplasmic reticulum;	GO:0004796:thromboxane-A synthase activity;GO:0016705:oxidoreductase activity, acting on paired donors, with incorporation or reduction of molecular oxygen;GO:0009055:electron carrier activity;GO:0004497:monooxygenase activity;GO:0020037:heme binding;GO:0005506:iron ion binding;	K01832	;ko00590 Arachidonic acid metabolism;ko01100 Metabolic pathways;ko04611 Platelet activation;
ENSMUSG00000115009	#00FF66FF	15	38436469	38455378	-	G930009F23Rik	RIKEN cDNA G930009F23 gene [Source:MGI Symbol%3BAcc:MGI:3642701]	-	-	-	-	-
ENSMUSG00000040522	#00FF66FF	X	166025692	166047325	-	Tlr8	toll-like receptor 8 [Source:MGI Symbol%3BAcc:MGI:2176887]	GO:0042221:response to chemical;GO:0045356:positive regulation of interferon-alpha biosynthetic process;GO:0051607:defense response to virus;GO:0045416:positive regulation of interleukin-8 biosynthetic process;GO:0002224:toll-like receptor signaling pathway;GO:0071260:cellular response to mechanical stimulus;GO:0002282:microglial cell activation involved in immune response;GO:0007249:I-kappaB kin…	GO:0016021:integral component of membrane;	GO:0008144:drug binding;GO:0003727:single-stranded RNA binding;GO:0003677:DNA binding;GO:0003725:double-stranded RNA binding;	K10170	;ko04613 Neutrophil extracellular trap formation;ko04620 Toll-like receptor signaling pathway;ko05171 Coronavirus disease - COVID-19;
ENSMUSG00000052821	#00FF66FF	X	105617952	105647285	-	Cysltr1	cysteinyl leukotriene receptor 1 [Source:MGI Symbol%3BAcc:MGI:1926218]	GO:0006954:inflammatory response;GO:0045766:positive regulation of angiogenesis;GO:0045907:positive regulation of vasoconstriction;GO:0006935:chemotaxis;GO:0006816:calcium ion transport;GO:0007186:G-protein coupled receptor signaling pathway;	GO:0005887:integral component of plasma membrane;	GO:0004974:leukotriene receptor activity;	K04322	;ko04020 Calcium signaling pathway;ko04080 Neuroactive ligand-receptor interaction;
ENSMUSG00000004558	#00FF66FF	14	52142728	52151615	-	Ndrg2	N-myc downstream regulated gene 2 [Source:MGI Symbol%3BAcc:MGI:1352498]	GO:0016055:Wnt signaling pathway;GO:0090361:regulation of platelet-derived growth factor production;GO:0001818:negative regulation of cytokine production;GO:0010574:regulation of vascular endothelial growth factor production;GO:0007399:nervous system development;GO:0030154:cell differentiation;GO:0070373:negative regulation of ERK1 and ERK2 cascade;GO:0048662:negative regulation of smooth muscle …	GO:0042995:cell projection;GO:0005737:cytoplasm;GO:0005634:nucleus;	-	-	-
ENSMUSG00000078606	#00FF66FF	7	105544346	105603174	-	Gvin2	GTPase%2C very large interferon inducible%2C family member 2 [Source:MGI Symbol%3BAcc:MGI:3782245]	-	GO:0016021:integral component of membrane;	GO:0016817:hydrolase activity, acting on acid anhydrides;GO:0005525:GTP binding;	-	-
ENSMUSG00000074874	#00FF66FF	13	61043164	61045261	-	Ctla2b	cytotoxic T lymphocyte-associated protein 2 beta [Source:MGI Symbol%3BAcc:MGI:88555]	GO:0010951:negative regulation of endopeptidase activity;GO:0010955:negative regulation of protein processing;GO:0045589:regulation of regulatory T cell differentiation;GO:0050728:negative regulation of inflammatory response;	GO:0030425:dendrite;GO:0005576:extracellular region;	GO:0005515:protein binding;GO:0004869:cysteine-type endopeptidase inhibitor activity;	-	-
ENSMUSG00000037991	#00FF66FF	16	10652923	10710830	+	Rmi2	RecQ mediated genome instability 2 [Source:MGI Symbol%3BAcc:MGI:2685383]	GO:0006260:DNA replication;	GO:0005634:nucleus;	GO:0003677:DNA binding;	K15365	;ko03460 Fanconi anemia pathway;
ENSMUSG00000092021	#00FF66FF	5	105470908	105494338	-	Gbp11	guanylate binding protein 11 [Source:MGI Symbol%3BAcc:MGI:3646307]	-	-	-	-	-
ENSMUSG00000038521	#00FF66FF	6	124507304	124519318	-	C1s1	complement component 1%2C s subcomponent 1 [Source:MGI Symbol%3BAcc:MGI:1355312]	GO:0045087:innate immune response;GO:0006958:complement activation, classical pathway;GO:0006508:proteolysis;	GO:0005576:extracellular region;	GO:0004252:serine-type endopeptidase activity;GO:0005509:calcium ion binding;	K01331	;ko04610 Complement and coagulation cascades;ko05133 Pertussis;ko05150 Staphylococcus aureus infection;ko05171 Coronavirus disease - COVID-19;ko05322 Systemic lupus erythematosus;
ENSMUSG00000022636	#00FF66FF	16	52069359	52274437	-	Alcam	activated leukocyte cell adhesion molecule [Source:MGI Symbol%3BAcc:MGI:1313266]	GO:0008045:motor neuron axon guidance;GO:0007155:cell adhesion;GO:0007165:signal transduction;	GO:0009897:external side of plasma membrane;GO:0030424:axon;GO:0016021:integral component of membrane;GO:0043025:neuronal cell body;	GO:0005515:protein binding;GO:0005102:receptor binding;	K06547	;ko04514 Cell adhesion molecules;
ENSMUSG00000070524	#00FF66FF	1	170734842	170740510	-	Fcrlb	Fc receptor-like B [Source:MGI Symbol%3BAcc:MGI:3576487]	-	GO:0005783:endoplasmic reticulum;	-	-	-
ENSMUSG00000027219	#00FF66FF	2	122256958	122291618	+	Slc28a2	solute carrier family 28 (sodium-coupled nucleoside transporter)%2C member 2 [Source:MGI Symbol%3BAcc:MGI:1913105]	GO:0034394:protein localization to cell surface;GO:0015860:purine nucleoside transmembrane transport;GO:0001895:retina homeostasis;	GO:0016021:integral component of membrane;	GO:0005415:nucleoside:sodium symporter activity;GO:0001882:nucleoside binding;GO:0015211:purine nucleoside transmembrane transporter activity;	K11536	-
ENSMUSG00000021998	#00FF66FF	14	75368541	75468282	+	Lcp1	lymphocyte cytosolic protein 1 [Source:MGI Symbol%3BAcc:MGI:104808]	-	-	-	K17276	-
ENSMUSG00000025017	#00FF66FF	19	41260816	41373541	-	Pik3ap1	phosphoinositide-3-kinase adaptor protein 1 [Source:MGI Symbol%3BAcc:MGI:1933177]	-	GO:0005737:cytoplasm;GO:0005634:nucleus;GO:0005886:plasma membrane;	GO:0042802:identical protein binding;	K12230	;ko04151 PI3K-Akt signaling pathway;ko04662 B cell receptor signaling pathway;
ENSMUSG00000031549	#00FF66FF	8	25021908	25066349	-	Ido2	indoleamine 2%2C3-dioxygenase 2 [Source:MGI Symbol%3BAcc:MGI:2142489]	GO:0055114:oxidation-reduction process;GO:0019441:tryptophan catabolic process to kynurenine;	GO:0005737:cytoplasm;	GO:0033754:indoleamine 2,3-dioxygenase activity;GO:0046872:metal ion binding;GO:0004833:tryptophan 2,3-dioxygenase activity;GO:0020037:heme binding;	K00463	;ko00380 Tryptophan metabolism;ko01100 Metabolic pathways;ko01240 Biosynthesis of cofactors;ko05143 African trypanosomiasis;
ENSMUSG00000042129	#00FF66FF	6	116609969	116650913	-	Rassf4	Ras association (RalGDS/AF-6) domain family member 4 [Source:MGI Symbol%3BAcc:MGI:2386853]	GO:0007049:cell cycle;GO:0007165:signal transduction;GO:0006897:endocytosis;	GO:0005737:cytoplasm;	GO:0005096:GTPase activator activity;	K09851	;ko04391 Hippo signaling pathway - fly;ko04392 Hippo signaling pathway - multiple species;
ENSMUSG00000027639	#00FF66FF	2	156939453	156977185	-	Samhd1	SAM domain and HD domain%2C 1 [Source:MGI Symbol%3BAcc:MGI:1927468]	GO:0051607:defense response to virus;GO:0045088:regulation of innate immune response;	GO:0005634:nucleus;	GO:0046872:metal ion binding;GO:0008081:phosphoric diester hydrolase activity;GO:0003723:RNA binding;	K09228	;ko05168 Herpes simplex virus 1 infection;
ENSMUSG00000049130	#00FF66FF	7	15980668	15993465	-	C5ar1	complement component 5a receptor 1 [Source:MGI Symbol%3BAcc:MGI:88232]	GO:0042789:mRNA transcription from RNA polymerase II promoter;GO:0032496:response to lipopolysaccharide;GO:0030593:neutrophil chemotaxis;GO:0021534:cell proliferation in hindbrain;GO:0070374:positive regulation of ERK1 and ERK2 cascade;GO:0031100:organ regeneration;GO:0007204:positive regulation of cytosolic calcium ion concentration;GO:0038178:complement component C5a signaling pathway;GO:000695…	GO:0016323:basolateral plasma membrane;GO:0016021:integral component of membrane;GO:0009986:cell surface;GO:0045177:apical part of cell;	GO:0004878:complement component C5a receptor activity;GO:0001856:complement component C5a binding;GO:0004944:C5a anaphylatoxin receptor activity;GO:0004982:N-formyl peptide receptor activity;	K04010	;ko04080 Neuroactive ligand-receptor interaction;ko04610 Complement and coagulation cascades;ko04613 Neutrophil extracellular trap formation;ko05150 Staphylococcus aureus infection;ko05171 Coronavirus disease - COVID-19;
ENSMUSG00000066152	#00FF66FF	4	62180799	62216648	+	Slc31a2	solute carrier family 31%2C member 2 [Source:MGI Symbol%3BAcc:MGI:1333844]	GO:0035434:copper ion transmembrane transport;	GO:0016021:integral component of membrane;	GO:0005375:copper ion transmembrane transporter activity;	K14687	-
ENSMUSG00000019122	#00FF66FF	11	83463745	83469462	-	Ccl9	chemokine (C-C motif) ligand 9 [Source:MGI Symbol%3BAcc:MGI:104533]	GO:0006955:immune response;GO:0006935:chemotaxis;	GO:0005615:extracellular space;	GO:0008009:chemokine activity;	K05510	;ko04060 Cytokine-cytokine receptor interaction;ko04061 Viral protein interaction with cytokine and cytokine receptor;ko04062 Chemokine signaling pathway;
ENSMUSG00000024164	#00FF66FF	17	57510970	57535136	-	C3	complement component 3 [Source:MGI Symbol%3BAcc:MGI:88227]	GO:0001934:positive regulation of protein phosphorylation;GO:0006957:complement activation, alternative pathway;GO:0010884:positive regulation of lipid storage;GO:0070374:positive regulation of ERK1 and ERK2 cascade;GO:0050766:positive regulation of phagocytosis;GO:0045766:positive regulation of angiogenesis;GO:0045745:positive regulation of G-protein coupled receptor protein signaling pathway;GO…	GO:0005615:extracellular space;GO:0070062:extracellular exosome;	GO:0048037:cofactor binding;GO:0031715:C5L2 anaphylatoxin chemotactic receptor binding;GO:0008289:lipid binding;GO:0004866:endopeptidase inhibitor activity;	K03990	;ko04080 Neuroactive ligand-receptor interaction;ko04145 Phagosome;ko04610 Complement and coagulation cascades;ko04613 Neutrophil extracellular trap formation;ko05131 Shigellosis;ko05133 Pertussis;ko05134 Legionellosis;ko05140 Leishmaniasis;ko05142 Chagas disease;ko05150 Staphylococcus aureus infection;ko05152 Tuberculosis;ko05167 Kaposi sarcoma-associated herpesvirus infection;ko05168 Herpes sim…
ENSMUSG00000025044	#00FF66FF	8	40034726	40095714	-	Msr1	macrophage scavenger receptor 1 [Source:MGI Symbol%3BAcc:MGI:98257]	GO:0010886:positive regulation of cholesterol storage;GO:0042953:lipoprotein transport;GO:0030301:cholesterol transport;GO:0010744:positive regulation of macrophage derived foam cell differentiation;GO:0006898:receptor-mediated endocytosis;GO:0034381:plasma lipoprotein particle clearance;	GO:0034362:low-density lipoprotein particle;GO:0005829:cytosol;GO:0005581:collagen trimer;GO:0016021:integral component of membrane;GO:0031410:cytoplasmic vesicle;GO:0005886:plasma membrane;	GO:0030169:low-density lipoprotein particle binding;GO:0005044:scavenger receptor activity;	K06558	;ko04145 Phagosome;
ENSMUSG00000033777	#00FF66FF	X	105186810	105204099	+	Tlr13	toll-like receptor 13 [Source:MGI Symbol%3BAcc:MGI:3045213]	GO:0009615:response to virus;GO:0006954:inflammatory response;GO:0034178:toll-like receptor 13 signaling pathway;GO:0002755:MyD88-dependent toll-like receptor signaling pathway;GO:0043408:regulation of MAPK cascade;	GO:0016021:integral component of membrane;GO:0005768:endosome;	GO:0019843:rRNA binding;GO:0042803:protein homodimerization activity;	K18808	-
ENSMUSG00000020635	#00FF66FF	12	4883174	4891591	-	Fkbp1b	FK506 binding protein 1b [Source:MGI Symbol%3BAcc:MGI:1336205]	GO:0042026:protein refolding;GO:0048680:positive regulation of axon regeneration;GO:0042542:response to hydrogen peroxide;GO:0006458:'de novo' protein folding;GO:0000413:protein peptidyl-prolyl isomerization;GO:0060315:negative regulation of ryanodine-sensitive calcium-release channel activity;GO:0051280:negative regulation of release of sequestered calcium ion into cytosol;GO:1901385:regulation …	GO:0005829:cytosol;GO:0034704:calcium channel complex;GO:0033017:sarcoplasmic reticulum membrane;	GO:0005102:receptor binding;GO:0005528:FK506 binding;GO:0005219:ryanodine-sensitive calcium-release channel activity;GO:0044325:ion channel binding;GO:0030551:cyclic nucleotide binding;GO:0019855:calcium channel inhibitor activity;GO:0003755:peptidyl-prolyl cis-trans isomerase activity;	K09568	-
ENSMUSG00000041449	#00FF66FF	12	104214164	104219928	+	Serpina3h	serine (or cysteine) peptidase inhibitor%2C clade A%2C member 3H [Source:MGI Symbol%3BAcc:MGI:2182839]	-	-	-	-	-
ENSMUSG00000002699	#00FF66FF	11	33996920	34042295	+	Lcp2	lymphocyte cytosolic protein 2 [Source:MGI Symbol%3BAcc:MGI:1321402]	GO:0050663:cytokine secretion;GO:0045576:mast cell activation;	GO:0005737:cytoplasm;	-	K07361	;ko04015 Rap1 signaling pathway;ko04380 Osteoclast differentiation;ko04611 Platelet activation;ko04650 Natural killer cell mediated cytotoxicity;ko04660 T cell receptor signaling pathway;ko04664 Fc epsilon RI signaling pathway;ko05135 Yersinia infection;
ENSMUSG00000026928	#00FF66FF	2	26242188	26250930	-	Card9	caspase recruitment domain family%2C member 9 [Source:MGI Symbol%3BAcc:MGI:2685628]	GO:0045076:regulation of interleukin-2 biosynthetic process;GO:0009620:response to fungus;GO:0032760:positive regulation of tumor necrosis factor production;GO:0051607:defense response to virus;GO:0042534:regulation of tumor necrosis factor biosynthetic process;GO:0045408:regulation of interleukin-6 biosynthetic process;GO:0007249:I-kappaB kinase/NF-kappaB signaling;GO:0045089:positive regulation…	GO:0005737:cytoplasm;	GO:0050700:CARD domain binding;GO:0042803:protein homodimerization activity;	K12794	;ko04621 NOD-like receptor signaling pathway;ko04625 C-type lectin receptor signaling pathway;ko05152 Tuberculosis;ko05168 Herpes simplex virus 1 infection;
ENSMUSG00000033192	#00FF66FF	8	93581967	93645907	+	Lpcat2	lysophosphatidylcholine acyltransferase 2 [Source:MGI Symbol%3BAcc:MGI:3606214]	GO:0006663:platelet activating factor biosynthetic process;	GO:0016021:integral component of membrane;GO:0000139:Golgi membrane;GO:0005795:Golgi stack;GO:0005789:endoplasmic reticulum membrane;	GO:0005509:calcium ion binding;GO:0047184:1-acylglycerophosphocholine O-acyltransferase activity;GO:0047192:1-alkylglycerophosphocholine O-acetyltransferase activity;	K13510	;ko00564 Glycerophospholipid metabolism;ko00565 Ether lipid metabolism;ko01100 Metabolic pathways;
ENSMUSG00000022180	#00FF66FF	14	54959666	55019403	-	Slc7a8	solute carrier family 7 (cationic amino acid transporter%2C y+ system)%2C member 8 [Source:MGI Symbol%3BAcc:MGI:1355323]	GO:0003333:amino acid transmembrane transport;GO:0015804:neutral amino acid transport;GO:0015807:L-amino acid transport;GO:0015695:organic cation transport;	GO:0005737:cytoplasm;GO:0016323:basolateral plasma membrane;GO:0016021:integral component of membrane;	GO:0019534:toxin transporter activity;GO:0015179:L-amino acid transmembrane transporter activity;GO:0015101:organic cation transmembrane transporter activity;GO:0005275:amine transmembrane transporter activity;GO:0042605:peptide antigen binding;	K13781	;ko04974 Protein digestion and absorption;
ENSMUSG00000050762	#00FF66FF	17	24257118	24264928	+	Prss27	protease%2C serine 27 [Source:MGI Symbol%3BAcc:MGI:2450123]	GO:0006508:proteolysis;	GO:0005576:extracellular region;GO:0005886:plasma membrane;	GO:0004252:serine-type endopeptidase activity;	K09628	-
ENSMUSG00000116659	#00FF66FF	16	20747719	20748603	+	Gm6551	predicted gene 6551 [Source:MGI Symbol%3BAcc:MGI:3644103]	-	-	-	-	-
ENSMUSG00000052374	#00FF66FF	13	12284312	12355641	-	Actn2	actinin alpha 2 [Source:MGI Symbol%3BAcc:MGI:109192]	-	-	-	K05699	;ko04510 Focal adhesion;ko04520 Adherens junction;ko04530 Tight junction;ko04670 Leukocyte transendothelial migration;ko04810 Regulation of actin cytoskeleton;ko05131 Shigellosis;ko05146 Amoebiasis;ko05203 Viral carcinogenesis;ko05322 Systemic lupus erythematosus;
ENSMUSG00000043430	#00FF66FF	5	36361365	36363912	+	Psapl1	prosaposin-like 1 [Source:MGI Symbol%3BAcc:MGI:1924193]	-	-	-	K12382	;ko00600 Sphingolipid metabolism;ko04142 Lysosome;
ENSMUSG00000028716	#00FF66FF	4	114945905	114951096	+	Pdzk1ip1	PDZK1 interacting protein 1 [Source:MGI Symbol%3BAcc:MGI:1914432]	-	GO:0016021:integral component of membrane;	-	-	-
ENSMUSG00000075307	#00FF66FF	2	69500464	69514574	+	Klhl41	kelch-like 41 [Source:MGI Symbol%3BAcc:MGI:2683854]	-	-	-	K10473	-
ENSMUSG00000117964	#00FF66FF	19	29350817	29361871	-	Gm36043	predicted gene%2C 36043 [Source:MGI Symbol%3BAcc:MGI:5595202]	-	-	-	-	-
ENSMUSG00000068614	#00FF66FF	2	113877763	113884029	-	Actc1	actin%2C alpha%2C cardiac muscle 1 [Source:MGI Symbol%3BAcc:MGI:87905]	GO:0060048:cardiac muscle contraction;GO:0055003:cardiac myofibril assembly;GO:0006915:apoptotic process;GO:0030240:skeletal muscle thin filament assembly;GO:0055008:cardiac muscle tissue morphogenesis;GO:0033275:actin-myosin filament sliding;	GO:0005856:cytoskeleton;GO:0005737:cytoplasm;GO:0042643:actomyosin, actin portion;GO:0031674:I band;GO:0070062:extracellular exosome;	GO:0005524:ATP binding;GO:0017022:myosin binding;GO:0016887:ATPase activity;	K12314	;ko04260 Cardiac muscle contraction;ko04261 Adrenergic signaling in cardiomyocytes;ko05410 Hypertrophic cardiomyopathy;ko05414 Dilated cardiomyopathy;
ENSMUSG00000097229	#00FF66FF	1	136549836	136552388	-	Platr23	pluripotency associated transcript 23 [Source:MGI Symbol%3BAcc:MGI:5477092]	-	-	-	-	-
ENSMUSG00000031312	#00FF66FF	X	100492694	100497147	+	Itgb1bp2	integrin beta 1 binding protein 2 [Source:MGI Symbol%3BAcc:MGI:1353420]	GO:0007229:integrin-mediated signaling pathway;	GO:0030018:Z disc;	GO:0005178:integrin binding;GO:0005509:calcium ion binding;GO:0008270:zinc ion binding;GO:0017124:SH3 domain binding;	K16735	-
ENSMUSG00000108024	#00FF66FF	6	113666816	113667353	+	Gm43912	predicted gene%2C 43912 [Source:MGI Symbol%3BAcc:MGI:5690304]	-	-	-	-	-
ENSMUSG00000049593	#00FF66FF	3	92670522	92672372	-	Lce1h	late cornified envelope 1H [Source:MGI Symbol%3BAcc:MGI:1914968]	-	-	-	-	-
ENSMUSG00000025929	#00FF66FF	1	20801129	20804720	+	Il17a	interleukin 17A [Source:MGI Symbol%3BAcc:MGI:107364]	GO:0071347:cellular response to interleukin-1;GO:0032747:positive regulation of interleukin-23 production;GO:0071385:cellular response to glucocorticoid stimulus;GO:1900017:positive regulation of cytokine production involved in inflammatory response;GO:0045672:positive regulation of osteoclast differentiation;GO:0045944:positive regulation of transcription from RNA polymerase II promoter;GO:00725…	GO:0005615:extracellular space;GO:0009897:external side of plasma membrane;	GO:0005125:cytokine activity;	K05489	;ko04060 Cytokine-cytokine receptor interaction;ko04657 IL-17 signaling pathway;ko04659 Th17 cell differentiation;ko05321 Inflammatory bowel disease;ko05323 Rheumatoid arthritis;
ENSMUSG00000041476	#00FF66FF	X	156481906	156535587	+	Smpx	small muscle protein%2C X-linked [Source:MGI Symbol%3BAcc:MGI:1913356]	-	GO:0005927:muscle tendon junction;GO:0043034:costamere;GO:0031430:M band;GO:0005634:nucleus;	-	-	-
ENSMUSG00000030187	#00FF66FF	6	131196186	131224325	-	Klra2	killer cell lectin-like receptor%2C subfamily A%2C member 2 [Source:MGI Symbol%3BAcc:MGI:101906]	GO:0007155:cell adhesion;	GO:0016021:integral component of membrane;GO:0005886:plasma membrane;	GO:0030246:carbohydrate binding;	-	-
ENSMUSG00000041577	#00FF66FF	1	133838042	133849152	-	Prelp	proline arginine-rich end leucine-rich repeat [Source:MGI Symbol%3BAcc:MGI:2151110]	GO:0007569:cell aging;	GO:0005578:proteinaceous extracellular matrix;	GO:0005201:extracellular matrix structural constituent;GO:0008201:heparin binding;	K08125	-
ENSMUSG00000040328	#00FF66FF	11	48869716	49026214	+	Olfr56	olfactory receptor 56 [Source:MGI Symbol%3BAcc:MGI:1333785]	-	-	-	K04257	;ko04740 Olfactory transduction;
ENSMUSG00000104713	#00FF66FF	5	105418568	105441564	-	Gbp6	guanylate binding protein 6 [Source:MGI Symbol%3BAcc:MGI:2140937]	GO:0071346:cellular response to interferon-gamma;GO:0042832:defense response to protozoan;GO:0050830:defense response to Gram-positive bacterium;	GO:0031410:cytoplasmic vesicle;GO:0020005:symbiont-containing vacuole membrane;	-	-	-
ENSMUSG00000027377	#00FF66FF	2	127546306	127571852	-	Mall	mal%2C T cell differentiation protein-like [Source:MGI Symbol%3BAcc:MGI:2385152]	-	GO:0000139:Golgi membrane;GO:0016021:integral component of membrane;GO:0030136:clathrin-coated vesicle;GO:0005886:plasma membrane;GO:0045121:membrane raft;	-	-	-
ENSMUSG00000099398	#00FF66FF	19	11278613	11291818	-	Ms4a14	membrane-spanning 4-domains%2C subfamily A%2C member 14 [Source:MGI Symbol%3BAcc:MGI:2686122]	-	-	-	-	-
ENSMUSG00000042828	#00FF66FF	7	127603121	127610205	+	Trim72	tripartite motif-containing 72 [Source:MGI Symbol%3BAcc:MGI:3612190]	GO:0007517:muscle organ development;GO:0001778:plasma membrane repair;GO:0051260:protein homooligomerization;GO:0003012:muscle system process;GO:0006887:exocytosis;GO:0006900:membrane budding;	GO:0030659:cytoplasmic vesicle membrane;GO:0042383:sarcolemma;	GO:0008270:zinc ion binding;GO:0005515:protein binding;GO:0001786:phosphatidylserine binding;	K12036	-
ENSMUSG00000030137	#00FF66FF	6	121187655	121203813	+	Tuba8	tubulin%2C alpha 8 [Source:MGI Symbol%3BAcc:MGI:1858225]	GO:0051258:protein polymerization;GO:0007017:microtubule-based process;	GO:0005874:microtubule;GO:0005737:cytoplasm;	GO:0003924:GTPase activity;GO:0005200:structural constituent of cytoskeleton;GO:0005525:GTP binding;	K07374	;ko04145 Phagosome;ko04210 Apoptosis;ko04530 Tight junction;ko04540 Gap junction;ko05010 Alzheimer disease;ko05012 Parkinson disease;ko05014 Amyotrophic lateral sclerosis;ko05016 Huntington disease;ko05020 Prion disease;ko05022 Pathways of neurodegeneration - multiple diseases;ko05130 Pathogenic Escherichia coli infection;ko05132 Salmonella infection;
ENSMUSG00000015134	#00FF66FF	7	66040638	66077265	-	Aldh1a3	aldehyde dehydrogenase family 1%2C subfamily A3 [Source:MGI Symbol%3BAcc:MGI:1861722]	GO:0002072:optic cup morphogenesis involved in camera-type eye development;GO:0048386:positive regulation of retinoic acid receptor signaling pathway;GO:0060324:face development;GO:0002138:retinoic acid biosynthetic process;GO:0043065:positive regulation of apoptotic process;GO:0021768:nucleus accumbens development;GO:0042574:retinal metabolic process;GO:0055114:oxidation-reduction process;GO:006…	GO:0005737:cytoplasm;	GO:0004030:aldehyde dehydrogenase [NAD(P)+] activity;GO:0004028:3-chloroallyl aldehyde dehydrogenase activity;GO:0070324:thyroid hormone binding;GO:0070403:NAD+ binding;GO:0004029:aldehyde dehydrogenase (NAD) activity;GO:0001758:retinal dehydrogenase activity;GO:0042803:protein homodimerization activity;	K00129	;ko00010 Glycolysis / Gluconeogenesis;ko00340 Histidine metabolism;ko00350 Tyrosine metabolism;ko00360 Phenylalanine metabolism;ko00410 beta-Alanine metabolism;ko00980 Metabolism of xenobiotics by cytochrome P450;ko00982 Drug metabolism - cytochrome P450;ko01100 Metabolic pathways;ko01110 Biosynthesis of secondary metabolites;ko01120 Microbial metabolism in diverse environments;ko05204 Chemical c…
ENSMUSG00000022468	#00FF66FF	15	97608896	97629220	-	Endou	endonuclease%2C polyU-specific [Source:MGI Symbol%3BAcc:MGI:97746]	GO:0006508:proteolysis;GO:0006955:immune response;GO:0007565:female pregnancy;	GO:0005737:cytoplasm;GO:0005576:extracellular region;	GO:0005044:scavenger receptor activity;GO:0046872:metal ion binding;GO:0004521:endoribonuclease activity;GO:0030247:polysaccharide binding;GO:0003723:RNA binding;GO:0008236:serine-type peptidase activity;	K14648	-
ENSMUSG00000070327	#00FF66FF	11	119283926	119378244	+	Rnf213	ring finger protein 213 [Source:MGI Symbol%3BAcc:MGI:1289196]	-	GO:0005737:cytoplasm;	GO:0016874:ligase activity;GO:0005524:ATP binding;GO:0017111:nucleoside-triphosphatase activity;GO:0008270:zinc ion binding;	-	-
ENSMUSG00000025461	#00FF66FF	7	139798180	139811058	+	Scart1	scavenger receptor family member expressed on T cells 1 [Source:MGI Symbol%3BAcc:MGI:2443796]	-	GO:0005886:plasma membrane;	-	K13912	;ko04970 Salivary secretion;
ENSMUSG00000022501	#00FF66FF	16	10614190	10623703	-	Prm1	protamine 1 [Source:MGI Symbol%3BAcc:MGI:97765]	-	-	-	-	-
ENSMUSG00000051029	#00FF66FF	13	33262558	33278363	+	Serpinb1b	serine (or cysteine) peptidase inhibitor%2C clade B%2C member 1b [Source:MGI Symbol%3BAcc:MGI:2445361]	GO:0042176:regulation of protein catabolic process;GO:0010951:negative regulation of endopeptidase activity;GO:0030162:regulation of proteolysis;	GO:0005737:cytoplasm;GO:0005615:extracellular space;	GO:0004867:serine-type endopeptidase inhibitor activity;	K13963	;ko05146 Amoebiasis;
ENSMUSG00000036995	#00FF66FF	4	135933676	135972527	+	Asap3	ArfGAP with SH3 domain%2C ankyrin repeat and PH domain 3 [Source:MGI Symbol%3BAcc:MGI:2684986]	-	GO:0005737:cytoplasm;	GO:0008270:zinc ion binding;GO:0005543:phospholipid binding;	K12488	;ko04144 Endocytosis;ko04666 Fc gamma R-mediated phagocytosis;
ENSMUSG00000102224	#00FF66FF	9	108010917	108015766	+	4930447F24Rik	RIKEN cDNA 4930447F24 gene [Source:MGI Symbol%3BAcc:MGI:1924123]	-	-	-	-	-
ENSMUSG00000058163	#00FF66FF	11	48778249	48793041	-	Gm5431	predicted gene 5431 [Source:MGI Symbol%3BAcc:MGI:3645205]	-	-	-	K17072	;ko04668 TNF signaling pathway;
ENSMUSG00000030149	#00FF66FF	6	129587286	129600827	-	Klrk1	killer cell lectin-like receptor subfamily K%2C member 1 [Source:MGI Symbol%3BAcc:MGI:1196250]	GO:0002223:stimulatory C-type lectin receptor signaling pathway;GO:0030101:natural killer cell activation;GO:0045954:positive regulation of natural killer cell mediated cytotoxicity;GO:0045429:positive regulation of nitric oxide biosynthetic process;GO:0032729:positive regulation of interferon-gamma production;GO:0071222:cellular response to lipopolysaccharide;GO:0050830:defense response to Gram-…	GO:0016021:integral component of membrane;GO:0009897:external side of plasma membrane;	GO:0030246:carbohydrate binding;GO:0042288:MHC class I protein binding;GO:0032394:MHC class Ib receptor activity;GO:0042803:protein homodimerization activity;	K06728	;ko04650 Natural killer cell mediated cytotoxicity;ko05144 Malaria;
ENSMUSG00000055809	#00FF66FF	7	4525932	4535452	-	Dnaaf3	dynein%2C axonemal assembly factor 3 [Source:MGI Symbol%3BAcc:MGI:3588207]	GO:0044458:motile cilium assembly;GO:0070286:axonemal dynein complex assembly;	GO:0005737:cytoplasm;	-	K19752	-
ENSMUSG00000036731	#00FF66FF	2	25128830	25132464	-	Cysrt1	cysteine rich tail 1 [Source:MGI Symbol%3BAcc:MGI:1915109]	-	-	-	-	-
ENSMUSG00000075707	#00FF66FF	12	110245502	110247531	+	Dio3	deiodinase%2C iodothyronine type III [Source:MGI Symbol%3BAcc:MGI:1306782]	GO:0042404:thyroid hormone catabolic process;GO:0055114:oxidation-reduction process;GO:0042446:hormone biosynthetic process;GO:0040018:positive regulation of multicellular organism growth;	GO:0016021:integral component of membrane;GO:0005768:endosome;GO:0005886:plasma membrane;	GO:0004800:thyroxine 5'-deiodinase activity;GO:0033798:thyroxine 5-deiodinase activity;	K07754	;ko04919 Thyroid hormone signaling pathway;
ENSMUSG00000026360	#00FF66FF	1	143875076	143879899	-	Rgs2	regulator of G-protein signaling 2 [Source:MGI Symbol%3BAcc:MGI:1098271]	GO:0031116:positive regulation of microtubule polymerization;GO:0071877:regulation of adrenergic receptor signaling pathway;GO:0043547:positive regulation of GTPase activity;GO:0010519:negative regulation of phospholipase activity;GO:0007283:spermatogenesis;GO:0060087:relaxation of vascular smooth muscle;GO:0010614:negative regulation of cardiac muscle hypertrophy;GO:0043407:negative regulation o…	GO:0043005:neuron projection;GO:0005829:cytosol;GO:0009898:cytoplasmic side of plasma membrane;GO:0005730:nucleolus;	GO:0048487:beta-tubulin binding;GO:0005096:GTPase activator activity;	K18154	;ko04022 cGMP-PKG signaling pathway;ko04740 Olfactory transduction;ko04921 Oxytocin signaling pathway;
ENSMUSG00000062380	#00FF66FF	8	124138163	124148754	+	Tubb3	tubulin%2C beta 3 class III [Source:MGI Symbol%3BAcc:MGI:107813]	-	-	-	K07375	;ko04145 Phagosome;ko04540 Gap junction;ko05010 Alzheimer disease;ko05012 Parkinson disease;ko05014 Amyotrophic lateral sclerosis;ko05016 Huntington disease;ko05020 Prion disease;ko05022 Pathways of neurodegeneration - multiple diseases;ko05130 Pathogenic Escherichia coli infection;ko05132 Salmonella infection;
ENSMUSG00000045019	#00FF66FF	17	57260490	57289126	-	Acer1	alkaline ceramidase 1 [Source:MGI Symbol%3BAcc:MGI:2181962]	GO:0019216:regulation of lipid metabolic process;GO:0046512:sphingosine biosynthetic process;GO:0030216:keratinocyte differentiation;GO:0010446:response to alkaline pH;GO:0071277:cellular response to calcium ion;GO:0046514:ceramide catabolic process;	GO:0016021:integral component of membrane;GO:0005783:endoplasmic reticulum;	GO:0071633:dihydroceramidase activity;	K01441	;ko00600 Sphingolipid metabolism;ko01100 Metabolic pathways;ko04071 Sphingolipid signaling pathway;
ENSMUSG00000032561	#00FF66FF	9	104165450	104214947	-	Acpp	acid phosphatase%2C prostate [Source:MGI Symbol%3BAcc:MGI:1928480]	GO:0006144:purine nucleobase metabolic process;GO:0016311:dephosphorylation;GO:0009117:nucleotide metabolic process;GO:0046085:adenosine metabolic process;	GO:0030175:filopodium;GO:0005764:lysosome;GO:0030141:secretory granule;GO:0005771:multivesicular body;GO:0016021:integral component of membrane;GO:0031985:Golgi cisterna;GO:0005576:extracellular region;GO:0045177:apical part of cell;GO:0005886:plasma membrane;GO:0005765:lysosomal membrane;	GO:0008253:5'-nucleotidase activity;GO:0003993:acid phosphatase activity;GO:0042803:protein homodimerization activity;GO:0033265:choline binding;	K19283	-
ENSMUSG00000021696	#00FF66FF	13	108350938	108422217	+	Elovl7	ELOVL family member 7%2C elongation of long chain fatty acids (yeast) [Source:MGI Symbol%3BAcc:MGI:1921809]	GO:0019367:fatty acid elongation, saturated fatty acid;GO:0034626:fatty acid elongation, polyunsaturated fatty acid;GO:0042761:very long-chain fatty acid biosynthetic process;	GO:0016021:integral component of membrane;GO:0005783:endoplasmic reticulum;	GO:0016740:transferase activity;	K10250	;ko00062 Fatty acid elongation;ko01040 Biosynthesis of unsaturated fatty acids;ko01100 Metabolic pathways;ko01110 Biosynthesis of secondary metabolites;ko01212 Fatty acid metabolism;
ENSMUSG00000042045	#00FF66FF	9	53757448	53761844	+	Sln	sarcolipin [Source:MGI Symbol%3BAcc:MGI:1913652]	-	-	-	-	-
ENSMUSG00000061397	#00FF66FF	15	101837767	101848759	-	Krt79	keratin 79 [Source:MGI Symbol%3BAcc:MGI:2385030]	-	GO:0045095:keratin filament;	GO:0005198:structural molecule activity;	K07605	-
ENSMUSG00000116710	#00FF66FF	16	20880963	20881844	-	Gm6557	predicted gene 6557 [Source:MGI Symbol%3BAcc:MGI:3779606]	-	-	-	-	-
ENSMUSG00000062694	#00FF66FF	6	112436466	112449833	+	Cav3	caveolin 3 [Source:MGI Symbol%3BAcc:MGI:107570]	GO:0002027:regulation of heart rate;GO:0006641:triglyceride metabolic process;GO:0007204:positive regulation of cytosolic calcium ion concentration;GO:0007015:actin filament organization;GO:2000649:regulation of sodium ion transmembrane transporter activity;GO:0008284:positive regulation of cell proliferation;GO:0031116:positive regulation of microtubule polymerization;GO:0038009:regulation of si…	GO:0009986:cell surface;GO:0005901:caveola;GO:0031982:vesicle;GO:0031594:neuromuscular junction;GO:0030315:T-tubule;GO:0000139:Golgi membrane;GO:0016021:integral component of membrane;GO:0016010:dystrophin-associated glycoprotein complex;GO:0030018:Z disc;GO:0044432:endoplasmic reticulum part;	GO:0050998:nitric-oxide synthase binding;GO:0032947:protein complex scaffold;GO:0008022:protein C-terminus binding;GO:0044325:ion channel binding;GO:0005246:calcium channel regulator activity;GO:0032403:protein complex binding;GO:0071253:connexin binding;GO:0017080:sodium channel regulator activity;GO:0043014:alpha-tubulin binding;	K12959	;ko04144 Endocytosis;ko04510 Focal adhesion;ko05020 Prion disease;ko05100 Bacterial invasion of epithelial cells;ko05205 Proteoglycans in cancer;ko05418 Fluid shear stress and atherosclerosis;
ENSMUSG00000028464	#00FF66FF	4	43514711	43523765	-	Tpm2	tropomyosin 2%2C beta [Source:MGI Symbol%3BAcc:MGI:98810]	GO:0043462:regulation of ATPase activity;GO:0006936:muscle contraction;	GO:0005862:muscle thin filament tropomyosin;	GO:0003779:actin binding;GO:0005200:structural constituent of cytoskeleton;GO:0005515:protein binding;	K10374	;ko04260 Cardiac muscle contraction;ko04261 Adrenergic signaling in cardiomyocytes;ko05410 Hypertrophic cardiomyopathy;ko05414 Dilated cardiomyopathy;
ENSMUSG00000017204	#00FF66FF	11	98555177	98568534	+	Gsdma	gasdermin A [Source:MGI Symbol%3BAcc:MGI:1889509]	-	GO:0048471:perinuclear region of cytoplasm;	-	-	-
ENSMUSG00000109893	#00FF66FF	8	83474245	83484616	+	Gm9655	predicted gene 9655 [Source:MGI Symbol%3BAcc:MGI:3780063]	-	-	-	-	-
ENSMUSG00000024479	#00FF66FF	15	54434588	54466243	+	Mal2	mal%2C T cell differentiation protein 2 [Source:MGI Symbol%3BAcc:MGI:2146021]	-	GO:0016020:membrane;	-	-	-
ENSMUSG00000026638	#00FF66FF	1	192835419	192854331	+	Irf6	interferon regulatory factor 6 [Source:MGI Symbol%3BAcc:MGI:1859211]	GO:0007050:cell cycle arrest;GO:0030216:keratinocyte differentiation;GO:0043616:keratinocyte proliferation;GO:0008285:negative regulation of cell proliferation;GO:0043588:skin development;GO:0048468:cell development;GO:0060644:mammary gland epithelial cell differentiation;GO:0045893:positive regulation of transcription, DNA-templated;	GO:0005737:cytoplasm;GO:0005634:nucleus;	GO:0000975:regulatory region DNA binding;GO:0003700:sequence-specific DNA binding transcription factor activity;	K10154	-
ENSMUSG00000024079	#00FF66FF	17	79159993	79190002	-	Eif2ak2	eukaryotic translation initiation factor 2-alpha kinase 2 [Source:MGI Symbol%3BAcc:MGI:1353449]	GO:0006413:translational initiation;GO:0009636:response to toxic substance;GO:0046777:protein autophosphorylation;GO:0043065:positive regulation of apoptotic process;GO:0030968:endoplasmic reticulum unfolded protein response;GO:0033689:negative regulation of osteoblast proliferation;GO:0033197:response to vitamin E;GO:0032496:response to lipopolysaccharide;GO:0051607:defense response to virus;	GO:0005634:nucleus;	GO:0003743:translation initiation factor activity;GO:0004674:protein serine/threonine kinase activity;GO:0003725:double-stranded RNA binding;GO:0005524:ATP binding;GO:0005515:protein binding;GO:0004715:non-membrane spanning protein tyrosine kinase activity;	K16195	;ko04141 Protein processing in endoplasmic reticulum;ko04217 Necroptosis;ko05010 Alzheimer disease;ko05160 Hepatitis C;ko05162 Measles;ko05164 Influenza A;ko05165 Human papillomavirus infection;ko05167 Kaposi sarcoma-associated herpesvirus infection;ko05168 Herpes simplex virus 1 infection;ko05169 Epstein-Barr virus infection;ko05171 Coronavirus disease - COVID-19;ko05203 Viral carcinogenesis;
ENSMUSG00000031639	#00FF66FF	8	45848702	45864117	-	Tlr3	toll-like receptor 3 [Source:MGI Symbol%3BAcc:MGI:2156367]	GO:0043065:positive regulation of apoptotic process;GO:0032755:positive regulation of interleukin-6 production;GO:0002756:MyD88-independent toll-like receptor signaling pathway;GO:0032735:positive regulation of interleukin-12 production;GO:0002282:microglial cell activation involved in immune response;GO:0043123:positive regulation of I-kappaB kinase/NF-kappaB signaling;GO:0034346:positive regula…	GO:0009986:cell surface;GO:0005783:endoplasmic reticulum;GO:0016021:integral component of membrane;GO:0005768:endosome;	GO:0003725:double-stranded RNA binding;GO:0004888:transmembrane signaling receptor activity;GO:0005515:protein binding;GO:0004872:receptor activity;	K05401	;ko04217 Necroptosis;ko04620 Toll-like receptor signaling pathway;ko05160 Hepatitis C;ko05161 Hepatitis B;ko05164 Influenza A;ko05165 Human papillomavirus infection;ko05167 Kaposi sarcoma-associated herpesvirus infection;ko05168 Herpes simplex virus 1 infection;ko05171 Coronavirus disease - COVID-19;
ENSMUSG00000018983	#00FF66FF	4	135899705	135923368	+	E2f2	E2F transcription factor 2 [Source:MGI Symbol%3BAcc:MGI:1096341]	GO:0051726:regulation of cell cycle;GO:0006915:apoptotic process;GO:0006355:regulation of transcription, DNA-templated;	GO:0005667:transcription factor complex;	GO:0001047:core promoter binding;GO:0003700:sequence-specific DNA binding transcription factor activity;GO:0008134:transcription factor binding;	K09389	;ko01522 Endocrine resistance;ko04110 Cell cycle;ko04218 Cellular senescence;ko04934 Cushing syndrome;ko05160 Hepatitis C;ko05161 Hepatitis B;ko05163 Human cytomegalovirus infection;ko05166 Human T-cell leukemia virus 1 infection;ko05167 Kaposi sarcoma-associated herpesvirus infection;ko05169 Epstein-Barr virus infection;ko05200 Pathways in cancer;ko05206 MicroRNAs in cancer;ko05212 Pancreatic ca…
ENSMUSG00000041220	#00FF66FF	3	129326004	129432144	+	Elovl6	ELOVL family member 6%2C elongation of long chain fatty acids (yeast) [Source:MGI Symbol%3BAcc:MGI:2156528]	GO:0019367:fatty acid elongation, saturated fatty acid;GO:0034625:fatty acid elongation, monounsaturated fatty acid;GO:0042759:long-chain fatty acid biosynthetic process;	GO:0030176:integral component of endoplasmic reticulum membrane;	GO:0009922:fatty acid elongase activity;	K10203	;ko00062 Fatty acid elongation;ko01040 Biosynthesis of unsaturated fatty acids;ko01100 Metabolic pathways;ko01110 Biosynthesis of secondary metabolites;ko01212 Fatty acid metabolism;
ENSMUSG00000034926	#00FF66FF	4	106418235	106446310	+	Dhcr24	24-dehydrocholesterol reductase [Source:MGI Symbol%3BAcc:MGI:1922004]	GO:0007265:Ras protein signal transduction;GO:0031639:plasminogen activation;GO:0043066:negative regulation of apoptotic process;GO:0008285:negative regulation of cell proliferation;GO:0006695:cholesterol biosynthetic process;GO:0043154:negative regulation of cysteine-type endopeptidase activity involved in apoptotic process;GO:0008104:protein localization;GO:0043588:skin development;GO:0030539:m…	GO:0016021:integral component of membrane;GO:0005794:Golgi apparatus;GO:0005829:cytosol;GO:0005856:cytoskeleton;GO:0005783:endoplasmic reticulum;GO:0005634:nucleus;	GO:0050660:flavin adenine dinucleotide binding;GO:0050614:delta24-sterol reductase activity;GO:0008762:UDP-N-acetylmuramate dehydrogenase activity;GO:0042605:peptide antigen binding;GO:0019899:enzyme binding;	K09828	;ko00100 Steroid biosynthesis;ko01100 Metabolic pathways;ko01110 Biosynthesis of secondary metabolites;
ENSMUSG00000022548	#00FF66FF	16	31115010	31133626	-	Apod	apolipoprotein D [Source:MGI Symbol%3BAcc:MGI:88056]	GO:2000098:negative regulation of smooth muscle cell-matrix adhesion;GO:1900016:negative regulation of cytokine production involved in inflammatory response;GO:0042246:tissue regeneration;GO:0048662:negative regulation of smooth muscle cell proliferation;GO:0010642:negative regulation of platelet-derived growth factor receptor signaling pathway;GO:0007568:aging;GO:0051895:negative regulation of f…	GO:0022626:cytosolic ribosome;GO:0005615:extracellular space;GO:0030425:dendrite;GO:0043025:neuronal cell body;GO:0048471:perinuclear region of cytoplasm;GO:0005783:endoplasmic reticulum;	GO:0015485:cholesterol binding;GO:0005215:transporter activity;	K03098	-
ENSMUSG00000046295	#00FF66FF	8	71858654	71862548	+	Ankle1	ankyrin repeat and LEM domain containing 1 [Source:MGI Symbol%3BAcc:MGI:1918775]	-	-	-	-	-
ENSMUSG00000001467	#00FF66FF	5	4131145	4154746	-	Cyp51	cytochrome P450%2C family 51 [Source:MGI Symbol%3BAcc:MGI:106040]	-	-	-	K05917	;ko00100 Steroid biosynthesis;ko01100 Metabolic pathways;ko01110 Biosynthesis of secondary metabolites;
ENSMUSG00000014813	#00FF66FF	14	69266687	69279253	+	Stc1	stanniocalcin 1 [Source:MGI Symbol%3BAcc:MGI:109131]	GO:0071456:cellular response to hypoxia;GO:0001503:ossification;GO:0007566:embryo implantation;GO:0071320:cellular response to cAMP;GO:0071385:cellular response to glucocorticoid stimulus;GO:0006874:cellular calcium ion homeostasis;GO:0046697:decidualization;GO:0033280:response to vitamin D;GO:0030320:cellular monovalent inorganic anion homeostasis;	GO:0005615:extracellular space;GO:0016324:apical plasma membrane;GO:0005737:cytoplasm;	GO:0005179:hormone activity;	-	-
ENSMUSG00000026321	#00FF66FF	1	105708443	105775709	+	Tnfrsf11a	tumor necrosis factor receptor superfamily%2C member 11a%2C NFKB activator [Source:MGI Symbol%3BAcc:MGI:1314891]	GO:0071812:positive regulation of fever generation by positive regulation of prostaglandin secretion;GO:0032496:response to lipopolysaccharide;GO:0030316:osteoclast differentiation;GO:0043507:positive regulation of JUN kinase activity;GO:0001503:ossification;GO:0071848:positive regulation of ERK1 and ERK2 cascade via TNFSF11-mediated signaling;GO:0060749:mammary gland alveolus development;GO:0060…	GO:0016021:integral component of membrane;GO:0009897:external side of plasma membrane;	GO:0046872:metal ion binding;GO:0019955:cytokine binding;GO:0005031:tumor necrosis factor-activated receptor activity;	K05147	;ko04060 Cytokine-cytokine receptor interaction;ko04064 NF-kappa B signaling pathway;ko04380 Osteoclast differentiation;ko04917 Prolactin signaling pathway;ko05323 Rheumatoid arthritis;
ENSMUSG00000023832	#00FF66FF	17	13161777	13179634	-	Acat2	acetyl-Coenzyme A acetyltransferase 2 [Source:MGI Symbol%3BAcc:MGI:87871]	GO:0008152:metabolic process;GO:0031670:cellular response to nutrient;GO:0001889:liver development;GO:0007420:brain development;GO:0071398:cellular response to fatty acid;GO:0046952:ketone body catabolic process;	GO:0005829:cytosol;GO:0005739:mitochondrion;GO:0005730:nucleolus;	GO:0016747:transferase activity, transferring acyl groups other than amino-acyl groups;GO:0003985:acetyl-CoA C-acetyltransferase activity;	K00626	;ko00071 Fatty acid degradation;ko00072 Synthesis and degradation of ketone bodies;ko00280 Valine, leucine and isoleucine degradation;ko00310 Lysine degradation;ko00362 Benzoate degradation;ko00380 Tryptophan metabolism;ko00620 Pyruvate metabolism;ko00630 Glyoxylate and dicarboxylate metabolism;ko00640 Propanoate metabolism;ko00650 Butanoate metabolism;ko00720 Carbon fixation pathways in prokaryo…
ENSMUSG00000090215	#00FF66FF	7	103978678	103986116	+	Trim34b	tripartite motif-containing 34B [Source:MGI Symbol%3BAcc:MGI:4821264]	GO:0070206:protein trimerization;	GO:0005737:cytoplasm;	GO:0008270:zinc ion binding;	K11999	-
ENSMUSG00000032899	#00FF66FF	6	131276105	131330560	-	Styk1	serine/threonine/tyrosine kinase 1 [Source:MGI Symbol%3BAcc:MGI:2141396]	GO:0006468:protein phosphorylation;	GO:0016021:integral component of membrane;	GO:0004715:non-membrane spanning protein tyrosine kinase activity;GO:0005524:ATP binding;	K17510	-
ENSMUSG00000040296	#00FF66FF	4	40203773	40239828	-	Ddx58	DEAD/H box helicase 58 [Source:MGI Symbol%3BAcc:MGI:2442858]	GO:0002230:positive regulation of defense response to virus by host;GO:0030334:regulation of cell migration;GO:0032728:positive regulation of interferon-beta production;GO:0009597:detection of virus;GO:0032727:positive regulation of interferon-alpha production;GO:0045944:positive regulation of transcription from RNA polymerase II promoter;GO:0039529:RIG-I signaling pathway;GO:0042993:positive reg…	GO:0032587:ruffle membrane;GO:0015629:actin cytoskeleton;GO:0005737:cytoplasm;GO:0005923:bicellular tight junction;	GO:0008270:zinc ion binding;GO:0008026:ATP-dependent helicase activity;GO:0003727:single-stranded RNA binding;GO:0042802:identical protein binding;GO:0003690:double-stranded DNA binding;GO:0003725:double-stranded RNA binding;GO:0005524:ATP binding;	K12646	;ko04064 NF-kappa B signaling pathway;ko04622 RIG-I-like receptor signaling pathway;ko04623 Cytosolic DNA-sensing pathway;ko05160 Hepatitis C;ko05161 Hepatitis B;ko05162 Measles;ko05164 Influenza A;ko05168 Herpes simplex virus 1 infection;ko05169 Epstein-Barr virus infection;ko05171 Coronavirus disease - COVID-19;
ENSMUSG00000002325	#00FF66FF	14	55841028	55847487	+	Irf9	interferon regulatory factor 9 [Source:MGI Symbol%3BAcc:MGI:107587]	GO:0006355:regulation of transcription, DNA-templated;GO:0045351:type I interferon biosynthetic process;	GO:0005634:nucleus;	GO:0000975:regulatory region DNA binding;GO:0005515:protein binding;GO:0003700:sequence-specific DNA binding transcription factor activity;	K04693	;ko04217 Necroptosis;ko04380 Osteoclast differentiation;ko04621 NOD-like receptor signaling pathway;ko04625 C-type lectin receptor signaling pathway;ko04630 JAK-STAT signaling pathway;ko05160 Hepatitis C;ko05162 Measles;ko05164 Influenza A;ko05165 Human papillomavirus infection;ko05167 Kaposi sarcoma-associated herpesvirus infection;ko05168 Herpes simplex virus 1 infection;ko05169 Epstein-Barr vi…
ENSMUSG00000112627	#00FF66FF	10	116785662	116799184	+	4933412E12Rik	RIKEN cDNA 4933412E12 gene [Source:MGI Symbol%3BAcc:MGI:1918336]	-	-	-	-	-
ENSMUSG00000026896	#00FF66FF	2	62426142	62476599	-	Ifih1	interferon induced with helicase C domain 1 [Source:MGI Symbol%3BAcc:MGI:1918836]	GO:0032728:positive regulation of interferon-beta production;GO:0016925:protein sumoylation;GO:0032727:positive regulation of interferon-alpha production;GO:0045087:innate immune response;GO:0042981:regulation of apoptotic process;GO:0051607:defense response to virus;	GO:0005737:cytoplasm;GO:0005634:nucleus;	GO:0008270:zinc ion binding;GO:0003727:single-stranded RNA binding;GO:0043021:ribonucleoprotein complex binding;GO:0003677:DNA binding;GO:0003725:double-stranded RNA binding;GO:0005524:ATP binding;GO:0005515:protein binding;GO:0004386:helicase activity;	K12647	;ko04622 RIG-I-like receptor signaling pathway;ko05161 Hepatitis B;ko05162 Measles;ko05164 Influenza A;ko05168 Herpes simplex virus 1 infection;ko05171 Coronavirus disease - COVID-19;
ENSMUSG00000062524	#00FF66FF	7	4340723	4348163	+	Ncr1	natural cytotoxicity triggering receptor 1 [Source:MGI Symbol%3BAcc:MGI:1336212]	-	GO:0005886:plasma membrane;GO:0016021:integral component of membrane;	-	K06741	;ko04650 Natural killer cell mediated cytotoxicity;
ENSMUSG00000037921	#00FF66FF	8	62381121	62491278	+	Ddx60	DExD/H box helicase 60 [Source:MGI Symbol%3BAcc:MGI:2384570]	GO:1900245:positive regulation of MDA-5 signaling pathway;GO:0008152:metabolic process;GO:1900246:positive regulation of RIG-I signaling pathway;	GO:0005737:cytoplasm;	GO:0003690:double-stranded DNA binding;GO:0003727:single-stranded RNA binding;GO:0003725:double-stranded RNA binding;GO:0005524:ATP binding;GO:0005515:protein binding;GO:0004386:helicase activity;	-	-
ENSMUSG00000039145	#00FF66FF	2	5298268	5719326	-	Camk1d	calcium/calmodulin-dependent protein kinase ID [Source:MGI Symbol%3BAcc:MGI:2442190]	GO:0042981:regulation of apoptotic process;GO:0090023:positive regulation of neutrophil chemotaxis;GO:0050766:positive regulation of phagocytosis;GO:0060267:positive regulation of respiratory burst;GO:0006468:protein phosphorylation;GO:0032793:positive regulation of CREB transcription factor activity;GO:0006954:inflammatory response;GO:0010976:positive regulation of neuron projection development;…	GO:0005737:cytoplasm;GO:0005634:nucleus;	GO:0004683:calmodulin-dependent protein kinase activity;GO:0005516:calmodulin binding;GO:0005524:ATP binding;	K08794	;ko04020 Calcium signaling pathway;ko04921 Oxytocin signaling pathway;ko04925 Aldosterone synthesis and secretion;ko05214 Glioma;
ENSMUSG00000061928	#00FF66FF	18	20509786	20543253	+	Dsg1b	desmoglein 1 beta [Source:MGI Symbol%3BAcc:MGI:2664357]	GO:0007156:homophilic cell adhesion via plasma membrane adhesion molecules;GO:0032570:response to progesterone;GO:0060135:maternal process involved in female pregnancy;GO:0050821:protein stabilization;	GO:0016324:apical plasma membrane;GO:0016328:lateral plasma membrane;GO:0030057:desmosome;GO:0009898:cytoplasmic side of plasma membrane;GO:0016021:integral component of membrane;	GO:0005509:calcium ion binding;GO:0045295:gamma-catenin binding;	K07596	;ko05150 Staphylococcus aureus infection;
ENSMUSG00000103313	#00FF66FF	3	51139338	51141801	+	Gm38357	predicted gene%2C 38357 [Source:MGI Symbol%3BAcc:MGI:5611585]	-	-	-	-	-
ENSMUSG00000103507	#00FF66FF	9	95910677	95912903	+	Gm38375	predicted gene%2C 38375 [Source:MGI Symbol%3BAcc:MGI:5611603]	-	-	-	-	-
ENSMUSG00000027887	#00FF66FF	3	108118788	108133964	-	Sypl2	synaptophysin-like 2 [Source:MGI Symbol%3BAcc:MGI:1328311]	GO:0006874:cellular calcium ion homeostasis;GO:0006810:transport;	GO:0008021:synaptic vesicle;GO:0016021:integral component of membrane;	GO:0005215:transporter activity;	-	-
ENSMUSG00000033044	#00FF66FF	11	67689013	67706828	+	Dhrs7c	dehydrogenase/reductase (SDR family) member 7C [Source:MGI Symbol%3BAcc:MGI:1915710]	GO:0055114:oxidation-reduction process;GO:0010880:regulation of release of sequestered calcium ion into cytosol by sarcoplasmic reticulum;	GO:0014801:longitudinal sarcoplasmic reticulum;GO:0033017:sarcoplasmic reticulum membrane;GO:0005576:extracellular region;	GO:0004745:retinol dehydrogenase activity;GO:0000166:nucleotide binding;	K11167	-
ENSMUSG00000019787	#00FF66FF	10	32956550	33352705	+	Trdn	triadin [Source:MGI Symbol%3BAcc:MGI:1924007]	GO:0044763:single-organism cellular process;GO:0032879:regulation of localization;GO:0006816:calcium ion transport;GO:0050794:regulation of cellular process;GO:0014070:response to organic cyclic compound;GO:0060047:heart contraction;GO:0014902:myotube differentiation;GO:0010880:regulation of release of sequestered calcium ion into cytosol by sarcoplasmic reticulum;GO:0014808:release of sequestere…	GO:0016529:sarcoplasmic reticulum;GO:0044425:membrane part;GO:0014701:junctional sarcoplasmic reticulum membrane;GO:0043231:intracellular membrane-bounded organelle;GO:0005737:cytoplasm;GO:0016020:membrane;GO:0044424:intracellular part;	GO:0005515:protein binding;	-	-
ENSMUSG00000079588	#00FF66FF	1	40844761	40896047	+	Tmem182	transmembrane protein 182 [Source:MGI Symbol%3BAcc:MGI:1923725]	-	GO:0016021:integral component of membrane;	-	-	-
ENSMUSG00000045667	#00FF66FF	11	72279990	72302539	-	Smtnl2	smoothelin-like 2 [Source:MGI Symbol%3BAcc:MGI:2442764]	-	-	-	-	-
ENSMUSG00000004939	#00FF66FF	10	81034004	81037885	-	Nmrk2	nicotinamide riboside kinase 2 [Source:MGI Symbol%3BAcc:MGI:1916814]	GO:0019363:pyridine nucleotide biosynthetic process;GO:0045662:negative regulation of myoblast differentiation;GO:0016310:phosphorylation;	GO:0005622:intracellular;	GO:0046872:metal ion binding;GO:0005524:ATP binding;GO:0005515:protein binding;GO:0050262:ribosylnicotinamide kinase activity;	K10524	;ko00760 Nicotinate and nicotinamide metabolism;ko01100 Metabolic pathways;
ENSMUSG00000053469	#00FF66FF	15	66542602	66722570	+	Tg	thyroglobulin [Source:MGI Symbol%3BAcc:MGI:98733]	GO:0045056:transcytosis;GO:0031641:regulation of myelination;GO:0042446:hormone biosynthetic process;GO:0015705:iodide transport;GO:0009268:response to pH;GO:0006590:thyroid hormone generation;	GO:0043234:protein complex;GO:0005615:extracellular space;GO:0048471:perinuclear region of cytoplasm;GO:0005783:endoplasmic reticulum;GO:0005794:Golgi apparatus;	GO:0051087:chaperone binding;GO:0032403:protein complex binding;GO:0042803:protein homodimerization activity;GO:0005179:hormone activity;	K10809	;ko04918 Thyroid hormone synthesis;ko05320 Autoimmune thyroid disease;
ENSMUSG00000051747	#00FF66FF	2	76534324	76812891	-	Ttn	titin [Source:MGI Symbol%3BAcc:MGI:98864]	GO:0048739:cardiac muscle fiber development;GO:0043056:forward locomotion;GO:0035023:regulation of Rho protein signal transduction;GO:0045859:regulation of protein kinase activity;GO:0048769:sarcomerogenesis;GO:0060048:cardiac muscle contraction;GO:0055003:cardiac myofibril assembly;GO:0051592:response to calcium ion;GO:0003300:cardiac muscle hypertrophy;GO:0045214:sarcomere organization;GO:00302…	GO:0005865:striated muscle thin filament;GO:0031430:M band;GO:0000794:condensed nuclear chromosome;GO:0030018:Z disc;GO:0005859:muscle myosin complex;GO:0005794:Golgi apparatus;GO:0005576:extracellular region;GO:0005730:nucleolus;GO:0005829:cytosol;GO:0030017:sarcomere;	GO:0030506:ankyrin binding;GO:0043621:protein self-association;GO:0031433:telethonin binding;GO:0004713:protein tyrosine kinase activity;GO:0005509:calcium ion binding;GO:0003676:nucleic acid binding;GO:0008307:structural constituent of muscle;GO:0004674:protein serine/threonine kinase activity;GO:0042802:identical protein binding;GO:0002020:protease binding;GO:0051371:muscle alpha-actinin bindin…	K12567	;ko05410 Hypertrophic cardiomyopathy;ko05414 Dilated cardiomyopathy;
ENSMUSG00000059741	#00FF66FF	9	110570929	110598866	+	Myl3	myosin%2C light polypeptide 3 [Source:MGI Symbol%3BAcc:MGI:97268]	GO:0002026:regulation of the force of heart contraction;GO:0055010:ventricular cardiac muscle tissue morphogenesis;GO:0006942:regulation of striated muscle contraction;GO:0060048:cardiac muscle contraction;	GO:0031672:A band;GO:0016459:myosin complex;GO:0031674:I band;	GO:0003785:actin monomer binding;GO:0005509:calcium ion binding;GO:0003774:motor activity;	K12749	;ko04260 Cardiac muscle contraction;ko04261 Adrenergic signaling in cardiomyocytes;ko04371 Apelin signaling pathway;ko05410 Hypertrophic cardiomyopathy;ko05414 Dilated cardiomyopathy;
ENSMUSG00000032358	#00FF66FF	9	76397336	76474398	-	Fam83b	family with sequence similarity 83%2C member B [Source:MGI Symbol%3BAcc:MGI:2685362]	-	-	-	-	-
ENSMUSG00000078664	#00FF66FF	3	92123106	92129218	+	Sprr2a1	small proline-rich protein 2A1 [Source:MGI Symbol%3BAcc:MGI:1330350]	GO:0008360:regulation of cell shape;GO:0032355:response to estradiol;	GO:0005737:cytoplasm;	GO:0005200:structural constituent of cytoskeleton;	K02889	;ko03010 Ribosome;ko05171 Coronavirus disease - COVID-19;
ENSMUSG00000042686	#00FF66FF	1	17034784	17168113	-	Jph1	junctophilin 1 [Source:MGI Symbol%3BAcc:MGI:1891495]	GO:0007517:muscle organ development;	GO:0030018:Z disc;GO:0030314:junctional membrane complex;GO:0005886:plasma membrane;GO:0016021:integral component of membrane;GO:0014701:junctional sarcoplasmic reticulum membrane;	GO:0008307:structural constituent of muscle;	K19530	-
ENSMUSG00000047419	#00FF66FF	13	93177221	93281232	-	Cmya5	cardiomyopathy associated 5 [Source:MGI Symbol%3BAcc:MGI:1923719]	GO:0070885:negative regulation of calcineurin-NFAT signaling cascade;GO:0014733:regulation of skeletal muscle adaptation;GO:0032513:negative regulation of protein phosphatase type 2B activity;	GO:0043034:costamere;	GO:0042802:identical protein binding;	-	-
ENSMUSG00000103509	#00FF66FF	1	7218334	7222361	+	Gm38372	predicted gene%2C 38372 [Source:MGI Symbol%3BAcc:MGI:5611600]	-	-	-	-	-
ENSMUSG00000107320	#00FF66FF	6	28219166	28226169	-	Gm42549	predicted gene 42549 [Source:MGI Symbol%3BAcc:MGI:5662686]	-	-	-	-	-
ENSMUSG00000026407	#00FF66FF	1	135980488	136047560	+	Cacna1s	calcium channel%2C voltage-dependent%2C L type%2C alpha 1S subunit [Source:MGI Symbol%3BAcc:MGI:88294]	GO:0006941:striated muscle contraction;GO:0043501:skeletal muscle adaptation;GO:0034765:regulation of ion transmembrane transport;GO:0070588:calcium ion transmembrane transport;GO:0007528:neuromuscular junction development;GO:0007029:endoplasmic reticulum organization;GO:0002074:extraocular skeletal muscle development;GO:0001501:skeletal system development;GO:0007520:myoblast fusion;	GO:0030315:T-tubule;GO:0016529:sarcoplasmic reticulum;GO:0031674:I band;GO:0005891:voltage-gated calcium channel complex;	GO:0046872:metal ion binding;GO:0008331:high voltage-gated calcium channel activity;	K04857	;ko04010 MAPK signaling pathway;ko04020 Calcium signaling pathway;ko04022 cGMP-PKG signaling pathway;ko04024 cAMP signaling pathway;ko04260 Cardiac muscle contraction;ko04261 Adrenergic signaling in cardiomyocytes;ko04270 Vascular smooth muscle contraction;ko04723 Retrograde endocannabinoid signaling;ko04725 Cholinergic synapse;ko04726 Serotonergic synapse;ko04727 GABAergic synapse;ko04911 Insuli…
ENSMUSG00000022519	#00FF66FF	16	4298080	4359680	-	Srl	sarcalumenin [Source:MGI Symbol%3BAcc:MGI:2146620]	-	GO:0016021:integral component of membrane;	GO:0003924:GTPase activity;GO:0005525:GTP binding;	-	-
ENSMUSG00000085976	#00FF66FF	2	92572575	92589553	+	Gm13816	predicted gene 13816 [Source:MGI Symbol%3BAcc:MGI:3649317]	-	-	-	-	-
ENSMUSG00000021798	#00FF66FF	14	34248560	34310639	-	Ldb3	LIM domain binding 3 [Source:MGI Symbol%3BAcc:MGI:1344412]	GO:0045214:sarcomere organization;GO:0001942:hair follicle development;GO:0035019:somatic stem cell maintenance;GO:0010669:epithelial structure maintenance;GO:0045944:positive regulation of transcription from RNA polymerase II promoter;GO:0044089:positive regulation of cellular component biogenesis;	GO:0005667:transcription factor complex;GO:0005856:cytoskeleton;GO:0042995:cell projection;GO:0030018:Z disc;	GO:0005080:protein kinase C binding;GO:0008270:zinc ion binding;GO:0003712:transcription cofactor activity;GO:0030274:LIM domain binding;GO:0051371:muscle alpha-actinin binding;	-	-
ENSMUSG00000079428	#00FF66FF	X	135115528	135126849	+	Tceal7	transcription elongation factor A (SII)-like 7 [Source:MGI Symbol%3BAcc:MGI:1915746]	GO:0032088:negative regulation of NF-kappaB transcription factor activity;GO:0006414:translational elongation;GO:0045892:negative regulation of transcription, DNA-templated;	GO:0005634:nucleus;	GO:0003746:translation elongation factor activity;	-	-
ENSMUSG00000020216	#00FF66FF	10	80644330	80649332	-	Jsrp1	junctional sarcoplasmic reticulum protein 1 [Source:MGI Symbol%3BAcc:MGI:1916700]	GO:0044763:single-organism cellular process;GO:0051179:localization;GO:0003009:skeletal muscle contraction;GO:0072657:protein localization to membrane;GO:0060314:regulation of ryanodine-sensitive calcium-release channel activity;	GO:0005783:endoplasmic reticulum;GO:0016529:sarcoplasmic reticulum;	GO:0005515:protein binding;	-	-
ENSMUSG00000042451	#00FF66FF	1	134121186	134128970	+	Mybph	myosin binding protein H [Source:MGI Symbol%3BAcc:MGI:1858196]	GO:0007155:cell adhesion;	GO:0032982:myosin filament;	-	-	-
ENSMUSG00000032807	#00FF66FF	11	69047815	69060618	+	Alox12b	arachidonate 12-lipoxygenase%2C 12R type [Source:MGI Symbol%3BAcc:MGI:1274782]	GO:0019370:leukotriene biosynthetic process;GO:0055114:oxidation-reduction process;	-	GO:0005506:iron ion binding;GO:0004052:arachidonate 12-lipoxygenase activity;GO:0016165:linoleate 13S-lipoxygenase activity;	K08021	;ko00590 Arachidonic acid metabolism;ko01100 Metabolic pathways;ko04726 Serotonergic synapse;
ENSMUSG00000069873	#00FF66FF	11	58165625	58185115	+	4930438A08Rik	RIKEN cDNA 4930438A08 gene [Source:MGI Symbol%3BAcc:MGI:1921238]	-	-	-	K03334	;ko00250 Alanine, aspartate and glutamate metabolism;ko00270 Cysteine and methionine metabolism;ko00280 Valine, leucine and isoleucine degradation;ko00350 Tyrosine metabolism;ko00360 Phenylalanine metabolism;ko00380 Tryptophan metabolism;ko00400 Phenylalanine, tyrosine and tryptophan biosynthesis;ko00950 Isoquinoline alkaloid biosynthesis;ko01100 Metabolic pathways;ko01110 Biosynthesis of seconda…
ENSMUSG00000072621	#00FF66FF	11	82918956	82930868	-	Slfn10-ps	schlafen 10%2C pseudogene [Source:MGI Symbol%3BAcc:MGI:3512288]	-	-	-	-	-
ENSMUSG00000075296	#00FF66FF	19	4022328	4031646	+	Aldh3b2	aldehyde dehydrogenase 3 family%2C member B2 [Source:MGI Symbol%3BAcc:MGI:2147613]	GO:0006081:cellular aldehyde metabolic process;GO:0055114:oxidation-reduction process;	-	GO:0004030:aldehyde dehydrogenase [NAD(P)+] activity;	K00129	;ko00010 Glycolysis / Gluconeogenesis;ko00340 Histidine metabolism;ko00350 Tyrosine metabolism;ko00360 Phenylalanine metabolism;ko00410 beta-Alanine metabolism;ko00980 Metabolism of xenobiotics by cytochrome P450;ko00982 Drug metabolism - cytochrome P450;ko01100 Metabolic pathways;ko01110 Biosynthesis of secondary metabolites;ko01120 Microbial metabolism in diverse environments;ko05204 Chemical c…
ENSMUSG00000040653	#00FF66FF	10	3316057	3414975	+	Ppp1r14c	protein phosphatase 1%2C regulatory inhibitor subunit 14C [Source:MGI Symbol%3BAcc:MGI:1923392]	GO:0007165:signal transduction;GO:0043086:negative regulation of catalytic activity;GO:0050794:regulation of cellular process;	-	GO:0004865:protein serine/threonine phosphatase inhibitor activity;	K17556	-
ENSMUSG00000038754	#00FF66FF	19	46120336	46124133	+	Elovl3	elongation of very long chain fatty acids (FEN1/Elo2%2C SUR4/Elo3%2C yeast)-like 3 [Source:MGI Symbol%3BAcc:MGI:1195976]	GO:0019367:fatty acid elongation, saturated fatty acid;GO:0034626:fatty acid elongation, polyunsaturated fatty acid;GO:0034625:fatty acid elongation, monounsaturated fatty acid;GO:0042761:very long-chain fatty acid biosynthetic process;	GO:0016021:integral component of membrane;GO:0005783:endoplasmic reticulum;	GO:0016740:transferase activity;	K10248	;ko00062 Fatty acid elongation;ko01040 Biosynthesis of unsaturated fatty acids;ko01100 Metabolic pathways;ko01110 Biosynthesis of secondary metabolites;ko01212 Fatty acid metabolism;
ENSMUSG00000079451	#00FF66FF	5	86633735	86666459	-	Tmprss11g	transmembrane protease%2C serine 11g [Source:MGI Symbol%3BAcc:MGI:2444058]	GO:0006508:proteolysis;	GO:0005576:extracellular region;GO:0005887:integral component of plasma membrane;	GO:0004252:serine-type endopeptidase activity;	K18769	-
ENSMUSG00000028186	#00FF66FF	3	146276181	146338060	+	Uox	urate oxidase [Source:MGI Symbol%3BAcc:MGI:98907]	GO:0019628:urate catabolic process;GO:0006145:purine nucleobase catabolic process;GO:0055114:oxidation-reduction process;GO:0006144:purine nucleobase metabolic process;	GO:0005782:peroxisomal matrix;GO:0005739:mitochondrion;GO:0005777:peroxisome;	GO:0004846:urate oxidase activity;	K00365	;ko00230 Purine metabolism;ko00232 Caffeine metabolism;ko01100 Metabolic pathways;ko01120 Microbial metabolism in diverse environments;
ENSMUSG00000085781	#00FF66FF	16	45756686	45759642	+	Gm15640	predicted gene 15640 [Source:MGI Symbol%3BAcc:MGI:3783084]	-	-	-	-	-
ENSMUSG00000022144	#00FF66FF	15	7840327	7867056	+	Gdnf	glial cell line derived neurotrophic factor [Source:MGI Symbol%3BAcc:MGI:107430]	GO:0007179:transforming growth factor beta receptor signaling pathway;GO:0043524:negative regulation of neuron apoptotic process;GO:0001941:postsynaptic membrane organization;GO:2001240:negative regulation of extrinsic apoptotic signaling pathway in absence of ligand;GO:0007169:transmembrane receptor protein tyrosine kinase signaling pathway;GO:0030901:midbrain development;GO:0048484:enteric nerv…	GO:0005615:extracellular space;GO:0043235:receptor complex;	GO:0042803:protein homodimerization activity;GO:0030116:glial cell line-derived neurotrophic factor receptor binding;GO:0008083:growth factor activity;GO:0005160:transforming growth factor beta receptor binding;	K05452	;ko04020 Calcium signaling pathway;
ENSMUSG00000026950	#00FF66FF	2	52026659	52268486	-	Neb	nebulin [Source:MGI Symbol%3BAcc:MGI:97292]	GO:0045214:sarcomere organization;GO:0030832:regulation of actin filament length;	GO:0030018:Z disc;GO:0043234:protein complex;GO:0005865:striated muscle thin filament;	-	K18267	-
ENSMUSG00000067279	#00FF66FF	19	36709131	36714053	-	Ppp1r3c	protein phosphatase 1%2C regulatory subunit 3C [Source:MGI Symbol%3BAcc:MGI:1858229]	GO:0005979:regulation of glycogen biosynthetic process;GO:0005981:regulation of glycogen catabolic process;GO:0006605:protein targeting;	GO:0043231:intracellular membrane-bounded organelle;GO:0042587:glycogen granule;	GO:0019903:protein phosphatase binding;GO:0004721:phosphoprotein phosphatase activity;	K07189	;ko04910 Insulin signaling pathway;ko04931 Insulin resistance;
ENSMUSG00000049134	#00FF66FF	19	56308467	56378469	-	Nrap	nebulin-related anchoring protein [Source:MGI Symbol%3BAcc:MGI:1098765]	GO:0030036:actin cytoskeleton organization;	GO:0005730:nucleolus;GO:0005927:muscle tendon junction;GO:0005916:fascia adherens;GO:0000794:condensed nuclear chromosome;GO:0030016:myofibril;	GO:0051371:muscle alpha-actinin binding;GO:0003779:actin binding;GO:0003723:RNA binding;GO:0008270:zinc ion binding;GO:0017166:vinculin binding;	-	-
ENSMUSG00000003051	#00FF66FF	1	135181313	135186306	-	Elf3	E74-like factor 3 [Source:MGI Symbol%3BAcc:MGI:1101781]	GO:0045892:negative regulation of transcription, DNA-templated;GO:0006954:inflammatory response;GO:0071709:membrane assembly;GO:0007184:SMAD protein import into nucleus;GO:0001824:blastocyst development;GO:0007182:common-partner SMAD protein phosphorylation;GO:0060056:mammary gland involution;GO:0051693:actin filament capping;GO:0072661:protein targeting to plasma membrane;GO:0043001:Golgi to pla…	GO:0008091:spectrin;GO:0043234:protein complex;GO:0032437:cuticular plate;GO:0005886:plasma membrane;GO:0031430:M band;GO:0005794:Golgi apparatus;GO:0005730:nucleolus;	GO:0003700:sequence-specific DNA binding transcription factor activity;GO:0030506:ankyrin binding;GO:0005543:phospholipid binding;GO:0005200:structural constituent of cytoskeleton;GO:0003713:transcription coactivator activity;GO:0032403:protein complex binding;GO:0005516:calmodulin binding;GO:0043565:sequence-specific DNA binding;GO:0003779:actin binding;	K09429	-
ENSMUSG00000029188	#00FF66FF	5	53195423	53229006	+	Slc34a2	solute carrier family 34 (sodium phosphate)%2C member 2 [Source:MGI Symbol%3BAcc:MGI:1342284]	GO:0006814:sodium ion transport;GO:0044341:sodium-dependent phosphate transport;GO:0009750:response to fructose;GO:0035435:phosphate ion transmembrane transport;GO:0007568:aging;GO:0032355:response to estradiol;GO:0001701:in utero embryonic development;GO:0030643:cellular phosphate ion homeostasis;	GO:0016021:integral component of membrane;GO:0031526:brush border membrane;GO:0016324:apical plasma membrane;GO:0031528:microvillus membrane;	GO:0042301:phosphate ion binding;GO:0015321:sodium-dependent phosphate transmembrane transporter activity;GO:0005436:sodium:phosphate symporter activity;GO:0019904:protein domain specific binding;GO:0031402:sodium ion binding;	K14683	;ko04928 Parathyroid hormone synthesis, secretion and action;ko04978 Mineral absorption;
ENSMUSG00000117922	#00FF66FF	18	39766156	39868012	-	Gm50397	predicted gene%2C 50397 [Source:MGI Symbol%3BAcc:MGI:6303305]	-	-	-	-	-
ENSMUSG00000025092	#00FF66FF	19	58784182	58932086	-	Hspa12a	heat shock protein 12A [Source:MGI Symbol%3BAcc:MGI:1920692]	GO:0006950:response to stress;	-	GO:0005524:ATP binding;	-	-
ENSMUSG00000027022	#00FF66FF	2	67004178	67356959	+	Xirp2	xin actin-binding repeat containing 2 [Source:MGI Symbol%3BAcc:MGI:2685198]	GO:0003281:ventricular septum development;GO:0045216:cell-cell junction organization;GO:0030036:actin cytoskeleton organization;GO:0055008:cardiac muscle tissue morphogenesis;	GO:0030054:cell junction;GO:0030018:Z disc;	GO:0008270:zinc ion binding;GO:0051393:alpha-actinin binding;GO:0003779:actin binding;	-	-
ENSMUSG00000055027	#00FF66FF	6	71190924	71299217	-	Smyd1	SET and MYND domain containing 1 [Source:MGI Symbol%3BAcc:MGI:104790]	GO:0007507:heart development;GO:0045892:negative regulation of transcription, DNA-templated;GO:0006338:chromatin remodeling;GO:0045663:positive regulation of myoblast differentiation;GO:0010831:positive regulation of myotube differentiation;	GO:0005737:cytoplasm;GO:0005634:nucleus;	GO:0003714:transcription corepressor activity;GO:0005515:protein binding;GO:0008270:zinc ion binding;GO:0003677:DNA binding;	K11426	;ko00310 Lysine degradation;ko01100 Metabolic pathways;
ENSMUSG00000026343	#00FF66FF	1	125604732	125801599	+	Gpr39	G protein-coupled receptor 39 [Source:MGI Symbol%3BAcc:MGI:1918361]	GO:0007186:G-protein coupled receptor signaling pathway;GO:0071294:cellular response to zinc ion;GO:0051281:positive regulation of release of sequestered calcium ion into cytosol;GO:0008343:adult feeding behavior;GO:0019216:regulation of lipid metabolic process;GO:0060455:negative regulation of gastric acid secretion;GO:0035483:gastric emptying;GO:0035774:positive regulation of insulin secretion …	GO:0016021:integral component of membrane;GO:0005886:plasma membrane;	GO:0004930:G-protein coupled receptor activity;GO:0046872:metal ion binding;	K08412	-
ENSMUSG00000117318	#00FF66FF	17	48545239	48547669	-	Gm18679	predicted gene%2C 18679 [Source:MGI Symbol%3BAcc:MGI:5010864]	-	-	-	-	-
ENSMUSG00000030747	#00FF66FF	7	98802865	98831926	-	Dgat2	diacylglycerol O-acyltransferase 2 [Source:MGI Symbol%3BAcc:MGI:1915050]	GO:0036155:acylglycerol acyl-chain remodeling;GO:0006071:glycerol metabolic process;GO:0035336:long-chain fatty-acyl-CoA metabolic process;GO:0046474:glycerophospholipid biosynthetic process;GO:0035356:cellular triglyceride homeostasis;GO:0034383:low-density lipoprotein particle clearance;GO:0055089:fatty acid homeostasis;GO:0060613:fat pad development;GO:0019915:lipid storage;GO:0019432:triglyce…	GO:0030176:integral component of endoplasmic reticulum membrane;GO:0005739:mitochondrion;GO:0048471:perinuclear region of cytoplasm;GO:0005811:lipid particle;	GO:0004144:diacylglycerol O-acyltransferase activity;GO:0003846:2-acylglycerol O-acyltransferase activity;GO:0050252:retinol O-fatty-acyltransferase activity;GO:0042803:protein homodimerization activity;GO:0016747:transferase activity, transferring acyl groups other than amino-acyl groups;	K11160	;ko00561 Glycerolipid metabolism;ko01100 Metabolic pathways;ko04975 Fat digestion and absorption;
ENSMUSG00000113701	#00FF66FF	13	15988133	16198008	-	B230303A05Rik	RIKEN cDNA B230303A05 gene [Source:MGI Symbol%3BAcc:MGI:3646895]	-	-	-	-	-
ENSMUSG00000029108	#00FF66FF	5	57875309	58290572	+	Pcdh7	protocadherin 7 [Source:MGI Symbol%3BAcc:MGI:1860487]	GO:0007155:cell adhesion;GO:0007156:homophilic cell adhesion via plasma membrane adhesion molecules;	GO:0005887:integral component of plasma membrane;	GO:0005515:protein binding;GO:0005509:calcium ion binding;	K16498	-
ENSMUSG00000050069	#00FF66FF	1	174661351	174749385	-	Grem2	gremlin 2%2C DAN family BMP antagonist [Source:MGI Symbol%3BAcc:MGI:1344367]	-	GO:0005615:extracellular space;	GO:0005125:cytokine activity;	-	-
ENSMUSG00000006403	#00FF66FF	1	171077990	171088206	+	Adamts4	a disintegrin-like and metallopeptidase (reprolysin type) with thrombospondin type 1 motif%2C 4 [Source:MGI Symbol%3BAcc:MGI:1339949]	GO:0006508:proteolysis;	GO:0005615:extracellular space;GO:0005578:proteinaceous extracellular matrix;	GO:0002020:protease binding;GO:0004222:metalloendopeptidase activity;GO:0008270:zinc ion binding;	K07764	-
ENSMUSG00000034612	#00FF66FF	10	82821332	83031734	+	Chst11	carbohydrate sulfotransferase 11 [Source:MGI Symbol%3BAcc:MGI:1927166]	GO:0007585:respiratory gaseous exchange;GO:0036342:post-anal tail morphogenesis;GO:0042733:embryonic digit morphogenesis;GO:0042127:regulation of cell proliferation;GO:0048589:developmental growth;GO:0030512:negative regulation of transforming growth factor beta receptor signaling pathway;GO:0002063:chondrocyte development;GO:0043066:negative regulation of apoptotic process;GO:0009791:post-embryo…	GO:0000139:Golgi membrane;GO:0016021:integral component of membrane;	GO:0047756:chondroitin 4-sulfotransferase activity;GO:0050659:N-acetylgalactosamine 4-sulfate 6-O-sulfotransferase activity;GO:0001537:N-acetylgalactosamine 4-O-sulfotransferase activity;	K01017	;ko00532 Glycosaminoglycan biosynthesis - chondroitin sulfate / dermatan sulfate;
ENSMUSG00000032420	#00FF66FF	9	88209250	88254145	+	Nt5e	5' nucleotidase%2C ecto [Source:MGI Symbol%3BAcc:MGI:99782]	GO:0050728:negative regulation of inflammatory response;GO:0010044:response to aluminum ion;GO:0046086:adenosine biosynthetic process;GO:0006196:AMP catabolic process;GO:0007420:brain development;GO:0006164:purine nucleotide biosynthetic process;GO:0016311:dephosphorylation;GO:0046889:positive regulation of lipid biosynthetic process;	GO:0097060:synaptic membrane;GO:0016021:integral component of membrane;GO:0031225:anchored component of membrane;GO:0005737:cytoplasm;GO:0009986:cell surface;GO:0070062:extracellular exosome;GO:0005886:plasma membrane;	GO:0000166:nucleotide binding;GO:0008198:ferrous iron binding;GO:0008253:5'-nucleotidase activity;	K01081	;ko00230 Purine metabolism;ko00240 Pyrimidine metabolism;ko00760 Nicotinate and nicotinamide metabolism;ko01100 Metabolic pathways;ko01110 Biosynthesis of secondary metabolites;
ENSMUSG00000023903	#00FF66FF	17	23847285	23864251	-	Mmp25	matrix metallopeptidase 25 [Source:MGI Symbol%3BAcc:MGI:2443938]	GO:0010952:positive regulation of peptidase activity;GO:0060022:hard palate development;GO:0006508:proteolysis;	GO:0009986:cell surface;GO:0005886:plasma membrane;GO:0031012:extracellular matrix;GO:0031225:anchored component of membrane;GO:0016021:integral component of membrane;	GO:0004222:metalloendopeptidase activity;GO:0016504:peptidase activator activity;GO:0005509:calcium ion binding;GO:0008270:zinc ion binding;	K08003	;ko04928 Parathyroid hormone synthesis, secretion and action;
ENSMUSG00000032584	#00FF66FF	9	107784072	107797582	+	Mst1r	macrophage stimulating 1 receptor (c-met-related tyrosine kinase) [Source:MGI Symbol%3BAcc:MGI:99614]	GO:0009615:response to virus;GO:0007275:multicellular organismal development;GO:0007169:transmembrane receptor protein tyrosine kinase signaling pathway;GO:0043406:positive regulation of MAP kinase activity;GO:0019048:modulation by virus of host morphology or physiology;GO:0045087:innate immune response;GO:0051897:positive regulation of protein kinase B signaling;	GO:0016021:integral component of membrane;GO:0001725:stress fiber;GO:0005886:plasma membrane;	GO:0004714:transmembrane receptor protein tyrosine kinase activity;GO:0019899:enzyme binding;GO:0005524:ATP binding;	K05100	;ko04020 Calcium signaling pathway;
ENSMUSG00000020122	#00FF66FF	11	16702203	16868158	+	Egfr	epidermal growth factor receptor [Source:MGI Symbol%3BAcc:MGI:95294]	GO:0010960:magnesium ion homeostasis;GO:0048146:positive regulation of fibroblast proliferation;GO:0023014:signal transduction by protein phosphorylation;GO:0045429:positive regulation of nitric oxide biosynthetic process;GO:0032930:positive regulation of superoxide anion generation;GO:0045739:positive regulation of DNA repair;GO:0035413:positive regulation of catenin import into nucleus;GO:00001…	GO:0009986:cell surface;GO:0030139:endocytic vesicle;GO:0016324:apical plasma membrane;GO:0005783:endoplasmic reticulum;GO:0016323:basolateral plasma membrane;GO:0045121:membrane raft;GO:0048471:perinuclear region of cytoplasm;GO:0016021:integral component of membrane;GO:0005794:Golgi apparatus;GO:0005634:nucleus;GO:0005768:endosome;	GO:0048408:epidermal growth factor binding;GO:0005178:integrin binding;GO:0004716:receptor signaling protein tyrosine kinase activity;GO:0005006:epidermal growth factor-activated receptor activity;GO:0042802:identical protein binding;GO:0005524:ATP binding;GO:0001948:glycoprotein binding;GO:0019901:protein kinase binding;GO:0046982:protein heterodimerization activity;GO:0019903:protein phosphatas…	K04361	;ko01521 EGFR tyrosine kinase inhibitor resistance;ko01522 Endocrine resistance;ko04010 MAPK signaling pathway;ko04012 ErbB signaling pathway;ko04013 MAPK signaling pathway - fly;ko04014 Ras signaling pathway;ko04015 Rap1 signaling pathway;ko04020 Calcium signaling pathway;ko04066 HIF-1 signaling pathway;ko04068 FoxO signaling pathway;ko04072 Phospholipase D signaling pathway;ko04144 Endocytosis;…
ENSMUSG00000017607	#00FF66FF	11	98956504	98980132	-	Tns4	tensin 4 [Source:MGI Symbol%3BAcc:MGI:2144377]	GO:0006915:apoptotic process;GO:0008104:protein localization;	GO:0005856:cytoskeleton;GO:0005737:cytoplasm;GO:0005925:focal adhesion;	GO:0003779:actin binding;	K18080	-
ENSMUSG00000022367	#00FF66FF	15	56529023	56557935	-	Has2	hyaluronan synthase 2 [Source:MGI Symbol%3BAcc:MGI:107821]	GO:0035810:positive regulation of urine volume;GO:0036120:cellular response to platelet-derived growth factor stimulus;GO:0071347:cellular response to interleukin-1;GO:0030213:hyaluronan biosynthetic process;GO:0070295:renal water absorption;GO:0071498:cellular response to fluid shear stress;GO:2000147:positive regulation of cell motility;GO:0071356:cellular response to tumor necrosis factor;GO:0…	GO:0005887:integral component of plasma membrane;	GO:0050501:hyaluronan synthase activity;	K00752	-
ENSMUSG00000038552	#00FF66FF	5	31449586	31453424	-	Fndc4	fibronectin type III domain containing 4 [Source:MGI Symbol%3BAcc:MGI:1917195]	-	-	-	-	-
ENSMUSG00000042367	#00FF66FF	4	127219028	127224637	-	Gjb3	gap junction protein%2C beta 3 [Source:MGI Symbol%3BAcc:MGI:95721]	GO:0007605:sensory perception of sound;GO:0001890:placenta development;GO:0001701:in utero embryonic development;GO:0043588:skin development;GO:0007154:cell communication;	GO:0005737:cytoplasm;GO:0005922:connexon complex;GO:0016021:integral component of membrane;	GO:0005515:protein binding;	K07622	-
ENSMUSG00000089804	#00FF66FF	15	37232037	37233553	-	Gm16136	predicted gene 16136 [Source:MGI Symbol%3BAcc:MGI:3802137]	-	-	-	-	-
ENSMUSG00000032033	#00FF66FF	9	31757340	31824758	-	Barx2	BarH-like homeobox 2 [Source:MGI Symbol%3BAcc:MGI:109617]	GO:0000122:negative regulation of transcription from RNA polymerase II promoter;GO:0042637:catagen;GO:0001502:cartilage condensation;GO:0014902:myotube differentiation;GO:0045944:positive regulation of transcription from RNA polymerase II promoter;	GO:0005667:transcription factor complex;	GO:0005515:protein binding;GO:0003700:sequence-specific DNA binding transcription factor activity;GO:0000976:transcription regulatory region sequence-specific DNA binding;GO:0003682:chromatin binding;	K09361	-
ENSMUSG00000017417	#00FF66FF	11	97814064	97877270	-	Plxdc1	plexin domain containing 1 [Source:MGI Symbol%3BAcc:MGI:1919574]	-	GO:0016021:integral component of membrane;GO:0005737:cytoplasm;GO:0043025:neuronal cell body;GO:0030425:dendrite;GO:0005923:bicellular tight junction;GO:0005886:plasma membrane;GO:0030054:cell junction;	GO:0005515:protein binding;	-	-
ENSMUSG00000026420	#00FF66FF	1	130809811	130815191	-	Il24	interleukin 24 [Source:MGI Symbol%3BAcc:MGI:2135548]	GO:0030336:negative regulation of cell migration;GO:0042517:positive regulation of tyrosine phosphorylation of Stat3 protein;GO:0043065:positive regulation of apoptotic process;GO:0008285:negative regulation of cell proliferation;GO:0008284:positive regulation of cell proliferation;GO:0033136:serine phosphorylation of STAT3 protein;GO:0071353:cellular response to interleukin-4;GO:0042060:wound he…	GO:0005615:extracellular space;GO:0005783:endoplasmic reticulum;	GO:0005125:cytokine activity;	K05444	;ko04060 Cytokine-cytokine receptor interaction;ko04061 Viral protein interaction with cytokine and cytokine receptor;ko04630 JAK-STAT signaling pathway;
ENSMUSG00000021994	#00FF66FF	14	28226707	28249405	+	Wnt5a	wingless-type MMTV integration site family%2C member 5A [Source:MGI Symbol%3BAcc:MGI:98958]	GO:0048146:positive regulation of fibroblast proliferation;GO:0008584:male gonad development;GO:2000049:positive regulation of cell-cell adhesion mediated by cadherin;GO:0060021:palate development;GO:0046330:positive regulation of JNK cascade;GO:0045599:negative regulation of fat cell differentiation;GO:2000484:positive regulation of interleukin-8 secretion;GO:0060029:convergent extension involve…	GO:0005737:cytoplasm;GO:0009986:cell surface;GO:0005886:plasma membrane;GO:0005578:proteinaceous extracellular matrix;GO:0005615:extracellular space;	GO:0005115:receptor tyrosine kinase-like orphan receptor binding;GO:0044212:transcription regulatory region DNA binding;GO:0003700:sequence-specific DNA binding transcription factor activity;GO:0005110:frizzled-2 binding;GO:0019904:protein domain specific binding;GO:0005125:cytokine activity;	K00444	;ko04150 mTOR signaling pathway;ko04310 Wnt signaling pathway;ko04360 Axon guidance;ko04390 Hippo signaling pathway;ko04550 Signaling pathways regulating pluripotency of stem cells;ko04916 Melanogenesis;ko04934 Cushing syndrome;ko05010 Alzheimer disease;ko05022 Pathways of neurodegeneration - multiple diseases;ko05165 Human papillomavirus infection;ko05200 Pathways in cancer;ko05205 Proteoglycans…
ENSMUSG00000045094	#00FF66FF	18	61624728	61669665	-	Arhgef37	Rho guanine nucleotide exchange factor (GEF) 37 [Source:MGI Symbol%3BAcc:MGI:3045339]	GO:0035023:regulation of Rho protein signal transduction;	GO:0005737:cytoplasm;	GO:0005089:Rho guanyl-nucleotide exchange factor activity;	-	-
ENSMUSG00000068747	#00FF66FF	3	108191398	108268827	+	Sort1	sortilin 1 [Source:MGI Symbol%3BAcc:MGI:1338015]	GO:0032868:response to insulin;GO:0043066:negative regulation of apoptotic process;GO:0032509:endosome transport via multivesicular body sorting pathway;GO:0007218:neuropeptide signaling pathway;GO:0048011:neurotrophin TRK receptor signaling pathway;GO:0010468:regulation of gene expression;GO:0001503:ossification;GO:0006886:intracellular protein transport;GO:0016050:vesicle organization;GO:001490…	GO:0030140:trans-Golgi network transport vesicle;GO:0031965:nuclear membrane;GO:0016021:integral component of membrane;GO:0005789:endoplasmic reticulum membrane;GO:0005765:lysosomal membrane;GO:0005905:coated pit;GO:0009986:cell surface;GO:0030425:dendrite;GO:0043025:neuronal cell body;GO:0005769:early endosome;GO:0032580:Golgi cisterna membrane;GO:0048471:perinuclear region of cytoplasm;GO:00058…	GO:0016492:G-protein coupled neurotensin receptor activity;GO:0048406:nerve growth factor binding;GO:0030379:neurotensin receptor activity, non-G-protein coupled;GO:0010465:nerve growth factor receptor activity;GO:0019899:enzyme binding;	K12388	;ko04142 Lysosome;ko04722 Neurotrophin signaling pathway;ko04979 Cholesterol metabolism;
ENSMUSG00000040133	#00FF66FF	2	118107591	118203900	-	Gpr176	G protein-coupled receptor 176 [Source:MGI Symbol%3BAcc:MGI:2685858]	GO:0007186:G-protein coupled receptor signaling pathway;	GO:0016021:integral component of membrane;GO:0005886:plasma membrane;	GO:0004930:G-protein coupled receptor activity;	K08442	-
ENSMUSG00000056870	#00FF66FF	1	44590671	44835998	+	Gulp1	GULP%2C engulfment adaptor PTB domain containing 1 [Source:MGI Symbol%3BAcc:MGI:1920407]	GO:0006869:lipid transport;GO:0006915:apoptotic process;GO:0006911:phagocytosis, engulfment;	GO:0005737:cytoplasm;	-	-	-
ENSMUSG00000033327	#00FF66FF	17	34879431	34938789	+	Tnxb	tenascin XB [Source:MGI Symbol%3BAcc:MGI:1932137]	GO:0043506:regulation of JUN kinase activity;GO:0006644:phospholipid metabolic process;GO:0016337:single organismal cell-cell adhesion;GO:0006631:fatty acid metabolic process;GO:0006641:triglyceride metabolic process;GO:0048251:elastic fiber assembly;GO:0007160:cell-matrix adhesion;GO:0032963:collagen metabolic process;GO:0045785:positive regulation of cell adhesion;GO:0030199:collagen fibril org…	GO:0005622:intracellular;GO:0005615:extracellular space;GO:0005578:proteinaceous extracellular matrix;	GO:0005518:collagen binding;GO:0008201:heparin binding;	K06252	;ko04151 PI3K-Akt signaling pathway;ko04510 Focal adhesion;ko04512 ECM-receptor interaction;ko05165 Human papillomavirus infection;ko05206 MicroRNAs in cancer;
ENSMUSG00000035914	#00FF66FF	9	58431581	58462720	-	Cd276	CD276 antigen [Source:MGI Symbol%3BAcc:MGI:2183926]	GO:0050728:negative regulation of inflammatory response;GO:0045085:negative regulation of interleukin-2 biosynthetic process;GO:0045077:negative regulation of interferon-gamma biosynthetic process;GO:0042130:negative regulation of T cell proliferation;GO:0042102:positive regulation of T cell proliferation;GO:0030501:positive regulation of bone mineralization;GO:0050776:regulation of immune respon…	GO:0016021:integral component of membrane;GO:0009897:external side of plasma membrane;	GO:0005102:receptor binding;	K06746	;ko04514 Cell adhesion molecules;
ENSMUSG00000031488	#00FF66FF	8	27628801	27664674	-	Rab11fip1	RAB11 family interacting protein 1 (class I) [Source:MGI Symbol%3BAcc:MGI:1923017]	GO:0015031:protein transport;	GO:0005768:endosome;GO:0016020:membrane;GO:0031410:cytoplasmic vesicle;	-	K12484	;ko04144 Endocytosis;
ENSMUSG00000054203	#00FF66FF	1	173839564	173859376	-	Ifi205	interferon activated gene 205 [Source:MGI Symbol%3BAcc:MGI:101847]	GO:0006355:regulation of transcription, DNA-templated;GO:0035458:cellular response to interferon-beta;	GO:0016607:nuclear speck;GO:0034399:nuclear periphery;	GO:0003690:double-stranded DNA binding;	K12971	;ko04623 Cytosolic DNA-sensing pathway;
ENSMUSG00000067297	#00FF66FF	19	34594449	34618143	-	Ifit1bl2	interferon induced protein with tetratricopeptide repeats 1B like 2 [Source:MGI Symbol%3BAcc:MGI:2148249]	-	-	-	K14217	;ko05160 Hepatitis C;
ENSMUSG00000038403	#00FF66FF	3	96432488	96436526	+	Hjv	hemojuvelin BMP co-receptor [Source:MGI Symbol%3BAcc:MGI:1916835]	GO:0045944:positive regulation of transcription from RNA polymerase II promoter;GO:0030509:BMP signaling pathway;GO:0055072:iron ion homeostasis;	GO:0005615:extracellular space;GO:0009986:cell surface;GO:0016323:basolateral plasma membrane;GO:0031225:anchored component of membrane;	GO:0005515:protein binding;GO:0015026:coreceptor activity;	K06847	;ko04350 TGF-beta signaling pathway;
ENSMUSG00000028214	#00FF66FF	4	11704457	11714752	+	Gem	GTP binding protein (gene overexpressed in skeletal muscle) [Source:MGI Symbol%3BAcc:MGI:99844]	GO:0008156:negative regulation of DNA replication;GO:0006461:protein complex assembly;GO:0045786:negative regulation of cell cycle;GO:0045892:negative regulation of transcription, DNA-templated;GO:0007264:small GTPase mediated signal transduction;GO:0009887:organ morphogenesis;	GO:0005737:cytoplasm;GO:0005634:nucleus;GO:0009898:cytoplasmic side of plasma membrane;	GO:0003714:transcription corepressor activity;GO:0042826:histone deacetylase binding;GO:0005525:GTP binding;GO:0044212:transcription regulatory region DNA binding;GO:0070491:repressing transcription factor binding;GO:0000287:magnesium ion binding;GO:0019003:GDP binding;GO:0003924:GTPase activity;	K07846	-
ENSMUSG00000027859	#00FF66FF	3	102377235	102428329	+	Ngf	nerve growth factor [Source:MGI Symbol%3BAcc:MGI:97321]	GO:0010628:positive regulation of gene expression;GO:0046928:regulation of neurotransmitter secretion;GO:0007613:memory;GO:0051091:positive regulation of sequence-specific DNA binding transcription factor activity;GO:0031954:positive regulation of protein autophosphorylation;GO:0045773:positive regulation of axon extension;GO:0007422:peripheral nervous system development;GO:0045666:positive regul…	GO:0005615:extracellular space;	GO:0005057:receptor signaling protein activity;GO:0008083:growth factor activity;GO:0005163:nerve growth factor receptor binding;	K02582	;ko04010 MAPK signaling pathway;ko04014 Ras signaling pathway;ko04015 Rap1 signaling pathway;ko04020 Calcium signaling pathway;ko04060 Cytokine-cytokine receptor interaction;ko04151 PI3K-Akt signaling pathway;ko04210 Apoptosis;ko04722 Neurotrophin signaling pathway;ko04750 Inflammatory mediator regulation of TRP channels;
ENSMUSG00000024059	#00FF66FF	17	72075468	72171268	+	Clip4	CAP-GLY domain containing linker protein family%2C member 4 [Source:MGI Symbol%3BAcc:MGI:1919100]	-	-	-	K10423	-
ENSMUSG00000032532	#00FF66FF	9	121318890	121324760	-	Cck	cholecystokinin [Source:MGI Symbol%3BAcc:MGI:88297]	GO:0043065:positive regulation of apoptotic process;GO:0032755:positive regulation of interleukin-6 production;GO:0050830:defense response to Gram-positive bacterium;GO:0032729:positive regulation of interferon-gamma production;GO:0032743:positive regulation of interleukin-2 production;GO:0043123:positive regulation of I-kappaB kinase/NF-kappaB signaling;GO:0001662:behavioral fear response;GO:007…	GO:0043203:axon hillock;GO:0043194:axon initial segment;GO:0005615:extracellular space;GO:0005737:cytoplasm;GO:0043204:perikaryon;GO:0043195:terminal bouton;GO:0030425:dendrite;	GO:0004674:protein serine/threonine kinase activity;GO:0042803:protein homodimerization activity;GO:0005184:neuropeptide hormone activity;GO:0030274:LIM domain binding;GO:0003677:DNA binding;GO:0005524:ATP binding;GO:0004715:non-membrane spanning protein tyrosine kinase activity;GO:0050700:CARD domain binding;	K05226	;ko04080 Neuroactive ligand-receptor interaction;ko04911 Insulin secretion;ko04972 Pancreatic secretion;
ENSMUSG00000026228	#00FF66FF	1	86026748	86039692	-	Htr2b	5-hydroxytryptamine (serotonin) receptor 2B [Source:MGI Symbol%3BAcc:MGI:109323]	GO:1900482:positive regulation of diacylglycerol biosynthetic process;GO:0014827:intestine smooth muscle contraction;GO:0006661:phosphatidylinositol biosynthetic process;GO:0043406:positive regulation of MAP kinase activity;GO:0070371:ERK1 and ERK2 cascade;GO:0051781:positive regulation of cell division;GO:0070528:protein kinase C signaling;GO:0003300:cardiac muscle hypertrophy;GO:0001819:positiv…	GO:0005737:cytoplasm;GO:0005887:integral component of plasma membrane;	GO:0004435:phosphatidylinositol phospholipase C activity;GO:0004993:serotonin receptor activity;GO:0005262:calcium channel activity;GO:0008144:drug binding;GO:0001965:G-protein alpha-subunit binding;GO:0051378:serotonin binding;	K04157	;ko04020 Calcium signaling pathway;ko04080 Neuroactive ligand-receptor interaction;ko04540 Gap junction;ko04726 Serotonergic synapse;ko04750 Inflammatory mediator regulation of TRP channels;
ENSMUSG00000037469	#00FF66FF	7	28306701	28330757	-	Acp7	acid phosphatase 7%2C tartrate resistant [Source:MGI Symbol%3BAcc:MGI:2142121]	-	GO:0005576:extracellular region;	GO:0046872:metal ion binding;GO:0003993:acid phosphatase activity;	-	-
ENSMUSG00000067001	#00FF66FF	1	107327385	107380419	+	Serpinb7	serine (or cysteine) peptidase inhibitor%2C clade B%2C member 7 [Source:MGI Symbol%3BAcc:MGI:2151053]	GO:0090362:positive regulation of platelet-derived growth factor production;GO:0032967:positive regulation of collagen biosynthetic process;GO:0032914:positive regulation of transforming growth factor beta1 production;GO:0010951:negative regulation of endopeptidase activity;GO:0072126:positive regulation of glomerular mesangial cell proliferation;GO:0030162:regulation of proteolysis;	GO:0005737:cytoplasm;	GO:0004867:serine-type endopeptidase inhibitor activity;	K13964	-
ENSMUSG00000020566	#00FF66FF	12	17334722	17379360	-	Atp6v1c2	ATPase%2C H+ transporting%2C lysosomal V1 subunit C2 [Source:MGI Symbol%3BAcc:MGI:1916025]	GO:0015991:ATP hydrolysis coupled proton transport;	GO:0033180:proton-transporting V-type ATPase, V1 domain;	GO:0008553:hydrogen-exporting ATPase activity, phosphorylative mechanism;	K02148	;ko00190 Oxidative phosphorylation;ko01100 Metabolic pathways;ko04145 Phagosome;ko04150 mTOR signaling pathway;ko04721 Synaptic vesicle cycle;ko04966 Collecting duct acid secretion;ko05110 Vibrio cholerae infection;ko05120 Epithelial cell signaling in Helicobacter pylori infection;ko05165 Human papillomavirus infection;ko05323 Rheumatoid arthritis;
ENSMUSG00000074677	#00FF66FF	3	15849309	15902692	-	Sirpb1c	signal-regulatory protein beta 1C [Source:MGI Symbol%3BAcc:MGI:3807521]	GO:0035556:intracellular signal transduction;GO:0050766:positive regulation of phagocytosis;	GO:0005886:plasma membrane;	-	K06551	;ko04380 Osteoclast differentiation;
ENSMUSG00000024379	#00FF66FF	18	32948436	32952850	+	Tslp	thymic stromal lymphopoietin [Source:MGI Symbol%3BAcc:MGI:1855696]	-	GO:0005615:extracellular space;	GO:0005125:cytokine activity;	K05436	;ko04060 Cytokine-cytokine receptor interaction;ko04630 JAK-STAT signaling pathway;
ENSMUSG00000067780	#00FF66FF	1	17672125	17701163	+	Pi15	peptidase inhibitor 15 [Source:MGI Symbol%3BAcc:MGI:1934659]	-	-	-	-	-
ENSMUSG00000031937	#00FF66FF	9	15150341	15170712	+	Vstm5	V-set and transmembrane domain containing 5 [Source:MGI Symbol%3BAcc:MGI:1916387]	-	GO:0016021:integral component of membrane;	-	-	-
ENSMUSG00000050463	#00FF66FF	15	101854436	101862722	-	Krt78	keratin 78 [Source:MGI Symbol%3BAcc:MGI:1917529]	-	GO:0005882:intermediate filament;	-	K07605	-
ENSMUSG00000006154	#00FF66FF	7	4463673	4483486	+	Eps8l1	EPS8-like 1 [Source:MGI Symbol%3BAcc:MGI:1914675]	GO:0016601:Rac protein signal transduction;	GO:0005737:cytoplasm;GO:0001726:ruffle;	GO:0051015:actin filament binding;	K17277	-
ENSMUSG00000049133	#00FF66FF	3	93104585	93128698	+	Flg2	filaggrin family member 2 [Source:MGI Symbol%3BAcc:MGI:3645678]	-	-	GO:0005509:calcium ion binding;	K10384	-
ENSMUSG00000103523	#00FF66FF	3	92512025	92514799	-	2210017I01Rik	RIKEN cDNA 2210017I01 gene [Source:MGI Symbol%3BAcc:MGI:3588251]	-	-	-	-	-
ENSMUSG00000036856	#00FF66FF	4	137004800	137027037	+	Wnt4	wingless-type MMTV integration site family%2C member 4 [Source:MGI Symbol%3BAcc:MGI:98957]	GO:0072273:metanephric nephron morphogenesis;GO:0030237:female sex determination;GO:0030501:positive regulation of bone mineralization;GO:0072034:renal vesicle induction;GO:0071392:cellular response to estradiol stimulus;GO:0018345:protein palmitoylation;GO:0033080:immature T cell proliferation in thymus;GO:0045669:positive regulation of osteoblast differentiation;GO:0032349:positive regulation o…	GO:0009986:cell surface;GO:0005615:extracellular space;GO:0005886:plasma membrane;GO:0005578:proteinaceous extracellular matrix;GO:0005794:Golgi apparatus;	GO:0005109:frizzled binding;GO:0003714:transcription corepressor activity;	K00408	;ko04150 mTOR signaling pathway;ko04310 Wnt signaling pathway;ko04360 Axon guidance;ko04390 Hippo signaling pathway;ko04550 Signaling pathways regulating pluripotency of stem cells;ko04916 Melanogenesis;ko04919 Thyroid hormone signaling pathway;ko04934 Cushing syndrome;ko05010 Alzheimer disease;ko05022 Pathways of neurodegeneration - multiple diseases;ko05165 Human papillomavirus infection;ko0520…
ENSMUSG00000048399	#00FF66FF	16	25105567	25241094	+	Tprg	transformation related protein 63 regulated [Source:MGI Symbol%3BAcc:MGI:1918588]	-	GO:0005737:cytoplasm;	-	-	-
ENSMUSG00000042377	#00FF66FF	11	61574917	61600777	+	Fam83g	family with sequence similarity 83%2C member G [Source:MGI Symbol%3BAcc:MGI:1916890]	-	-	-	K14390	-
ENSMUSG00000032841	#00FF66FF	2	101544630	101713372	-	Prr5l	proline rich 5 like [Source:MGI Symbol%3BAcc:MGI:1919696]	-	GO:0005739:mitochondrion;	-	K09228	;ko05168 Herpes simplex virus 1 infection;
ENSMUSG00000002797	#00FF66FF	6	54959565	54969935	-	Ggct	gamma-glutamyl cyclotransferase [Source:MGI Symbol%3BAcc:MGI:95700]	GO:0001836:release of cytochrome c from mitochondria;GO:0006750:glutathione biosynthetic process;	GO:0005829:cytosol;	GO:0003839:gamma-glutamylcyclotransferase activity;GO:0042803:protein homodimerization activity;	K00682	;ko00480 Glutathione metabolism;ko01100 Metabolic pathways;
ENSMUSG00000028197	#00FF66FF	3	144998233	145257766	+	Col24a1	collagen%2C type XXIV%2C alpha 1 [Source:MGI Symbol%3BAcc:MGI:1918605]	-	GO:0005576:extracellular region;GO:0005578:proteinaceous extracellular matrix;	-	K19721;K06236	;ko04974 Protein digestion and absorption;;ko04151 PI3K-Akt signaling pathway;ko04510 Focal adhesion;ko04512 ECM-receptor interaction;ko04611 Platelet activation;ko04926 Relaxin signaling pathway;ko04933 AGE-RAGE signaling pathway in diabetic complications;ko04974 Protein digestion and absorption;ko05146 Amoebiasis;ko05165 Human papillomavirus infection;ko05205 Proteoglycans in cancer;
ENSMUSG00000049687	#00FF66FF	15	82223143	82229944	+	Pheta2	PH domain containing endocytic trafficking adaptor 2 [Source:MGI Symbol%3BAcc:MGI:2443609]	GO:0007032:endosome organization;GO:0042147:retrograde transport, endosome to Golgi;GO:0001881:receptor recycling;	GO:0005769:early endosome;GO:0005794:Golgi apparatus;GO:0055037:recycling endosome;GO:0030136:clathrin-coated vesicle;GO:0005802:trans-Golgi network;	GO:0005543:phospholipid binding;GO:0042803:protein homodimerization activity;	-	-
ENSMUSG00000050241	#00FF66FF	6	129554868	129562790	+	Klre1	killer cell lectin-like receptor family E member 1 [Source:MGI Symbol%3BAcc:MGI:2662547]	GO:0002223:stimulatory C-type lectin receptor signaling pathway;GO:0032729:positive regulation of interferon-gamma production;GO:0030101:natural killer cell activation;GO:0002859:negative regulation of natural killer cell mediated cytotoxicity directed against tumor cell target;GO:0045954:positive regulation of natural killer cell mediated cytotoxicity;	GO:0009897:external side of plasma membrane;GO:0005887:integral component of plasma membrane;	GO:0004888:transmembrane signaling receptor activity;GO:0019903:protein phosphatase binding;GO:0042803:protein homodimerization activity;GO:0046983:protein dimerization activity;	-	-
ENSMUSG00000036334	#00FF66FF	3	59224156	59251815	-	Igsf10	immunoglobulin superfamily%2C member 10 [Source:MGI Symbol%3BAcc:MGI:1923481]	GO:0006468:protein phosphorylation;GO:0001503:ossification;GO:0048010:vascular endothelial growth factor receptor signaling pathway;GO:0030154:cell differentiation;GO:0007275:multicellular organismal development;GO:0042246:tissue regeneration;	GO:0005576:extracellular region;GO:0005887:integral component of plasma membrane;	GO:0005524:ATP binding;GO:0005021:vascular endothelial growth factor-activated receptor activity;	-	-
ENSMUSG00000031520	#00FF66FF	8	54530641	54640131	+	Vegfc	vascular endothelial growth factor C [Source:MGI Symbol%3BAcc:MGI:109124]	GO:0051781:positive regulation of cell division;GO:0043536:positive regulation of blood vessel endothelial cell migration;GO:0031954:positive regulation of protein autophosphorylation;GO:0030947:regulation of vascular endothelial growth factor receptor signaling pathway;GO:0050714:positive regulation of protein secretion;GO:0050930:induction of positive chemotaxis;GO:0042493:response to drug;GO:0…	GO:0016020:membrane;GO:0005615:extracellular space;	GO:0008083:growth factor activity;GO:0043185:vascular endothelial growth factor receptor 3 binding;GO:0042056:chemoattractant activity;	K05449	;ko04010 MAPK signaling pathway;ko04014 Ras signaling pathway;ko04015 Rap1 signaling pathway;ko04020 Calcium signaling pathway;ko04151 PI3K-Akt signaling pathway;ko04510 Focal adhesion;ko04668 TNF signaling pathway;ko04926 Relaxin signaling pathway;ko04933 AGE-RAGE signaling pathway in diabetic complications;ko05200 Pathways in cancer;
ENSMUSG00000031119	#00FF66FF	X	51141898	51254129	-	Gpc4	glypican 4 [Source:MGI Symbol%3BAcc:MGI:104902]	-	GO:0031225:anchored component of membrane;GO:0005578:proteinaceous extracellular matrix;GO:0009897:external side of plasma membrane;	GO:0043395:heparan sulfate proteoglycan binding;	K08110	;ko04310 Wnt signaling pathway;
ENSMUSG00000084128	#00FF66FF	8	106856951	106863606	-	Esrp2	epithelial splicing regulatory protein 2 [Source:MGI Symbol%3BAcc:MGI:1924661]	GO:0043484:regulation of RNA splicing;GO:0006397:mRNA processing;	GO:0005739:mitochondrion;GO:0005730:nucleolus;GO:0005813:centrosome;	GO:0003729:mRNA binding;GO:0000166:nucleotide binding;	K14947	-
ENSMUSG00000034282	#00FF66FF	11	116111385	116128903	-	Evpl	envoplakin [Source:MGI Symbol%3BAcc:MGI:107507]	GO:0018149:peptide cross-linking;GO:0031424:keratinization;	GO:0005737:cytoplasm;GO:0001533:cornified envelope;GO:0030054:cell junction;	GO:0030674:protein binding, bridging;GO:0005198:structural molecule activity;	K10383	-
ENSMUSG00000066704	#00FF66FF	7	26456567	26472055	+	Cyp2b19	cytochrome P450%2C family 2%2C subfamily b%2C polypeptide 19 [Source:MGI Symbol%3BAcc:MGI:107303]	GO:0019373:epoxygenase P450 pathway;	GO:0005789:endoplasmic reticulum membrane;	GO:0009055:electron carrier activity;GO:0005506:iron ion binding;GO:0020037:heme binding;GO:0008392:arachidonic acid epoxygenase activity;GO:0070330:aromatase activity;	K07412	;ko00140 Steroid hormone biosynthesis;ko00590 Arachidonic acid metabolism;ko00830 Retinol metabolism;ko01100 Metabolic pathways;ko05204 Chemical carcinogenesis;
ENSMUSG00000041991	#00FF66FF	3	93227056	93240877	+	Hrnr	hornerin [Source:MGI Symbol%3BAcc:MGI:3046938]	-	-	-	K10384	-
ENSMUSG00000031636	#00FF66FF	8	46338498	46372585	+	Pdlim3	PDZ and LIM domain 3 [Source:MGI Symbol%3BAcc:MGI:1859274]	GO:0007015:actin filament organization;GO:0007519:skeletal muscle tissue development;GO:0007507:heart development;	GO:0030018:Z disc;GO:0015629:actin cytoskeleton;	GO:0008307:structural constituent of muscle;GO:0008270:zinc ion binding;GO:0042805:actinin binding;	-	-
ENSMUSG00000028640	#00FF66FF	2	172391513	172400542	+	Tfap2c	transcription factor AP-2%2C gamma [Source:MGI Symbol%3BAcc:MGI:106032]	GO:0001829:trophectodermal cell differentiation;GO:0048733:sebaceous gland development;GO:0021877:forebrain neuron fate commitment;GO:0045682:regulation of epidermis development;GO:0060750:epithelial cell proliferation involved in mammary gland duct elongation;GO:0001942:hair follicle development;GO:0060598:dichotomous subdivision of terminal units involved in mammary gland duct morphogenesis;GO:…	GO:0005634:nucleus;	GO:0000980:RNA polymerase II distal enhancer sequence-specific DNA binding;GO:0001077:RNA polymerase II core promoter proximal region sequence-specific DNA binding transcription factor activity involved in positive regulation of transcription;GO:0046983:protein dimerization activity;GO:0001078:RNA polymerase II core promoter proximal region sequence-specific DNA binding transcription factor activ…	K09177	-
ENSMUSG00000049848	#00FF66FF	7	19609667	19621890	-	Ceacam19	carcinoembryonic antigen-related cell adhesion molecule 19 [Source:MGI Symbol%3BAcc:MGI:2443001]	-	-	-	K16825	-
ENSMUSG00000020411	#00FF66FF	11	46038982	46057335	-	Nipal4	NIPA-like domain containing 4 [Source:MGI Symbol%3BAcc:MGI:2444671]	GO:0034220:ion transmembrane transport;GO:0015693:magnesium ion transport;	GO:0016021:integral component of membrane;	GO:0015095:magnesium ion transmembrane transporter activity;	-	-
ENSMUSG00000056078	#00FF66FF	19	34078333	34100087	+	Lipm	lipase%2C family member M [Source:MGI Symbol%3BAcc:MGI:1926003]	GO:0016042:lipid catabolic process;	GO:0005576:extracellular region;	GO:0016788:hydrolase activity, acting on ester bonds;	K19406	-
ENSMUSG00000070803	#00FF66FF	4	120523769	120525017	+	Cited4	Cbp/p300-interacting transactivator%2C with Glu/Asp-rich carboxy-terminal domain%2C 4 [Source:MGI Symbol%3BAcc:MGI:1861694]	GO:0043627:response to estrogen;GO:0045893:positive regulation of transcription, DNA-templated;	GO:0005737:cytoplasm;GO:0005634:nucleus;	GO:0003713:transcription coactivator activity;	-	-
ENSMUSG00000015533	#00FF66FF	13	114969617	115068636	-	Itga2	integrin alpha 2 [Source:MGI Symbol%3BAcc:MGI:96600]	GO:0033343:positive regulation of collagen binding;GO:0002687:positive regulation of leukocyte migration;GO:0001894:tissue homeostasis;GO:0014850:response to muscle activity;GO:0045727:positive regulation of translation;GO:0014075:response to amine;GO:0014070:response to organic cyclic compound;GO:0006971:hypotonic response;GO:0045785:positive regulation of cell adhesion;GO:0014911:positive regul…	GO:0005925:focal adhesion;GO:0009279:cell outer membrane;GO:0043679:axon terminus;GO:0005615:extracellular space;GO:0045178:basal part of cell;GO:0048471:perinuclear region of cytoplasm;GO:0009897:external side of plasma membrane;GO:0005634:nucleus;GO:0008305:integrin complex;	GO:0046872:metal ion binding;GO:0005178:integrin binding;GO:0050839:cell adhesion molecule binding;GO:0046982:protein heterodimerization activity;GO:0005518:collagen binding;GO:0043236:laminin binding;	K06481	;ko04145 Phagosome;ko04151 PI3K-Akt signaling pathway;ko04510 Focal adhesion;ko04512 ECM-receptor interaction;ko04611 Platelet activation;ko04640 Hematopoietic cell lineage;ko04810 Regulation of actin cytoskeleton;ko05165 Human papillomavirus infection;ko05200 Pathways in cancer;ko05205 Proteoglycans in cancer;ko05222 Small cell lung cancer;ko05410 Hypertrophic cardiomyopathy;ko05412 Arrhythmogen…
ENSMUSG00000027401	#00FF66FF	2	129854269	129892319	+	Tgm3	transglutaminase 3%2C E polypeptide [Source:MGI Symbol%3BAcc:MGI:98732]	GO:0031424:keratinization;GO:0018149:peptide cross-linking;GO:0043588:skin development;GO:0043163:cell envelope organization;GO:0051262:protein tetramerization;GO:0035315:hair cell differentiation;	GO:0001533:cornified envelope;GO:0031234:extrinsic component of cytoplasmic side of plasma membrane;GO:0005737:cytoplasm;	GO:0005525:GTP binding;GO:0005509:calcium ion binding;GO:0000287:magnesium ion binding;GO:0019003:GDP binding;GO:0003924:GTPase activity;GO:0003810:protein-glutamine gamma-glutamyltransferase activity;	K05620	-
ENSMUSG00000027761	#00FF66FF	3	59933138	59947581	+	Aadac	arylacetamide deacetylase [Source:MGI Symbol%3BAcc:MGI:1915008]	GO:0010898:positive regulation of triglyceride catabolic process;	GO:0016021:integral component of membrane;GO:0005789:endoplasmic reticulum membrane;	GO:0019213:deacetylase activity;GO:0050253:retinyl-palmitate esterase activity;GO:0017171:serine hydrolase activity;GO:0004806:triglyceride lipase activity;	K13616	-
ENSMUSG00000011034	#00FF66FF	5	33261563	33320214	+	Slc5a1	solute carrier family 5 (sodium/glucose cotransporter)%2C member 1 [Source:MGI Symbol%3BAcc:MGI:107678]	GO:0035428:hexose transmembrane transport;GO:0001951:intestinal D-glucose absorption;GO:0001656:metanephros development;GO:0035725:sodium ion transmembrane transport;	GO:0016021:integral component of membrane;GO:0031526:brush border membrane;GO:0005911:cell-cell junction;GO:0016324:apical plasma membrane;	GO:0005412:glucose:sodium symporter activity;	K14158	;ko04973 Carbohydrate digestion and absorption;ko04976 Bile secretion;ko04978 Mineral absorption;
ENSMUSG00000031351	#00FF66FF	X	72030945	72075149	+	Zfp185	zinc finger protein 185 [Source:MGI Symbol%3BAcc:MGI:108095]	-	GO:0005856:cytoskeleton;GO:0005737:cytoplasm;GO:0030054:cell junction;	GO:0008270:zinc ion binding;	-	-
ENSMUSG00000010080	#00FF66FF	11	94380425	94390800	-	Epn3	epsin 3 [Source:MGI Symbol%3BAcc:MGI:1919139]	-	GO:0031410:cytoplasmic vesicle;	GO:0008289:lipid binding;	K12471	;ko04144 Endocytosis;
ENSMUSG00000026418	#00FF66FF	1	135707172	135738727	+	Tnni1	troponin I%2C skeletal%2C slow 1 [Source:MGI Symbol%3BAcc:MGI:105073]	GO:0006937:regulation of muscle contraction;GO:0055010:ventricular cardiac muscle tissue morphogenesis;	GO:0005861:troponin complex;	GO:0003779:actin binding;	K10371	-
ENSMUSG00000040154	#00FF66FF	2	164018247	164024662	-	Wfdc5	WAP four-disulfide core domain 5 [Source:MGI Symbol%3BAcc:MGI:2384800]	-	GO:0005576:extracellular region;	GO:0030414:peptidase inhibitor activity;	-	-
ENSMUSG00000003271	#00FF66FF	7	45379407	45434093	-	Sult2b1	sulfotransferase family%2C cytosolic%2C 2B%2C member 1 [Source:MGI Symbol%3BAcc:MGI:1926342]	GO:0000103:sulfate assimilation;GO:0008202:steroid metabolic process;	GO:0005783:endoplasmic reticulum;GO:0005737:cytoplasm;GO:0043231:intracellular membrane-bounded organelle;	GO:0050294:steroid sulfotransferase activity;GO:0004027:alcohol sulfotransferase activity;	K01015	;ko00140 Steroid hormone biosynthesis;
ENSMUSG00000050211	#00FF66FF	2	119996893	120075816	-	Pla2g4e	phospholipase A2%2C group IVE [Source:MGI Symbol%3BAcc:MGI:1919144]	GO:0009395:phospholipid catabolic process;	GO:0005764:lysosome;GO:0016020:membrane;	GO:0046872:metal ion binding;GO:0004623:phospholipase A2 activity;	K16342	;ko00564 Glycerophospholipid metabolism;ko00565 Ether lipid metabolism;ko00590 Arachidonic acid metabolism;ko00591 Linoleic acid metabolism;ko00592 alpha-Linolenic acid metabolism;ko01100 Metabolic pathways;ko01110 Biosynthesis of secondary metabolites;ko04010 MAPK signaling pathway;ko04014 Ras signaling pathway;ko04072 Phospholipase D signaling pathway;ko04217 Necroptosis;ko04270 Vascular smooth…
ENSMUSG00000022865	#00FF66FF	16	78098377	78156662	+	Cxadr	coxsackie virus and adenovirus receptor [Source:MGI Symbol%3BAcc:MGI:1201679]	GO:0048739:cardiac muscle fiber development;GO:0070633:transepithelial transport;GO:0086067:AV node cell to bundle of His cell communication;GO:0030593:neutrophil chemotaxis;GO:0008354:germ cell migration;GO:0034109:homotypic cell-cell adhesion;GO:0007157:heterophilic cell-cell adhesion via plasma membrane cell adhesion molecules;GO:0051607:defense response to virus;GO:0010669:epithelial structur…	GO:0045121:membrane raft;GO:0001669:acrosomal vesicle;GO:0031594:neuromuscular junction;GO:0030426:growth cone;GO:0030175:filopodium;GO:0044297:cell body;GO:0016323:basolateral plasma membrane;GO:0005615:extracellular space;GO:0016021:integral component of membrane;GO:0005730:nucleolus;GO:0043234:protein complex;GO:0016327:apicolateral plasma membrane;GO:0005912:adherens junction;GO:0014704:inter…	GO:0050839:cell adhesion molecule binding;GO:0005102:receptor binding;GO:0030165:PDZ domain binding;GO:0001618:virus receptor activity;GO:0042802:identical protein binding;GO:0071253:connexin binding;GO:0008013:beta-catenin binding;	K06788	;ko05416 Viral myocarditis;
ENSMUSG00000042244	#00FF66FF	3	91921890	91938889	+	Pglyrp3	peptidoglycan recognition protein 3 [Source:MGI Symbol%3BAcc:MGI:2685266]	GO:0032827:negative regulation of natural killer cell differentiation involved in immune response;GO:0044117:growth of symbiont in host;GO:0045087:innate immune response;GO:0009253:peptidoglycan catabolic process;GO:0032689:negative regulation of interferon-gamma production;GO:0016045:detection of bacterium;GO:0050830:defense response to Gram-positive bacterium;	GO:0005576:extracellular region;	GO:0008270:zinc ion binding;GO:0008745:N-acetylmuramoyl-L-alanine amidase activity;GO:0042834:peptidoglycan binding;GO:0016019:peptidoglycan receptor activity;	K01446	;ko04624 Toll and Imd signaling pathway;
ENSMUSG00000053101	#00FF66FF	13	19933852	20008427	-	Gpr141	G protein-coupled receptor 141 [Source:MGI Symbol%3BAcc:MGI:2672983]	GO:0007186:G-protein coupled receptor signaling pathway;	GO:0016021:integral component of membrane;GO:0005886:plasma membrane;	GO:0004930:G-protein coupled receptor activity;	K08429	-
ENSMUSG00000023918	#00FF66FF	17	42967782	43003175	-	Adgrf4	adhesion G protein-coupled receptor F4 [Source:MGI Symbol%3BAcc:MGI:1925499]	GO:0007218:neuropeptide signaling pathway;	GO:0016021:integral component of membrane;GO:0005886:plasma membrane;	GO:0004930:G-protein coupled receptor activity;	K08457	-
ENSMUSG00000031936	#00FF66FF	9	14963137	15023404	-	Hephl1	hephaestin-like 1 [Source:MGI Symbol%3BAcc:MGI:2685355]	-	-	GO:0004322:ferroxidase activity;GO:0005507:copper ion binding;	-	-
ENSMUSG00000040471	#00FF66FF	11	72326352	72329226	+	Ggt6	gamma-glutamyltransferase 6 [Source:MGI Symbol%3BAcc:MGI:1918772]	GO:0006750:glutathione biosynthetic process;	GO:0016021:integral component of membrane;	GO:0003840:gamma-glutamyltransferase activity;GO:0016787:hydrolase activity;	K00681	;ko00430 Taurine and hypotaurine metabolism;ko00460 Cyanoamino acid metabolism;ko00480 Glutathione metabolism;ko01100 Metabolic pathways;
ENSMUSG00000005251	#00FF66FF	16	97543133	97564987	-	Ripk4	receptor-interacting serine-threonine kinase 4 [Source:MGI Symbol%3BAcc:MGI:1919638]	-	-	-	K08848	-
ENSMUSG00000024922	#00FF66FF	19	5599164	5610674	-	Ovol1	ovo like zinc finger 1 [Source:MGI Symbol%3BAcc:MGI:1330290]	GO:0000122:negative regulation of transcription from RNA polymerase II promoter;GO:0001822:kidney development;GO:0007283:spermatogenesis;GO:0007498:mesoderm development;GO:1901994:negative regulation of meiotic cell cycle phase transition;GO:0000239:pachytene;GO:0043588:skin development;GO:0051729:germline cell cycle switching, mitotic to meiotic cell cycle;	GO:0005634:nucleus;	GO:0008270:zinc ion binding;GO:0003677:DNA binding;GO:0001078:RNA polymerase II core promoter proximal region sequence-specific DNA binding transcription factor activity involved in negative regulation of transcription;	K09216	-
ENSMUSG00000030800	#00FF66FF	7	127524888	127529276	-	Prss8	protease%2C serine 8 (prostasin) [Source:MGI Symbol%3BAcc:MGI:1923810]	GO:0070633:transepithelial transport;GO:0006508:proteolysis;GO:0001942:hair follicle development;GO:0010765:positive regulation of sodium ion transport;	GO:0016021:integral component of membrane;GO:0005615:extracellular space;GO:0045121:membrane raft;GO:0046658:anchored component of plasma membrane;GO:0019897:extrinsic component of plasma membrane;	GO:0017080:sodium channel regulator activity;GO:0004252:serine-type endopeptidase activity;	K08664	-
ENSMUSG00000083489	#00FF66FF	4	3386846	3388691	+	Gm11784	predicted gene 11784 [Source:MGI Symbol%3BAcc:MGI:3649457]	-	-	-	-	-
ENSMUSG00000012350	#00FF66FF	2	103093778	103133623	-	Ehf	ets homologous factor [Source:MGI Symbol%3BAcc:MGI:1270840]	GO:0045893:positive regulation of transcription, DNA-templated;	GO:0005634:nucleus;	GO:0043565:sequence-specific DNA binding;GO:0003700:sequence-specific DNA binding transcription factor activity;	K17102	-
ENSMUSG00000001510	#00FF66FF	11	95010945	95016122	+	Dlx3	distal-less homeobox 3 [Source:MGI Symbol%3BAcc:MGI:94903]	GO:0042475:odontogenesis of dentin-containing tooth;GO:0071895:odontoblast differentiation;GO:0006355:regulation of transcription, DNA-templated;GO:0001890:placenta development;GO:0001568:blood vessel development;	GO:0005634:nucleus;	GO:0001077:RNA polymerase II core promoter proximal region sequence-specific DNA binding transcription factor activity involved in positive regulation of transcription;GO:0003682:chromatin binding;GO:0000976:transcription regulatory region sequence-specific DNA binding;	K09315	-
ENSMUSG00000048498	#00FF66FF	11	114942743	114953003	-	Cd300e	CD300E molecule [Source:MGI Symbol%3BAcc:MGI:2387602]	-	GO:0005886:plasma membrane;GO:0016021:integral component of membrane;	-	K06719	-
ENSMUSG00000097113	#00FF66FF	1	136598507	136618542	+	Gm19705	predicted gene%2C 19705 [Source:MGI Symbol%3BAcc:MGI:5011890]	-	-	-	-	-
ENSMUSG00000022512	#00FF66FF	16	26175392	26190591	-	Cldn1	claudin 1 [Source:MGI Symbol%3BAcc:MGI:1276109]	GO:0045216:cell-cell junction organization;GO:0016338:calcium-independent cell-cell adhesion via plasma membrane cell-adhesion molecules;	GO:0005923:bicellular tight junction;GO:0016324:apical plasma membrane;GO:0016328:lateral plasma membrane;GO:0016021:integral component of membrane;	GO:0042802:identical protein binding;GO:0005198:structural molecule activity;	K06087	;ko04514 Cell adhesion molecules;ko04530 Tight junction;ko04670 Leukocyte transendothelial migration;ko05130 Pathogenic Escherichia coli infection;ko05160 Hepatitis C;
ENSMUSG00000039457	#00FF66FF	16	4904155	4950285	-	Ppl	periplakin [Source:MGI Symbol%3BAcc:MGI:1194898]	GO:0031424:keratinization;	GO:0005856:cytoskeleton;GO:0030054:cell junction;GO:0019897:extrinsic component of plasma membrane;GO:0005634:nucleus;GO:0005739:mitochondrion;	GO:0005515:protein binding;	K10386	-
ENSMUSG00000069808	#00FF66FF	11	76070497	76105653	+	Tlcd3a	TLC domain containing 3A [Source:MGI Symbol%3BAcc:MGI:2151840]	-	GO:0005886:plasma membrane;GO:0016021:integral component of membrane;	-	-	-
ENSMUSG00000022510	#00FF66FF	16	25502513	25710852	+	Trp63	transformation related protein 63 [Source:MGI Symbol%3BAcc:MGI:1330810]	GO:0030326:embryonic limb morphogenesis;GO:0001302:replicative cell aging;GO:0002053:positive regulation of mesenchymal cell proliferation;GO:0031069:hair follicle morphogenesis;GO:0002064:epithelial cell development;GO:0010481:epidermal cell division;GO:0010165:response to X-ray;GO:0051289:protein homotetramerization;GO:0060513:prostatic bud formation;GO:0001501:skeletal system development;GO:00…	GO:0000790:nuclear chromatin;GO:0005791:rough endoplasmic reticulum;GO:0005829:cytosol;GO:0005794:Golgi apparatus;GO:0005667:transcription factor complex;GO:0030425:dendrite;GO:0005730:nucleolus;	GO:0003690:double-stranded DNA binding;GO:0046872:metal ion binding;GO:0002039:p53 binding;GO:0001077:RNA polymerase II core promoter proximal region sequence-specific DNA binding transcription factor activity involved in positive regulation of transcription;GO:0044212:transcription regulatory region DNA binding;GO:0042802:identical protein binding;GO:0019904:protein domain specific binding;GO:00…	K10149	;ko04214 Apoptosis - fly;ko04391 Hippo signaling pathway - fly;ko05206 MicroRNAs in cancer;
ENSMUSG00000104876	#00FF66FF	14	54380308	54386325	+	Trdc	T cell receptor delta%2C constant region [Source:MGI Symbol%3BAcc:MGI:98612]	-	-	-	-	-
ENSMUSG00000021118	#00FF66FF	12	78935465	78953738	-	Plek2	pleckstrin 2 [Source:MGI Symbol%3BAcc:MGI:1351466]	GO:0035556:intracellular signal transduction;	GO:0042995:cell projection;GO:0005856:cytoskeleton;GO:0005737:cytoplasm;GO:0005886:plasma membrane;	GO:0005543:phospholipid binding;	-	-
ENSMUSG00000040127	#00FF66FF	10	127734387	127747630	+	Sdr9c7	4short chain dehydrogenase/reductase family 9C%2C member 7 [Source:MGI Symbol%3BAcc:MGI:1917311]	GO:0055114:oxidation-reduction process;	GO:0005737:cytoplasm;	GO:0004745:retinol dehydrogenase activity;GO:0000166:nucleotide binding;	-	-
ENSMUSG00000076538	#00FF66FF	6	68916586	68917051	+	Igkv13-84	immunoglobulin kappa chain variable 13-84 [Source:MGI Symbol%3BAcc:MGI:96514]	-	-	-	-	-
ENSMUSG00000022096	#00FF66FF	14	70789652	70810988	+	Hr	lysine demethylase and nuclear receptor corepressor [Source:MGI Symbol%3BAcc:MGI:96223]	GO:0051291:protein heterooligomerization;GO:0043433:negative regulation of sequence-specific DNA binding transcription factor activity;GO:0045892:negative regulation of transcription, DNA-templated;	GO:0016604:nuclear body;GO:0000118:histone deacetylase complex;	GO:0046872:metal ion binding;GO:0003677:DNA binding;GO:0003714:transcription corepressor activity;GO:0046966:thyroid hormone receptor binding;GO:0042826:histone deacetylase binding;GO:0042809:vitamin D receptor binding;	K00478	-
ENSMUSG00000022123	#00FF66FF	14	103750778	103850233	+	Scel	sciellin [Source:MGI Symbol%3BAcc:MGI:1891228]	GO:0009790:embryo development;GO:0030216:keratinocyte differentiation;	GO:0005737:cytoplasm;GO:0005886:plasma membrane;	GO:0008270:zinc ion binding;	-	-
ENSMUSG00000039238	#00FF66FF	11	121401804	121410159	-	Zfp750	zinc finger protein 750 [Source:MGI Symbol%3BAcc:MGI:2442210]	GO:0045944:positive regulation of transcription from RNA polymerase II promoter;GO:0008544:epidermis development;GO:0030154:cell differentiation;	GO:0005634:nucleus;	GO:0001077:RNA polymerase II core promoter proximal region sequence-specific DNA binding transcription factor activity involved in positive regulation of transcription;GO:0008270:zinc ion binding;GO:0001046:core promoter sequence-specific DNA binding;	-	-
ENSMUSG00000037129	#00FF66FF	9	45230398	45258879	+	Tmprss13	transmembrane protease%2C serine 13 [Source:MGI Symbol%3BAcc:MGI:2682935]	GO:0006508:proteolysis;	GO:0016021:integral component of membrane;	GO:0005044:scavenger receptor activity;GO:0004252:serine-type endopeptidase activity;	K09643	-
ENSMUSG00000075217	#00FF66FF	2	85313938	85349368	-	Fads2b	fatty acid desaturase 2B [Source:MGI Symbol%3BAcc:MGI:2687041]	GO:0006633:fatty acid biosynthetic process;GO:0006810:transport;GO:0022900:electron transport chain;	GO:0016021:integral component of membrane;GO:0005783:endoplasmic reticulum;	GO:0016717:oxidoreductase activity, acting on paired donors, with oxidation of a pair of donors resulting in the reduction of molecular oxygen to two molecules of water;GO:0005506:iron ion binding;GO:0020037:heme binding;	-	-
ENSMUSG00000112950	#00FF66FF	12	70722621	70728624	-	Gm32369	predicted gene%2C 32369 [Source:MGI Symbol%3BAcc:MGI:5591528]	-	-	-	-	-
ENSMUSG00000052180	#00FF66FF	13	34063799	34089691	-	Serpinb6c	serine (or cysteine) peptidase inhibitor%2C clade B%2C member 6c [Source:MGI Symbol%3BAcc:MGI:2145481]	GO:0010951:negative regulation of endopeptidase activity;GO:0030162:regulation of proteolysis;GO:0008406:gonad development;	GO:0005737:cytoplasm;GO:0043234:protein complex;	GO:0002020:protease binding;GO:0004867:serine-type endopeptidase inhibitor activity;	K13963	;ko05146 Amoebiasis;
ENSMUSG00000028115	#00FF66FF	3	95148582	95158504	-	Bnipl	BCL2/adenovirus E1B 19kD interacting protein like [Source:MGI Symbol%3BAcc:MGI:2384749]	GO:0040009:regulation of growth rate;GO:0008285:negative regulation of cell proliferation;	GO:0005634:nucleus;GO:0005829:cytosol;	GO:0042802:identical protein binding;	K18448	-
ENSMUSG00000037846	#00FF66FF	10	67815400	67895570	+	Rtkn2	rhotekin 2 [Source:MGI Symbol%3BAcc:MGI:2158417]	GO:0008284:positive regulation of cell proliferation;GO:0030097:hemopoiesis;	GO:0005886:plasma membrane;	GO:0005543:phospholipid binding;	-	-
ENSMUSG00000024511	#00FF66FF	18	70112202	70274676	-	Rab27b	RAB27B%2C member RAS oncogene family [Source:MGI Symbol%3BAcc:MGI:1931295]	GO:0007264:small GTPase mediated signal transduction;GO:0045921:positive regulation of exocytosis;GO:0071985:multivesicular body sorting pathway;GO:0015031:protein transport;	GO:0005795:Golgi stack;GO:0032585:multivesicular body membrane;GO:0030140:trans-Golgi network transport vesicle;GO:0016324:apical plasma membrane;GO:0042589:zymogen granule membrane;	GO:0019003:GDP binding;GO:0019904:protein domain specific binding;GO:0003924:GTPase activity;GO:0005525:GTP binding;	K07886	;ko04972 Pancreatic secretion;
ENSMUSG00000039735	#00FF66FF	3	122332368	122413364	-	Fnbp1l	formin binding protein 1-like [Source:MGI Symbol%3BAcc:MGI:1925642]	GO:0030154:cell differentiation;GO:0007399:nervous system development;GO:0006897:endocytosis;GO:0006914:autophagy;GO:0097320:membrane tubulation;GO:0030050:vesicle transport along actin filament;GO:0010324:membrane invagination;GO:0072583:clathrin-mediated endocytosis;GO:0006900:membrane budding;GO:0051491:positive regulation of filopodium assembly;	GO:0005856:cytoskeleton;GO:0016023:cytoplasmic membrane-bounded vesicle;GO:0005886:plasma membrane;GO:0005938:cell cortex;	GO:0008289:lipid binding;	-	-
ENSMUSG00000069893	#00FF66FF	11	48836977	48870225	-	9930111J21Rik1	RIKEN cDNA 9930111J21 gene 1 [Source:MGI Symbol%3BAcc:MGI:3041173]	-	-	-	K17072	;ko04668 TNF signaling pathway;
ENSMUSG00000086866	#00FF66FF	8	62302040	62375868	+	4930512H18Rik	RIKEN cDNA 4930512H18 gene [Source:MGI Symbol%3BAcc:MGI:1922361]	-	-	-	-	-
ENSMUSG00000028150	#00FF66FF	3	94280101	94305583	+	Rorc	RAR-related orphan receptor gamma [Source:MGI Symbol%3BAcc:MGI:104856]	GO:0072539:T-helper 17 cell differentiation;GO:0006355:regulation of transcription, DNA-templated;GO:0048537:mucosal-associated lymphoid tissue development;GO:0006468:protein phosphorylation;GO:0043401:steroid hormone mediated signaling pathway;GO:0033077:T cell differentiation in thymus;GO:0048535:lymph node development;GO:0030522:intracellular receptor signaling pathway;	GO:0005634:nucleus;	GO:0005515:protein binding;GO:0008270:zinc ion binding;GO:0003707:steroid hormone receptor activity;GO:0004879:ligand-activated sequence-specific DNA binding RNA polymerase II transcription factor activity;GO:0043565:sequence-specific DNA binding;	K08534	;ko04659 Th17 cell differentiation;ko04710 Circadian rhythm;ko05321 Inflammatory bowel disease;
ENSMUSG00000019990	#00FF66FF	10	20273750	20600824	-	Pde7b	phosphodiesterase 7B [Source:MGI Symbol%3BAcc:MGI:1352752]	GO:0008152:metabolic process;GO:0007165:signal transduction;GO:0019933:cAMP-mediated signaling;	-	GO:0046872:metal ion binding;GO:0004115:3',5'-cyclic-AMP phosphodiesterase activity;	K18436	;ko00230 Purine metabolism;ko01100 Metabolic pathways;ko05032 Morphine addiction;
ENSMUSG00000068457	#00FF66FF	Y	1096861	1245759	-	Uty	ubiquitously transcribed tetratricopeptide repeat containing%2C Y-linked [Source:MGI Symbol%3BAcc:MGI:894810]	GO:0060070:canonical Wnt signaling pathway;GO:0086003:cardiac muscle cell contraction;GO:0007507:heart development;GO:0031935:regulation of chromatin silencing;GO:0045184:establishment of protein localization;GO:0055114:oxidation-reduction process;GO:0016568:chromatin modification;GO:0001701:in utero embryonic development;GO:0003016:respiratory system process;GO:0032525:somite rostral/caudal axis…	GO:0005634:nucleus;GO:0035097:histone methyltransferase complex;	GO:0005515:protein binding;GO:0000978:RNA polymerase II core promoter proximal region sequence-specific DNA binding;GO:0016702:oxidoreductase activity, acting on single donors with incorporation of molecular oxygen, incorporation of two atoms of oxygen;GO:0046872:metal ion binding;GO:0051864:histone demethylase activity (H3-K36 specific);GO:0071558:histone demethylase activity (H3-K27 specific);	K11447	;ko05202 Transcriptional misregulation in cancer;
ENSMUSG00000089809	#00FF66FF	5	99365285	99876924	-	Rasgef1b	RasGEF domain family%2C member 1B [Source:MGI Symbol%3BAcc:MGI:2443755]	GO:0051056:regulation of small GTPase mediated signal transduction;	GO:0005768:endosome;GO:0005622:intracellular;	GO:0005088:Ras guanyl-nucleotide exchange factor activity;	K19477	;ko04022 cGMP-PKG signaling pathway;ko04540 Gap junction;ko04611 Platelet activation;ko04713 Circadian entrainment;ko04714 Thermogenesis;ko04730 Long-term depression;ko04740 Olfactory transduction;ko04923 Regulation of lipolysis in adipocytes;ko04924 Renin secretion;ko04970 Salivary secretion;
ENSMUSG00000040710	#00FF66FF	1	95515407	95595296	-	St8sia4	ST8 alpha-N-acetyl-neuraminide alpha-2%2C8-sialyltransferase 4 [Source:MGI Symbol%3BAcc:MGI:106018]	GO:0006491:N-glycan processing;GO:0007162:negative regulation of cell adhesion;GO:0001574:ganglioside biosynthetic process;	GO:0030173:integral component of Golgi membrane;	GO:0003828:alpha-N-acetylneuraminate alpha-2,8-sialyltransferase activity;	K06614	-
ENSMUSG00000070501	#00FF66FF	1	173347283	173363523	-	Ifi214	interferon activated gene 214 [Source:MGI Symbol%3BAcc:MGI:3584522]	GO:0035458:cellular response to interferon-beta;	GO:0005634:nucleus;	-	-	-
ENSMUSG00000003309	#00FF66FF	9	21205571	21223633	-	Ap1m2	adaptor protein complex AP-1%2C mu 2 subunit [Source:MGI Symbol%3BAcc:MGI:1336974]	GO:0016192:vesicle-mediated transport;GO:0006886:intracellular protein transport;	GO:0005794:Golgi apparatus;GO:0031410:cytoplasmic vesicle;GO:0030131:clathrin adaptor complex;GO:0005802:trans-Golgi network;	-	K12393	;ko04142 Lysosome;ko05170 Human immunodeficiency virus 1 infection;
ENSMUSG00000028116	#00FF66FF	3	122799855	122828664	-	Myoz2	myozenin 2 [Source:MGI Symbol%3BAcc:MGI:1913063]	-	GO:0030018:Z disc;GO:0015629:actin cytoskeleton;	GO:0031433:telethonin binding;GO:0003779:actin binding;	-	-
ENSMUSG00000030559	#00FF66FF	7	88079481	88140780	+	Rab38	RAB38%2C member RAS oncogene family [Source:MGI Symbol%3BAcc:MGI:1919683]	GO:0016192:vesicle-mediated transport;GO:0090383:phagosome acidification;GO:0007264:small GTPase mediated signal transduction;GO:0060155:platelet dense granule organization;GO:0015031:protein transport;	GO:0005829:cytosol;GO:0045335:phagocytic vesicle;GO:0005783:endoplasmic reticulum;GO:0005794:Golgi apparatus;GO:0005886:plasma membrane;	GO:0019003:GDP binding;GO:0003924:GTPase activity;GO:0005525:GTP binding;GO:0005515:protein binding;	K07923	-
ENSMUSG00000074923	#00FF66FF	2	118493784	118528501	+	Pak6	p21 (RAC1) activated kinase 6 [Source:MGI Symbol%3BAcc:MGI:2679420]	GO:0006468:protein phosphorylation;	GO:0005737:cytoplasm;GO:0005634:nucleus;	GO:0005524:ATP binding;GO:0004674:protein serine/threonine kinase activity;	K05735	;ko04012 ErbB signaling pathway;ko04014 Ras signaling pathway;ko04360 Axon guidance;ko04510 Focal adhesion;ko04660 T cell receptor signaling pathway;ko04810 Regulation of actin cytoskeleton;ko05170 Human immunodeficiency virus 1 infection;ko05211 Renal cell carcinoma;
ENSMUSG00000031906	#00FF66FF	8	106979180	107064620	-	Smpd3	sphingomyelin phosphodiesterase 3%2C neutral [Source:MGI Symbol%3BAcc:MGI:1927578]	GO:0006684:sphingomyelin metabolic process;GO:0007049:cell cycle;GO:0030072:peptide hormone secretion;GO:0007165:signal transduction;GO:0007275:multicellular organismal development;GO:0006950:response to stress;	GO:0005886:plasma membrane;GO:0000137:Golgi cis cisterna;	GO:0046872:metal ion binding;GO:0004767:sphingomyelin phosphodiesterase activity;	K12352	;ko00600 Sphingolipid metabolism;ko01100 Metabolic pathways;
ENSMUSG00000056673	#00FF66FF	Y	897788	956786	+	Kdm5d	lysine (K)-specific demethylase 5D [Source:MGI Symbol%3BAcc:MGI:99780]	GO:0034720:histone H3-K4 demethylation;GO:0055114:oxidation-reduction process;	GO:0005634:nucleus;	GO:0032453:histone demethylase activity (H3-K4 specific);GO:0003677:DNA binding;GO:0016706:oxidoreductase activity, acting on paired donors, with incorporation or reduction of molecular oxygen, 2-oxoglutarate as one donor, and incorporation of one atom each of oxygen into both donors;GO:0016702:oxidoreductase activity, acting on single donors with incorporation of molecular oxygen, incorporation …	K11446	-
ENSMUSG00000035095	#00FF66FF	14	63673843	63702947	+	Fam167a	family with sequence similarity 167%2C member A [Source:MGI Symbol%3BAcc:MGI:3606565]	-	-	-	-	-
ENSMUSG00000053897	#00FF66FF	3	135531040	135594333	+	Slc39a8	solute carrier family 39 (metal ion transporter)%2C member 8 [Source:MGI Symbol%3BAcc:MGI:1914797]	GO:0006829:zinc II ion transport;GO:0055085:transmembrane transport;	GO:0016021:integral component of membrane;GO:0031090:organelle membrane;	GO:0046873:metal ion transmembrane transporter activity;	K14714	;ko04216 Ferroptosis;
ENSMUSG00000002489	#00FF66FF	16	89583999	89940657	-	Tiam1	T cell lymphoma invasion and metastasis 1 [Source:MGI Symbol%3BAcc:MGI:103306]	GO:0031547:brain-derived neurotrophic factor receptor signaling pathway;GO:0048013:ephrin receptor signaling pathway;GO:0050772:positive regulation of axonogenesis;GO:0010976:positive regulation of neuron projection development;	GO:0005911:cell-cell junction;GO:0005622:intracellular;GO:0005886:plasma membrane;	GO:0005057:receptor signaling protein activity;GO:0030971:receptor tyrosine kinase binding;GO:0046875:ephrin receptor binding;GO:0005543:phospholipid binding;GO:0005089:Rho guanyl-nucleotide exchange factor activity;	K05731	;ko04014 Ras signaling pathway;ko04015 Rap1 signaling pathway;ko04024 cAMP signaling pathway;ko04062 Chemokine signaling pathway;ko04530 Tight junction;ko04810 Regulation of actin cytoskeleton;ko05205 Proteoglycans in cancer;
ENSMUSG00000053646	#00FF66FF	9	108924457	108948985	+	Plxnb1	plexin B1 [Source:MGI Symbol%3BAcc:MGI:2154238]	GO:0033689:negative regulation of osteoblast proliferation;GO:0043931:ossification involved in bone maturation;GO:0008360:regulation of cell shape;GO:0014068:positive regulation of phosphatidylinositol 3-kinase signaling;GO:0051493:regulation of cytoskeleton organization;GO:0050772:positive regulation of axonogenesis;GO:1900220:semaphorin-plexin signaling pathway involved in bone trabecula morpho…	GO:0005622:intracellular;GO:0002116:semaphorin receptor complex;GO:0005887:integral component of plasma membrane;	GO:0017154:semaphorin receptor activity;GO:0032794:GTPase activating protein binding;GO:0005096:GTPase activator activity;	K06821	;ko04360 Axon guidance;
[truncated: 843 more rows]
