# Supplementary material for: Engineered Lactococcus lactis secreting Flt3L and OX40 ligand for in situ vaccination-based cancer immunotherapy
Source: Nat Commun. 2022 Dec 3;13:7466. doi: 10.1038/s41467-022-35130-7 (PMC9719518; doi:10.1038/s41467-022-35130-7)
Supplement: Supplementary file 7 — Source Data [file 41467_2022_35130_MOESM7_ESM.zip › source data/Fig.6 GO NS VS FOLactis.xlsx]

## Sheet: Sheet5
inflammatory response	38	0	-13.149	38	0.0217765	13.149
innate immune response	30	0	-12.8178	30	0.017192	12.8178
positive regulation of tumor necrosis factor production	16	0	-11.4595	16	0.00916905	11.4595
positive regulation of interleukin-6 production	17	0	-11.0989	17	0.00974212	11.0989
peptide cross-linking	10	1	-9.31858	10	0.00573066	9.31858
immune response	23	0	-7.76104	23	0.0131805	7.76104
positive regulation of interferon-gamma production	13	0	-7.55867	13	0.00744986	7.55867
cellular response to interferon-gamma	10	0	-6.11048	10	0.00573066	6.11048
positive regulation of T-helper 1 type immune response	6	0	-5.2008	6	0.0034384	5.2008
positive regulation of interleukin-12 production	7	0	-4.09461	7	0.00401146	4.09461
positive regulation of activated T cell proliferation	7	0	-4.08032	7	0.00401146	4.08032
response to interferon-gamma	6	1	-4.05432	6	0.0034384	4.05432
positive regulation of NF-kappaB transcription factor activity	15	0	-3.63647	15	0.00859599	3.63647
positive regulation of T cell mediated cytotoxicity	6	0	-3.5163	6	0.0034384	3.5163
positive regulation of T cell proliferation	7	0	-2.69523	7	0.00401146	2.69523
regulation of innate immune response	3	0	-2.691	3	0.0017192	2.691
positive regulation of natural killer cell chemotaxis	2	0	-2.66026	2	0.00114613	2.66026
positive regulation of NK T cell proliferation	2	0	-2.49591	2	0.00114613	2.49591
natural killer cell activation	3	0	-2.42687	3	0.0017192	2.42687
cell differentiation	22	3	-1.85642	22	0.0126074	1.85642
positive regulation of NK T cell activation	2	0	-1.61895	2	0.00114613	1.61895
interferon-gamma-mediated signaling pathway	3	0	-1.57781	3	0.0017192	1.57781
positive regulation of interleukin-6 secretion	2	0	-1.43746	2	0.00114613	1.43746
translation	3	12	-2.9501	12	0.00687679	2.9501
cell growth	4	2	-1.31775	2	0.00114613	1.31775
