# Supplementary material for: Engineered Lactococcus lactis secreting Flt3L and OX40 ligand for in situ vaccination-based cancer immunotherapy
Source: Nat Commun. 2022 Dec 3;13:7466. doi: 10.1038/s41467-022-35130-7 (PMC9719518; doi:10.1038/s41467-022-35130-7)
Supplement: Supplementary file 7 — Source Data [file 41467_2022_35130_MOESM7_ESM.zip › source data/Fig.6 KEGG NS VS FOLactis.xlsx]

## Sheet: Sheet1
Pathway ID	Pathway	Level1	Level2	DEGs with pathway annotation (704)	All genes with pathway annotation (9326)	Pvalue	LOG10(Pvalue)	Qvalue	GeneNumber(Up)		GeneNumber(Down)	PathwayLink
ko04915	Estrogen signaling pathway	Organismal Systems	Endocrine system	26(3.69%)	140(1.50%)	4.72656e-06	-5.32545	0.00016023	22		4	http://www.kegg.jp/kegg-bin/show_pathway?scale=1.0&query=&map=ko04915&use=reference&multi_query=K07604+green%0D%0AK02183+red%0D%0AK01403+red%0D%0AK04630+red%0D%0AK09048+red%0D%0AK04361+red%0D%0AK09571+blue%0D%0AK01379+red%0D%0AK17447+red%0D%0AK02649+blue%0D%0AK08049+red%0D%0AK05858+red%0D%0A
ko04713	Circadian entrainment	Organismal Systems	Environmental adaptation	17(2.41%)	103(1.10%)	0.000630852	-3.20007	0.00668309	13		4	http://www.kegg.jp/kegg-bin/show_pathway?scale=1.0&query=&map=ko04713&use=reference&multi_query=K02183+red%0D%0AK02633+blue%0D%0AK04630+red%0D%0AK04854+red%0D%0AK04961+red%0D%0AK05199+red%0D%0AK19477+green%0D%0AK04549+red%0D%0AK07826+red%0D%0AK08049+red%0D%0AK05858+red%0D%0AK04546+red%0D%0A
ko05140	Leishmaniasis	Human Diseases	Infectious disease: parasitic	12(1.70%)	70(0.75%)	0.00197233	-2.70502	0.0157734	12		0	http://www.kegg.jp/kegg-bin/show_pathway?scale=1.0&query=&map=ko05140&use=reference&multi_query=K03231+red%0D%0AK04687+red%0D%0AK11220+red%0D%0AK04441+red%0D%0AK06463+red%0D%0AK03990+red%0D%0AK08012+red%0D%0AK13536+red%0D%0AK16824+red%0D%0AK06498+red%0D%0AK10159+red%0D%0AK08011+red%0D%0A
ko00982	Drug metabolism - cytochrome P450	Metabolism	Xenobiotics biodegradation and metabolism	11(1.56%)	73(0.78%)	0.00802597	-2.0955	0.0438839	8		3	http://www.kegg.jp/kegg-bin/show_pathway?scale=1.0&query=&map=ko00982&use=reference&multi_query=K00129+red%0D%0AK00157+green%0D%0AK00799+green%0D%0AK00485+red%0D%0AK13951+blue%0D%0A
ko05169	Epstein-Barr virus infection	Human Diseases	Infectious disease: viral	28(3.98%)	243(2.61%)	0.0091176	-2.04012	0.0475518	27		1	http://www.kegg.jp/kegg-bin/show_pathway?scale=1.0&query=&map=ko05169&use=reference&multi_query=K12671+red%0D%0AK12159+red%0D%0AK11221+red%0D%0AK14216+red%0D%0AK11220+red%0D%0AK04441+red%0D%0AK01510+red%0D%0AK14021+red%0D%0AK05653+red%0D%0AK12646+red%0D%0AK04693+red%0D%0AK05718+red%0D%0AK08058+red%0D%0AK05405+red%0D%0AK16195+red%0D%0AK02649+blue%0D%0AK06751+red%0D%0AK09447+red%0D%0AK09389+red%0D%…
ko05167	Kaposi sarcoma-associated herpesvirus infection	Human Diseases	Infectious disease: viral	27(3.84%)	228(2.44%)	0.00705016	-2.1518	0.0391804	26		1	http://www.kegg.jp/kegg-bin/show_pathway?scale=1.0&query=&map=ko05167&use=reference&multi_query=K02183+red%0D%0AK11221+red%0D%0AK11220+red%0D%0AK04441+red%0D%0AK14021+red%0D%0AK04693+red%0D%0AK08893+red%0D%0AK08268+red%0D%0AK04549+red%0D%0AK03990+red%0D%0AK05405+red%0D%0AK04176+red%0D%0AK04180+red%0D%0AK16195+red%0D%0AK07826+red%0D%0AK02649+blue%0D%0AK06751+red%0D%0AK04178+red%0D%0AK09447+red%0D%…
ko04974	Protein digestion and absorption	Organismal Systems	Digestive system	23(3.27%)	101(1.08%)	3.16141e-07	-6.50012	1.7862e-05	21		2	http://www.kegg.jp/kegg-bin/show_pathway?scale=1.0&query=&map=ko04974&use=reference&multi_query=K07603+red%0D%0AK16628+red%0D%0AK08780+red%0D%0AK06238+red%0D%0AK05849+red%0D%0AK19721+red%0D%0AK13781+red%0D%0AK09708+red%0D%0AK08132+red%0D%0AK06236+red%0D%0AK16617+red%0D%0AK06237+blue%0D%0AK05334+red%0D%0AK13867+red%0D%0AK19720+red%0D%0AK14210+blue%0D%0AK08135+red%0D%0AK09632+red%0D%0A
ko04371	Apelin signaling pathway	Environmental Information Processing	Signal transduction	19(2.70%)	135(1.45%)	0.00267956	-2.57194	0.0189244	17		2	http://www.kegg.jp/kegg-bin/show_pathway?scale=1.0&query=&map=ko04371&use=reference&multi_query=K02183+red%0D%0AK06827+blue%0D%0AK04630+red%0D%0AK04961+red%0D%0AK05849+red%0D%0AK01343+red%0D%0AK04549+red%0D%0AK06052+red%0D%0AK09261+blue%0D%0AK07198+red%0D%0AK07826+red%0D%0AK08049+red%0D%0AK05689+red%0D%0AK05858+red%0D%0AK04546+red%0D%0AK12750+red%0D%0AK12749+red%0D%0A
ko05163	Human cytomegalovirus infection	Human Diseases	Infectious disease: viral	30(4.26%)	263(2.82%)	0.00854438	-2.06832	0.0452585	29		1	http://www.kegg.jp/kegg-bin/show_pathway?scale=1.0&query=&map=ko05163&use=reference&multi_query=K02183+red%0D%0AK04630+red%0D%0AK09048+red%0D%0AK04361+red%0D%0AK04441+red%0D%0AK14021+red%0D%0AK05653+red%0D%0AK08058+red%0D%0AK04549+red%0D%0AK05405+red%0D%0AK04176+red%0D%0AK12654+red%0D%0AK10031+red%0D%0AK04180+red%0D%0AK07826+red%0D%0AK02649+blue%0D%0AK08049+red%0D%0AK06751+red%0D%0AK04178+red%0D%…
ko04623	Cytosolic DNA-sensing pathway	Organismal Systems	Immune system	12(1.70%)	68(0.73%)	0.00149863	-2.82431	0.0130265	12		0	http://www.kegg.jp/kegg-bin/show_pathway?scale=1.0&query=&map=ko04623&use=reference&multi_query=K12671+red%0D%0AK12965+red%0D%0AK12971+red%0D%0AK12646+red%0D%0AK08847+red%0D%0AK05405+red%0D%0AK12654+red%0D%0AK12799+red%0D%0AK12967+red%0D%0AK09447+red%0D%0AK12964+red%0D%0AK05482+red%0D%0A
ko04512	ECM-receptor interaction	Environmental Information Processing	Signaling molecules and interaction	18(2.56%)	84(0.90%)	1.1535e-05	-4.93798	0.000355487	14		4	http://www.kegg.jp/kegg-bin/show_pathway?scale=1.0&query=&map=ko04512&use=reference&multi_query=K06244+red%0D%0AK06252+red%0D%0AK06481+red%0D%0AK06238+red%0D%0AK06589+red%0D%0AK06257+red%0D%0AK06586+blue%0D%0AK06240+blue%0D%0AK06584+red%0D%0AK05717+blue%0D%0AK06241+red%0D%0AK06236+red%0D%0AK06587+red%0D%0AK06237+blue%0D%0A
ko04514	Cell adhesion molecules	Environmental Information Processing	Signaling molecules and interaction	26(3.69%)	171(1.83%)	0.000185574	-3.73148	0.00271945	25		1	http://www.kegg.jp/kegg-bin/show_pathway?scale=1.0&query=&map=ko04514&use=reference&multi_query=K06745+red%0D%0AK16337+red%0D%0AK06087+green%0D%0AK06491+red%0D%0AK05718+red%0D%0AK06257+red%0D%0AK06584+red%0D%0AK05695+red%0D%0AK06796+red%0D%0AK06478+red%0D%0AK06746+red%0D%0AK16351+red%0D%0AK06592+red%0D%0AK06809+red%0D%0AK06780+red%0D%0AK06751+red%0D%0AK06547+red%0D%0AK05689+red%0D%0AK16359+red%0D…
ko04020	Calcium signaling pathway	Environmental Information Processing	Signal transduction	36(5.11%)	242(2.59%)	2.63628e-05	-4.57901	0.000595799	35		1	http://www.kegg.jp/kegg-bin/show_pathway?scale=1.0&query=&map=ko04020&use=reference&multi_query=K02183+red%0D%0AK04279+red%0D%0AK12042+red%0D%0AK05853+red%0D%0AK05094+red%0D%0AK04361+red%0D%0AK04854+red%0D%0AK04961+red%0D%0AK05849+red%0D%0AK05126+red%0D%0AK04857+red%0D%0AK04262+red%0D%0AK05100+red%0D%0AK04163+red%0D%0AK04157+red%0D%0AK05093+red%0D%0AK04993+red%0D%0AK05449+red%0D%0AK04267+red%0D%0…
ko04711	Circadian rhythm - fly	Organismal Systems	Environmental adaptation	3(0.43%)	8(0.09%)	0.00176193	-2.75401	0.0149324	0		3	http://www.kegg.jp/kegg-bin/show_pathway?scale=1.0&query=&map=ko04711&use=reference&multi_query=K02633+blue%0D%0A
ko04360	Axon guidance	Organismal Systems	Development and regeneration	26(3.69%)	185(1.98%)	0.000671743	-3.1728	0.00690063	22		4	http://www.kegg.jp/kegg-bin/show_pathway?scale=1.0&query=&map=ko04360&use=reference&multi_query=K00444+red%0D%0AK04630+red%0D%0AK00408+red%0D%0AK06843+red%0D%0AK05104+red%0D%0AK02329+blue%0D%0AK06840+green%0D%0AK05102+red%0D%0AK06521+red%0D%0AK05746+red%0D%0AK05735+red%0D%0AK05462+red%0D%0AK10031+red%0D%0AK05105+red%0D%0AK05766+red%0D%0AK16351+red%0D%0AK05108+red%0D%0AK07521+red%0D%0AK16621+blue%…
ko05205	Proteoglycans in cancer	Human Diseases	Cancer: overview	31(4.40%)	222(2.38%)	0.000278923	-3.55452	0.00363673	28		3	http://www.kegg.jp/kegg-bin/show_pathway?scale=1.0&query=&map=ko05205&use=reference&multi_query=K01403+red%0D%0AK00444+red%0D%0AK00408+red%0D%0AK06481+red%0D%0AK08109+red%0D%0AK04361+red%0D%0AK04441+red%0D%0AK10380+red%0D%0AK01348+red%0D%0AK12959+red%0D%0AK02432+red%0D%0AK08122+red%0D%0AK02329+blue%0D%0AK06257+red%0D%0AK08268+red%0D%0AK00312+red%0D%0AK05717+blue%0D%0AK06236+red%0D%0AK05730+red%0D…
ko05206	MicroRNAs in cancer	Human Diseases	Cancer: overview	23(3.27%)	171(1.83%)	0.0022437	-2.64904	0.0171489	17		6	http://www.kegg.jp/kegg-bin/show_pathway?scale=1.0&query=&map=ko05206&use=reference&multi_query=K01403+red%0D%0AK06252+red%0D%0AK10139+red%0D%0AK05094+red%0D%0AK10149+red%0D%0AK04361+red%0D%0AK07187+blue%0D%0AK14021+red%0D%0AK05658+blue%0D%0AK01348+red%0D%0AK04694+red%0D%0AK02329+blue%0D%0AK15379+red%0D%0AK08270+blue%0D%0AK00312+red%0D%0AK02599+red%0D%0AK05462+red%0D%0AK02649+blue%0D%0AK09389+red…
ko05164	Influenza A	Human Diseases	Infectious disease: viral	31(4.40%)	190(2.04%)	1.28486e-05	-4.89114	0.000362972	30		1	http://www.kegg.jp/kegg-bin/show_pathway?scale=1.0&query=&map=ko05164&use=reference&multi_query=K01340+red%0D%0AK15045+red%0D%0AK12671+red%0D%0AK12800+red%0D%0AK11221+red%0D%0AK14216+red%0D%0AK04687+red%0D%0AK11220+red%0D%0AK09635+red%0D%0AK14021+red%0D%0AK12646+red%0D%0AK12647+red%0D%0AK04693+red%0D%0AK05405+red%0D%0AK14754+red%0D%0AK12799+red%0D%0AK12967+red%0D%0AK16195+red%0D%0AK01165+red%0D%0…
ko04610	Complement and coagulation cascades	Organismal Systems	Immune system	15(2.13%)	97(1.04%)	0.00231245	-2.63593	0.0171489	14		1	http://www.kegg.jp/kegg-bin/show_pathway?scale=1.0&query=&map=ko04610&use=reference&multi_query=K04009+red%0D%0AK01348+red%0D%0AK01335+red%0D%0AK01343+red%0D%0AK04001+red%0D%0AK03908+red%0D%0AK01320+red%0D%0AK03990+red%0D%0AK06462+red%0D%0AK01330+red%0D%0AK03902+red%0D%0AK03901+red%0D%0AK03917+blue%0D%0AK01331+red%0D%0AK04010+red%0D%0A
ko00480	Glutathione metabolism	Metabolism	Metabolism of other amino acids	10(1.42%)	62(0.66%)	0.0061292	-2.2126	0.0352169	7		3	http://www.kegg.jp/kegg-bin/show_pathway?scale=1.0&query=&map=ko00480&use=reference&multi_query=K11204+blue%0D%0AK11140+red%0D%0AK00799+green%0D%0AK00432+red%0D%0AK00681+red%0D%0AK00682+red%0D%0AK18592+blue%0D%0A
ko04060	Cytokine-cytokine receptor interaction	Environmental Information Processing	Signaling molecules and interaction	46(6.53%)	303(3.25%)	1.43011e-06	-5.84463	6.9258e-05	45		1	http://www.kegg.jp/kegg-bin/show_pathway?scale=1.0&query=&map=ko04060&use=reference&multi_query=K12672+red%0D%0AK12671+red%0D%0AK05483+red%0D%0AK04191+red%0D%0AK04687+red%0D%0AK05486+red%0D%0AK04738+red%0D%0AK05444+red%0D%0AK05148+red%0D%0AK05076+red%0D%0AK05416+red%0D%0AK05173+red%0D%0AK05507+red%0D%0AK05064+red%0D%0AK05155+red%0D%0AK05484+red%0D%0AK05489+red%0D%0AK05405+red%0D%0AK04176+red%0D%0…
ko05133	Pertussis	Human Diseases	Infectious disease: bacterial	18(2.56%)	77(0.83%)	2.93222e-06	-5.5328	0.000124253	18		0	http://www.kegg.jp/kegg-bin/show_pathway?scale=1.0&query=&map=ko05133&use=reference&multi_query=K02183+red%0D%0AK12800+red%0D%0AK04630+red%0D%0AK09444+red%0D%0AK04441+red%0D%0AK04001+red%0D%0AK04391+red%0D%0AK03990+red%0D%0AK08727+red%0D%0AK05405+red%0D%0AK05409+red%0D%0AK12799+red%0D%0AK05426+red%0D%0AK01330+red%0D%0AK05506+red%0D%0AK01331+red%0D%0A
ko05143	African trypanosomiasis	Human Diseases	Infectious disease: parasitic	8(1.14%)	36(0.39%)	0.00111396	-2.95313	0.0102063	8		0	http://www.kegg.jp/kegg-bin/show_pathway?scale=1.0&query=&map=ko05143&use=reference&multi_query=K00463+red%0D%0AK04687+red%0D%0AK06241+red%0D%0AK05405+red%0D%0AK05858+red%0D%0AK04390+red%0D%0AK05482+red%0D%0A
ko04810	Regulation of actin cytoskeleton	Cellular Processes	Cell motility	30(4.26%)	243(2.61%)	0.00265511	-2.57592	0.0189244	26		4	http://www.kegg.jp/kegg-bin/show_pathway?scale=1.0&query=&map=ko04810&use=reference&multi_query=K05699+red%0D%0AK10352+red%0D%0AK12758+red%0D%0AK05094+red%0D%0AK06481+red%0D%0AK04361+red%0D%0AK06589+red%0D%0AK05718+red%0D%0AK05746+red%0D%0AK06586+blue%0D%0AK05735+red%0D%0AK05750+red%0D%0AK06584+red%0D%0AK05717+blue%0D%0AK05093+red%0D%0AK06462+red%0D%0AK10031+red%0D%0AK06587+red%0D%0AK05730+red%0D…
ko04380	Osteoclast differentiation	Organismal Systems	Development and regeneration	30(4.26%)	139(1.49%)	2.99687e-08	-7.52333	3.38647e-06	28		2	http://www.kegg.jp/kegg-bin/show_pathway?scale=1.0&query=&map=ko04380&use=reference&multi_query=K11221+red%0D%0AK04687+red%0D%0AK11220+red%0D%0AK04441+red%0D%0AK06551+red%0D%0AK05148+red%0D%0AK04694+red%0D%0AK04693+red%0D%0AK06463+red%0D%0AK06512+red%0D%0AK07992+red%0D%0AK01371+red%0D%0AK07361+red%0D%0AK08012+red%0D%0AK09438+red%0D%0AK16824+red%0D%0AK06498+red%0D%0AK02649+blue%0D%0AK05147+red%0D%…
ko04261	Adrenergic signaling in cardiomyocytes	Organismal Systems	Circulatory system	22(3.12%)	147(1.58%)	0.000620693	-3.20712	0.00668309	22		0	http://www.kegg.jp/kegg-bin/show_pathway?scale=1.0&query=&map=ko04261&use=reference&multi_query=K02183+red%0D%0AK04630+red%0D%0AK05853+red%0D%0AK09048+red%0D%0AK10374+red%0D%0AK04441+red%0D%0AK05849+red%0D%0AK04857+red%0D%0AK04167+red%0D%0AK12314+red%0D%0AK09052+red%0D%0AK08049+red%0D%0AK04866+red%0D%0AK05858+red%0D%0AK04845+red%0D%0AK05850+red%0D%0AK12750+red%0D%0AK12749+red%0D%0AK04871+red%0D%0A
ko04145	Phagosome	Cellular Processes	Transport and catabolism	24(3.41%)	194(2.08%)	0.00578135	-2.23797	0.0343838	24		0	http://www.kegg.jp/kegg-bin/show_pathway?scale=1.0&query=&map=ko04145&use=reference&multi_query=K06481+red%0D%0AK07374+red%0D%0AK02148+red%0D%0AK02146+red%0D%0AK07375+red%0D%0AK05653+red%0D%0AK01368+red%0D%0AK06463+red%0D%0AK10074+red%0D%0AK04391+red%0D%0AK06558+red%0D%0AK03990+red%0D%0AK08012+red%0D%0AK16824+red%0D%0AK02154+red%0D%0AK06498+red%0D%0AK06751+red%0D%0AK01330+red%0D%0AK10159+red%0D%0…
ko04970	Salivary secretion	Organismal Systems	Digestive system	14(1.99%)	94(1.01%)	0.0043255	-2.36396	0.0281989	12		2	http://www.kegg.jp/kegg-bin/show_pathway?scale=1.0&query=&map=ko04970&use=reference&multi_query=K02183+red%0D%0AK19477+green%0D%0AK13916+red%0D%0AK04936+red%0D%0AK08049+red%0D%0AK01176+blue%0D%0AK18152+red%0D%0AK05858+red%0D%0AK13915+red%0D%0AK05850+red%0D%0AK13912+red%0D%0A
ko04151	PI3K-Akt signaling pathway	Environmental Information Processing	Signal transduction	41(5.82%)	382(4.10%)	0.00838466	-2.07651	0.0451175	32		9	http://www.kegg.jp/kegg-bin/show_pathway?scale=1.0&query=&map=ko04151&use=reference&multi_query=K06244+red%0D%0AK06252+red%0D%0AK09048+red%0D%0AK05094+red%0D%0AK06481+red%0D%0AK04361+red%0D%0AK06238+red%0D%0AK04570+blue%0D%0AK06589+red%0D%0AK08270+blue%0D%0AK06586+blue%0D%0AK06240+blue%0D%0AK06584+red%0D%0AK05717+blue%0D%0AK05093+red%0D%0AK04549+red%0D%0AK06241+red%0D%0AK13302+blue%0D%0AK05405+re…
ko04611	Platelet activation	Organismal Systems	Immune system	18(2.56%)	132(1.42%)	0.00467707	-2.33003	0.0299156	16		2	http://www.kegg.jp/kegg-bin/show_pathway?scale=1.0&query=&map=ko04611&use=reference&multi_query=K16342+red%0D%0AK04630+red%0D%0AK06481+red%0D%0AK04441+red%0D%0AK07983+red%0D%0AK19477+green%0D%0AK07361+red%0D%0AK06236+red%0D%0AK04270+red%0D%0AK02649+blue%0D%0AK08049+red%0D%0AK05858+red%0D%0AK19720+red%0D%0AK01832+red%0D%0A
ko05200	Pathways in cancer	Human Diseases	Cancer: overview	63(8.95%)	571(6.12%)	0.000776696	-3.10975	0.00774412	54		9	http://www.kegg.jp/kegg-bin/show_pathway?scale=1.0&query=&map=ko05200&use=reference&multi_query=K06244+red%0D%0AK02183+red%0D%0AK01403+red%0D%0AK11221+red%0D%0AK00444+red%0D%0AK04630+red%0D%0AK04687+red%0D%0AK11220+red%0D%0AK05094+red%0D%0AK00408+red%0D%0AK06481+red%0D%0AK04361+red%0D%0AK14021+red%0D%0AK05126+red%0D%0AK04738+red%0D%0AK04570+blue%0D%0AK02432+red%0D%0AK02329+blue%0D%0AK05076+red%0D…
ko04726	Serotonergic synapse	Organismal Systems	Nervous system	19(2.70%)	137(1.47%)	0.00319069	-2.49612	0.0220744	17		2	http://www.kegg.jp/kegg-bin/show_pathway?scale=1.0&query=&map=ko04726&use=reference&multi_query=K16342+red%0D%0AK04630+red%0D%0AK08021+red%0D%0AK04857+red%0D%0AK00502+red%0D%0AK04163+red%0D%0AK04157+red%0D%0AK04549+red%0D%0AK07413+blue%0D%0AK05037+red%0D%0AK04153+red%0D%0AK00461+blue%0D%0AK08022+red%0D%0AK00458+red%0D%0AK07826+red%0D%0AK05858+red%0D%0AK04546+red%0D%0A
ko05152	Tuberculosis	Human Diseases	Infectious disease: bacterial	30(4.26%)	186(1.99%)	2.16766e-05	-4.66401	0.000524884	29		1	http://www.kegg.jp/kegg-bin/show_pathway?scale=1.0&query=&map=ko05152&use=reference&multi_query=K02183+red%0D%0AK04687+red%0D%0AK11220+red%0D%0AK10165+red%0D%0AK04441+red%0D%0AK02146+red%0D%0AK07983+red%0D%0AK01368+red%0D%0AK06463+red%0D%0AK10074+red%0D%0AK07369+red%0D%0AK13916+red%0D%0AK04731+red%0D%0AK05399+red%0D%0AK04391+red%0D%0AK03990+red%0D%0AK05405+red%0D%0AK06462+red%0D%0AK16824+red%0D%0…
ko05412	Arrhythmogenic right ventricular cardiomyopathy	Human Diseases	Cardiovascular disease	14(1.99%)	80(0.86%)	0.000826152	-3.08294	0.00800187	13		1	http://www.kegg.jp/kegg-bin/show_pathway?scale=1.0&query=&map=ko05412&use=reference&multi_query=K10381+red%0D%0AK05853+red%0D%0AK06481+red%0D%0AK05849+red%0D%0AK04857+red%0D%0AK06589+red%0D%0AK06586+blue%0D%0AK06584+red%0D%0AK12564+red%0D%0AK06587+red%0D%0AK10366+red%0D%0AK07610+red%0D%0AK04866+red%0D%0AK04871+red%0D%0A
ko05171	Coronavirus disease - COVID-19	Human Diseases	Infectious disease: viral	49(6.96%)	278(2.98%)	5.09768e-09	-8.29263	8.64057e-07	34		15	http://www.kegg.jp/kegg-bin/show_pathway?scale=1.0&query=&map=ko05171&use=reference&multi_query=K02889+red%0D%0AK01394+red%0D%0AK12671+red%0D%0AK12800+red%0D%0AK12159+red%0D%0AK11221+red%0D%0AK14216+red%0D%0AK11220+red%0D%0AK04361+red%0D%0AK04441+red%0D%0AK04009+red%0D%0AK01335+red%0D%0AK12646+red%0D%0AK12647+red%0D%0AK04693+red%0D%0AK02964+blue%0D%0AK02979+blue%0D%0AK09708+red%0D%0AK03990+red%0D…
ko04062	Chemokine signaling pathway	Organismal Systems	Immune system	29(4.12%)	197(2.11%)	0.000161859	-3.79086	0.00257518	28	TNF signaling pathway	1	http://www.kegg.jp/kegg-bin/show_pathway?scale=1.0&query=&map=ko04062&use=reference&multi_query=K12672+red%0D%0AK12671+red%0D%0AK11221+red%0D%0AK04630+red%0D%0AK04191+red%0D%0AK11220+red%0D%0AK05416+red%0D%0AK08893+red%0D%0AK05507+red%0D%0AK08891+red%0D%0AK04549+red%0D%0AK04176+red%0D%0AK10031+red%0D%0AK04180+red%0D%0AK05730+red%0D%0AK05510+red%0D%0AK17447+red%0D%0AK07826+red%0D%0AK05731+red%0D%0…
ko05146	Amoebiasis	Human Diseases	Infectious disease: parasitic	26(3.69%)	121(1.30%)	2.31567e-07	-6.63532	1.57002e-05	22		4	http://www.kegg.jp/kegg-bin/show_pathway?scale=1.0&query=&map=ko05146&use=reference&multi_query=K06244+red%0D%0AK05699+red%0D%0AK13963+red%0D%0AK04687+red%0D%0AK06240+blue%0D%0AK04455+red%0D%0AK04391+red%0D%0AK05717+blue%0D%0AK06241+red%0D%0AK05405+red%0D%0AK06236+red%0D%0AK06237+blue%0D%0AK02649+blue%0D%0AK05858+red%0D%0AK19720+red%0D%0AK01476+red%0D%0AK10159+red%0D%0AK06448+red%0D%0A
ko00600	Sphingolipid metabolism	Metabolism	Lipid metabolism	9(1.28%)	50(0.54%)	0.00364045	-2.43885	0.0246203	8		1	http://www.kegg.jp/kegg-bin/show_pathway?scale=1.0&query=&map=ko00600&use=reference&multi_query=K12382+red%0D%0AK04710+red%0D%0AK01441+green%0D%0AK04712+red%0D%0AK12357+red%0D%0AK00654+red%0D%0AK12352+red%0D%0A
ko05321	Inflammatory bowel disease	Human Diseases	Immune disease	14(1.99%)	62(0.66%)	4.14122e-05	-4.38287	0.000825808	14		0	http://www.kegg.jp/kegg-bin/show_pathway?scale=1.0&query=&map=ko05321&use=reference&multi_query=K08532+red%0D%0AK04687+red%0D%0AK11220+red%0D%0AK10165+red%0D%0AK05173+red%0D%0AK08534+red%0D%0AK05064+red%0D%0AK05489+red%0D%0AK05405+red%0D%0AK05426+red%0D%0AK05445+red%0D%0AK05063+red%0D%0AK10159+red%0D%0AK05482+red%0D%0A
ko00660	C5-Branched dibasic acid metabolism	Metabolism	Carbohydrate metabolism	1(0.14%)	1(0.01%)	0	#NUM!	0	1		0	http://www.kegg.jp/kegg-bin/show_pathway?scale=1.0&query=&map=ko00660&use=reference&multi_query=K17724+red%0D%0A
ko05414	Dilated cardiomyopathy	Human Diseases	Cardiovascular disease	18(2.56%)	99(1.06%)	0.000127691	-3.89384	0.00216437	17		1	http://www.kegg.jp/kegg-bin/show_pathway?scale=1.0&query=&map=ko05414&use=reference&multi_query=K05853+red%0D%0AK06481+red%0D%0AK10374+red%0D%0AK05849+red%0D%0AK04857+red%0D%0AK12314+red%0D%0AK06589+red%0D%0AK06586+blue%0D%0AK06584+red%0D%0AK12564+red%0D%0AK06587+red%0D%0AK12567+red%0D%0AK10366+red%0D%0AK08049+red%0D%0AK07610+red%0D%0AK04866+red%0D%0AK12749+red%0D%0AK04871+red%0D%0A
ko00590	Arachidonic acid metabolism	Metabolism	Lipid metabolism	16(2.27%)	99(1.06%)	0.00108395	-2.96499	0.0102063	13		3	http://www.kegg.jp/kegg-bin/show_pathway?scale=1.0&query=&map=ko00590&use=reference&multi_query=K16342+red%0D%0AK01047+red%0D%0AK07412+red%0D%0AK08021+red%0D%0AK00432+red%0D%0AK07413+blue%0D%0AK16817+red%0D%0AK15717+red%0D%0AK00461+blue%0D%0AK08022+red%0D%0AK00458+red%0D%0AK18592+blue%0D%0AK01832+red%0D%0A
ko05165	Human papillomavirus infection	Human Diseases	Infectious disease: viral	47(6.68%)	373(4.00%)	0.000167121	-3.77697	0.00257518	41		6	http://www.kegg.jp/kegg-bin/show_pathway?scale=1.0&query=&map=ko05165&use=reference&multi_query=K06244+red%0D%0AK06252+red%0D%0AK12159+red%0D%0AK11221+red%0D%0AK00444+red%0D%0AK11220+red%0D%0AK09048+red%0D%0AK00408+red%0D%0AK06481+red%0D%0AK04361+red%0D%0AK09444+red%0D%0AK06238+red%0D%0AK14608+red%0D%0AK02148+red%0D%0AK02146+red%0D%0AK14021+red%0D%0AK02432+red%0D%0AK06589+red%0D%0AK02329+blue%0D%…
ko04016	MAPK signaling pathway - plant	Environmental Information Processing	Signal transduction	4(0.57%)	17(0.18%)	0.00695897	-2.15745	0.0391804	4		0	http://www.kegg.jp/kegg-bin/show_pathway?scale=1.0&query=&map=ko04016&use=reference&multi_query=K02183+red%0D%0AK00940+red%0D%0A
ko05160	Hepatitis C	Human Diseases	Infectious disease: viral	29(4.12%)	181(1.94%)	3.27041e-05	-4.4854	0.000692917	27		2	http://www.kegg.jp/kegg-bin/show_pathway?scale=1.0&query=&map=ko05160&use=reference&multi_query=K15045+red%0D%0AK12671+red%0D%0AK11221+red%0D%0AK14216+red%0D%0AK04687+red%0D%0AK11220+red%0D%0AK04361+red%0D%0AK14217+red%0D%0AK06087+green%0D%0AK14021+red%0D%0AK12646+red%0D%0AK04693+red%0D%0AK14754+red%0D%0AK16195+red%0D%0AK01165+red%0D%0AK02649+blue%0D%0AK09447+red%0D%0AK09389+red%0D%0AK05401+red%0…
ko01212	Fatty acid metabolism	Metabolism	Global and overview maps	10(1.42%)	62(0.66%)	0.0061292	-2.2126	0.0352169	9		1	http://www.kegg.jp/kegg-bin/show_pathway?scale=1.0&query=&map=ko01212&use=reference&multi_query=K10249+red%0D%0AK10250+red%0D%0AK01897+red%0D%0AK00626+red%0D%0AK10248+red%0D%0AK15013+blue%0D%0AK10203+red%0D%0AK10703+red%0D%0AK19524+red%0D%0A
ko04510	Focal adhesion	Cellular Processes	Cellular community - eukaryotes	29(4.12%)	211(2.26%)	0.000541885	-3.26609	0.00613326	24		5	http://www.kegg.jp/kegg-bin/show_pathway?scale=1.0&query=&map=ko04510&use=reference&multi_query=K06244+red%0D%0AK05699+red%0D%0AK06252+red%0D%0AK12758+red%0D%0AK06481+red%0D%0AK04361+red%0D%0AK06238+red%0D%0AK12959+red%0D%0AK06589+red%0D%0AK06586+blue%0D%0AK06240+blue%0D%0AK05735+red%0D%0AK06584+red%0D%0AK05717+blue%0D%0AK06241+red%0D%0AK05449+red%0D%0AK06236+red%0D%0AK06587+red%0D%0AK05730+red%0…
ko04710	Circadian rhythm	Organismal Systems	Environmental adaptation	8(1.14%)	30(0.32%)	0.000254981	-3.59349	0.00345754	4		4	http://www.kegg.jp/kegg-bin/show_pathway?scale=1.0&query=&map=ko04710&use=reference&multi_query=K02633+blue%0D%0AK08532+red%0D%0AK08534+red%0D%0AK09026+red%0D%0AK07198+red%0D%0AK03730+blue%0D%0A
ko04625	C-type lectin receptor signaling pathway	Organismal Systems	Immune system	20(2.84%)	113(1.21%)	9.32974e-05	-4.03013	0.0017571	19		1	http://www.kegg.jp/kegg-bin/show_pathway?scale=1.0&query=&map=ko04625&use=reference&multi_query=K02183+red%0D%0AK12800+red%0D%0AK11221+red%0D%0AK11220+red%0D%0AK09444+red%0D%0AK04441+red%0D%0AK07983+red%0D%0AK09258+red%0D%0AK04693+red%0D%0AK10074+red%0D%0AK07369+red%0D%0AK17514+red%0D%0AK05405+red%0D%0AK12799+red%0D%0AK05426+red%0D%0AK12794+red%0D%0AK02649+blue%0D%0AK06563+red%0D%0A
ko05150	Staphylococcus aureus infection	Human Diseases	Infectious disease: bacterial	27(3.84%)	119(1.28%)	4.13884e-08	-7.38312	3.50767e-06	25		2	http://www.kegg.jp/kegg-bin/show_pathway?scale=1.0&query=&map=ko05150&use=reference&multi_query=K07604+green%0D%0AK07596+red%0D%0AK04279+red%0D%0AK04009+red%0D%0AK01335+red%0D%0AK06463+red%0D%0AK05718+red%0D%0AK13916+red%0D%0AK03990+red%0D%0AK16824+red%0D%0AK06498+red%0D%0AK01330+red%0D%0AK01331+red%0D%0AK06544+red%0D%0AK04010+red%0D%0A
ko04620	Toll-like receptor signaling pathway	Organismal Systems	Immune system	18(2.56%)	106(1.14%)	0.000322827	-3.49103	0.00405327	17		1	http://www.kegg.jp/kegg-bin/show_pathway?scale=1.0&query=&map=ko04620&use=reference&multi_query=K12672+red%0D%0AK12671+red%0D%0AK11220+red%0D%0AK04441+red%0D%0AK05416+red%0D%0AK01371+red%0D%0AK05399+red%0D%0AK04391+red%0D%0AK05405+red%0D%0AK05409+red%0D%0AK10170+red%0D%0AK02649+blue%0D%0AK09447+red%0D%0AK12964+red%0D%0AK05401+red%0D%0AK03160+red%0D%0AK10159+red%0D%0AK05413+red%0D%0A
ko04916	Melanogenesis	Organismal Systems	Endocrine system	14(1.99%)	102(1.09%)	0.00927967	-2.03247	0.0476638	13		1	http://www.kegg.jp/kegg-bin/show_pathway?scale=1.0&query=&map=ko04916&use=reference&multi_query=K02183+red%0D%0AK00444+red%0D%0AK04630+red%0D%0AK09048+red%0D%0AK00408+red%0D%0AK02432+red%0D%0AK02329+blue%0D%0AK00312+red%0D%0AK08049+red%0D%0AK05858+red%0D%0AK00572+red%0D%0A
ko04668	TNF signaling pathway	Environmental Information Processing	Signal transduction	24(3.41%)	124(1.33%)	4.6449e-06	-5.33302	0.00016023	23		1	http://www.kegg.jp/kegg-bin/show_pathway?scale=1.0&query=&map=ko04668&use=reference&multi_query=K01403+red%0D%0AK17072+red%0D%0AK01394+red%0D%0AK12671+red%0D%0AK09048+red%0D%0AK09444+red%0D%0AK10165+red%0D%0AK04441+red%0D%0AK09258+red%0D%0AK08847+red%0D%0AK05173+red%0D%0AK05405+red%0D%0AK06052+red%0D%0AK05449+red%0D%0AK02649+blue%0D%0AK05506+red%0D%0AK04696+red%0D%0AK04390+red%0D%0A
ko05144	Malaria	Human Diseases	Infectious disease: parasitic	10(1.42%)	54(0.58%)	0.00200076	-2.69881	0.0157734	10		0	http://www.kegg.jp/kegg-bin/show_pathway?scale=1.0&query=&map=ko05144&use=reference&multi_query=K06728+red%0D%0AK04687+red%0D%0AK05718+red%0D%0AK06257+red%0D%0AK05405+red%0D%0AK05460+red%0D%0AK06543+red%0D%0AK03160+red%0D%0AK10159+red%0D%0AK05482+red%0D%0A
ko04972	Pancreatic secretion	Organismal Systems	Digestive system	17(2.41%)	115(1.23%)	0.00232699	-2.63321	0.0171489	15		2	http://www.kegg.jp/kegg-bin/show_pathway?scale=1.0&query=&map=ko04972&use=reference&multi_query=K08780+red%0D%0AK05028+red%0D%0AK01047+red%0D%0AK05853+red%0D%0AK07886+red%0D%0AK04936+red%0D%0AK05027+blue%0D%0AK05226+red%0D%0AK13575+red%0D%0AK08049+red%0D%0AK01176+blue%0D%0AK18152+red%0D%0AK05858+red%0D%0AK05850+red%0D%0AK09632+red%0D%0A
ko05162	Measles	Human Diseases	Infectious disease: viral	21(2.98%)	158(1.69%)	0.00370395	-2.43134	0.0246203	19		2	http://www.kegg.jp/kegg-bin/show_pathway?scale=1.0&query=&map=ko05162&use=reference&multi_query=K11221+red%0D%0AK14216+red%0D%0AK11220+red%0D%0AK14021+red%0D%0AK04570+blue%0D%0AK12646+red%0D%0AK12647+red%0D%0AK04693+red%0D%0AK05405+red%0D%0AK14754+red%0D%0AK16195+red%0D%0AK02649+blue%0D%0AK09447+red%0D%0AK04390+red%0D%0AK10159+red%0D%0AK06563+red%0D%0A
ko04630	JAK-STAT signaling pathway	Environmental Information Processing	Signal transduction	24(3.41%)	179(1.92%)	0.00196591	-2.70644	0.0157734	21		3	http://www.kegg.jp/kegg-bin/show_pathway?scale=1.0&query=&map=ko04630&use=reference&multi_query=K14365+red%0D%0AK11221+red%0D%0AK04687+red%0D%0AK11220+red%0D%0AK04361+red%0D%0AK00157+green%0D%0AK04738+red%0D%0AK04570+blue%0D%0AK05444+red%0D%0AK04694+red%0D%0AK05076+red%0D%0AK04693+red%0D%0AK05064+red%0D%0AK05405+red%0D%0AK05426+red%0D%0AK05057+red%0D%0AK02649+blue%0D%0AK05445+red%0D%0AK05436+red%…
ko04061	Viral protein interaction with cytokine and cytokine receptor	Environmental Information Processing	Signaling molecules and interaction	18(2.56%)	98(1.05%)	0.000110842	-3.9553	0.00197765	18		0	http://www.kegg.jp/kegg-bin/show_pathway?scale=1.0&query=&map=ko04061&use=reference&multi_query=K12672+red%0D%0AK12671+red%0D%0AK05444+red%0D%0AK05416+red%0D%0AK05173+red%0D%0AK05507+red%0D%0AK05405+red%0D%0AK04176+red%0D%0AK10031+red%0D%0AK05477+red%0D%0AK04180+red%0D%0AK05510+red%0D%0AK04178+red%0D%0AK12964+red%0D%0AK05506+red%0D%0AK04177+red%0D%0AK05152+red%0D%0AK05482+red%0D%0A
ko04650	Natural killer cell mediated cytotoxicity	Organismal Systems	Immune system	16(2.27%)	115(1.23%)	0.00553092	-2.2572	0.0334818	15		1	http://www.kegg.jp/kegg-bin/show_pathway?scale=1.0&query=&map=ko04650&use=reference&multi_query=K06728+red%0D%0AK04687+red%0D%0AK06541+red%0D%0AK07983+red%0D%0AK06463+red%0D%0AK05718+red%0D%0AK07992+red%0D%0AK07361+red%0D%0AK05730+red%0D%0AK17447+red%0D%0AK02649+blue%0D%0AK06516+red%0D%0AK04390+red%0D%0AK06741+red%0D%0A
ko04621	NOD-like receptor signaling pathway	Organismal Systems	Immune system	26(3.69%)	194(2.08%)	0.00139528	-2.85534	0.0124473	25		1	http://www.kegg.jp/kegg-bin/show_pathway?scale=1.0&query=&map=ko04621&use=reference&multi_query=K12800+red%0D%0AK11221+red%0D%0AK14216+red%0D%0AK11220+red%0D%0AK10165+red%0D%0AK04441+red%0D%0AK04570+blue%0D%0AK04693+red%0D%0AK12804+red%0D%0AK08847+red%0D%0AK13916+red%0D%0AK08727+red%0D%0AK05405+red%0D%0AK12654+red%0D%0AK12799+red%0D%0AK01165+red%0D%0AK12794+red%0D%0AK04971+red%0D%0AK09447+red%0D%…
ko05323	Rheumatoid arthritis	Human Diseases	Immune disease	18(2.56%)	102(1.09%)	0.000192527	-3.71551	0.00271945	18		0	http://www.kegg.jp/kegg-bin/show_pathway?scale=1.0&query=&map=ko05323&use=reference&multi_query=K01394+red%0D%0AK04687+red%0D%0AK02148+red%0D%0AK02146+red%0D%0AK05718+red%0D%0AK01371+red%0D%0AK05489+red%0D%0AK05405+red%0D%0AK10031+red%0D%0AK05426+red%0D%0AK02154+red%0D%0AK01388+red%0D%0AK05506+red%0D%0AK05147+red%0D%0AK14379+red%0D%0AK10159+red%0D%0AK05413+red%0D%0AK05482+red%0D%0A
ko05145	Toxoplasmosis	Human Diseases	Infectious disease: parasitic	16(2.27%)	115(1.23%)	0.00553092	-2.2572	0.0334818	13		3	http://www.kegg.jp/kegg-bin/show_pathway?scale=1.0&query=&map=ko05145&use=reference&multi_query=K06244+red%0D%0AK14140+red%0D%0AK04630+red%0D%0AK04687+red%0D%0AK11220+red%0D%0AK14139+red%0D%0AK04441+red%0D%0AK04570+blue%0D%0AK04694+red%0D%0AK06240+blue%0D%0AK06241+red%0D%0AK04180+red%0D%0AK00461+blue%0D%0AK03160+red%0D%0AK10159+red%0D%0A
ko04926	Relaxin signaling pathway	Organismal Systems	Endocrine system	21(2.98%)	136(1.46%)	0.000507799	-3.29431	0.00613326	19		2	http://www.kegg.jp/kegg-bin/show_pathway?scale=1.0&query=&map=ko04926&use=reference&multi_query=K01403+red%0D%0AK04630+red%0D%0AK09048+red%0D%0AK04361+red%0D%0AK04441+red%0D%0AK04549+red%0D%0AK05449+red%0D%0AK06236+red%0D%0AK06237+blue%0D%0AK17447+red%0D%0AK07994+red%0D%0AK07826+red%0D%0AK02649+blue%0D%0AK08049+red%0D%0AK01388+red%0D%0AK05858+red%0D%0AK19720+red%0D%0AK04546+red%0D%0A
ko05410	Hypertrophic cardiomyopathy	Human Diseases	Cardiovascular disease	19(2.70%)	95(1.02%)	2.12268e-05	-4.67312	0.000524884	18		1	http://www.kegg.jp/kegg-bin/show_pathway?scale=1.0&query=&map=ko05410&use=reference&multi_query=K05853+red%0D%0AK06481+red%0D%0AK10374+red%0D%0AK05849+red%0D%0AK04857+red%0D%0AK12314+red%0D%0AK06589+red%0D%0AK06586+blue%0D%0AK06584+red%0D%0AK05405+red%0D%0AK12564+red%0D%0AK06587+red%0D%0AK12567+red%0D%0AK07198+red%0D%0AK10366+red%0D%0AK07610+red%0D%0AK04866+red%0D%0AK12749+red%0D%0AK04871+red%0D%…
ko04924	Renin secretion	Organismal Systems	Endocrine system	14(1.99%)	77(0.83%)	0.000542766	-3.26539	0.00613326	12		2	http://www.kegg.jp/kegg-bin/show_pathway?scale=1.0&query=&map=ko04924&use=reference&multi_query=K02183+red%0D%0AK05028+red%0D%0AK04630+red%0D%0AK04857+red%0D%0AK19477+green%0D%0AK04936+red%0D%0AK05027+blue%0D%0AK13755+red%0D%0AK05858+red%0D%0AK04259+red%0D%0A
ko00062	Fatty acid elongation	Metabolism	Lipid metabolism	6(0.85%)	29(0.31%)	0.00487085	-2.3124	0.0305781	5		1	http://www.kegg.jp/kegg-bin/show_pathway?scale=1.0&query=&map=ko00062&use=reference&multi_query=K10249+red%0D%0AK10250+red%0D%0AK10248+red%0D%0AK10203+red%0D%0AK01068+blue%0D%0AK10703+red%0D%0A
