# Supplementary material for: Engineered Lactococcus lactis secreting Flt3L and OX40 ligand for in situ vaccination-based cancer immunotherapy
Source: Nat Commun. 2022 Dec 3;13:7466. doi: 10.1038/s41467-022-35130-7 (PMC9719518; doi:10.1038/s41467-022-35130-7)
Supplement: Supplementary file 7 — Source Data [file 41467_2022_35130_MOESM7_ESM.zip › source data/Fig.7.xlsx]

## Sheet: Fig. 7b
	NS				FOLactis
Tumour	3.52	3.19	13.9	16.2	28.2	30.7	32.6	29.6
TDLN	16.3	16.4	16.4	16.9	23.8	23.2	24.3	24.5

## Sheet: Fig. 7e-f
	NS				Lactis				FO				Lactis + FO				FOLactis
TEM	14.7	38.6	28.3	30.1	38.4	36.5	38.8	28.3	46	48.4	41.6	49.3	42.7	48.8	51.5	49.9	53.2	53.2	63.1	57.6
TCM	34.4	6	5.72	3.1	4.43	6.91	2.41	4.12	15.1	9.37	12.8	3.4	6.37	7.28	6.8	3.79	14	18.1	13.9	0.57

## Sheet: Fig. 7g
Group	NS									FOLactis
5	13	5.39	8.12	9.72	21.1	3.7	4.27	5.98	4.6	29	21	29.4	30	35.6	25.4	11	37.5	38.5
10	20.5	15.3	15.8	6.86	12.3	19.5	32.5	48.8	37.3	45.9	48.9	64.1	50.8	64	43.3	46	48.2	46.7
20	38.3	23.6	48.6	40.9	62.7	42.9	51.1	25	40.4	64	56.9	60.1	62	73.9	61	60.6	65.5	67.9

## Sheet: Fig. 7i
days	NS (Tr)						FOLactis (Tr)						FOLactis+PD1 (Tr)						PD1 (Tr)
0	0	0	0	0	0	0	0	0	0	0	0	0	0	0	0	0	0	0	0	0	0	0	0	0
7	204.723	130.696	112.828	90.944	85.3912	125.77	98.106	76.4318	111.014	86.4003	81.8015	47.4941	110.261	101.505	94.2681	75.8868	64.1664	80.5414	102.547	96.605	113.651	75.5232	102.281	148.631
11	298.116	180.774	438.893	216.763	272.734	227.85	104.362	109.33	163.849	102.85	116.058	143.65	122.786	126.514	145.408	138.72	121.835	145.762	247.5	201.64	210.495	191.1	191.1	261.612
13	394.944	267.188	686.816	402.688	463.378	288.684	87.88	101.338	94.77	54.684	82.8655	87.079	124.468	186.517	99.0945	120.933	109.33	141.312	196.52	325.424	288	178.537	210.826	135
17	711.504	1046.83	1312.5	881.061	1059.03	651.688	44.982	77.5	85.6745	56.448	85.6745	147.875	123.872	66.27	48.51	66.25	79.768	59.248	285.77	519.453	685.396	409.05	464.788	952.576
20	1229.84	1481.04	1689.21	1006.14	1415.12	1134.67	51.772	52.272	0	0	732.736	168.776	98.784	0	0	120.933	38.025	39.2	692.664	386.538	1037.88	939.87	984.189	1364.66
22	1571.15			1214.7	1509.79		60.306	36.2785	36.8	0	667.85	228.096	17.7785	73.728	0	95.2875	48.51	38.7855	1030.38	1242.19	1420.02	1328.74	1330.42	1493.66
24							48.51	47.2	11.2995	0	710	243.682	44.1	28.175	0	143.65	149.504	51.842	1183	1434.92		1487.04	1544.42
26							44	155.648	25.432	0	703.223	448.592	149.683	83.106	0	550.854	316.028	81.25	1482.98
28							120.736	118.588	64.538	0	683.158	889.785	204.161	106.624	0	605.052	397.488	169
30							366.102	221.154	153.125	0	536.313	796.544	289.688	52.65	0	288.99	228.096	175.071
32							393.23	305.7	207.234	0	503.21	780.32	290.4	43.6	0	306.4	250.3	201.298
34							405.5	450.6	250.256	0	450.21	670.459	309.423	48.95	0	350.224	280.762	235.127
36							431.2	480.32	290.56	0	550.33	650.333	340.56	50.1	0	330.452	300.456	240.5
38							450.3	497.23	350.43	0	590.32	500.321	330.28	58.3	0	300.542	309.1	280.8
40							502.6	540.3	400.2	0	690.23	550.3	380.6	59.7	0	298.3	400.5	300.7
days	NS (NT)						FOLactis (NT)						FOLactis+PD1 (NT)						PD1 (NT)
0	0	0	0	0	0	0	0	0	0	0	0	0	0	0	0	0	0	0	0	0	0	0	0	0
7	127.056	49.923	48.7089	56.7	43.6538	68.9733	45.3194	49.5281	48.5704	37.7404	51.9179	31.3548	56.8494	51.6019	45.8341	44.1596	26.2763	36.5509	36.48	32.761	31.1044	47.055	44.9251	51.0512
11	219.961	182.574	147.456	208.25	195.201	304.2	87.48	65	87.079	73.75	104.362	106.171	60.025	119.072	73.008	84.7	84.7	137.312	126	147.875	133.2	92.5	103.488	179.562
13	402.545	433.664	216.302	415.853	390.15	426.275	72.03	81.461	70.272	54.684	79.488	80.631	48.074	69.828	45.496	60.75	57.132	59.7375	109.35	135	227.254	86.022	141.312	178.596
17	837.9	891.075	531.609	836.37	834.9	1242.81	74.431	97.686	38.7855	37.6	209.484	50.784	63.888	274.36	76.25	56.7	67.228	64.827	176.418	236.927	464.788	257.911	194.078	384.592
20	1095.12	1265.14	864.234	1033.75	1021.52	1512.55	195.201	73.002	60.7475	21.2355	215.04	53.958	109.33	324.769	0	33.696	38.025	0	305.809	386.538	638.144	529.254	343.914	810.7
22	1571.72			1584.32	1376.5		169.884	97.2405	78.416	22.103	586.558	36.288	471.3	591.658	0	32.1715	21.6225	0	414.304	615.322	977.109	505.966	616.512	1222.39
24							154.744	47.2	109.76	13.328	685	53.6625	136.462	746.496	0	73.2305	59.248	11.664	968.039	1130.4		983.385	1233.87
26							215.136	330.672	31.104	55.016	1049.57	158.76	291.2	924.008	0	377.496	182.952	59.643	1274.4
28							410.432	111.328	199.119	36.1415	1009.49	614.656	334.611	948.787	0	589.472	107.217	87.5
30							974.68	332.838	236.25	26.853	863.136	504.21	646.07	900.2	0	639.45	296.447	89.3
32							950.32	340.2	289.32	13.43	823.5	560.24	600.21	850.37	0	600.5	280.53	90.76
34							900.23	358.32	310.5	0	860.34	600.43	580.213	828.214	0	550.2	300.2	100.29
36							940.2	401.23	380.567	0	890.413	660.23	556.137	740.21	0	510.6	290.381	120.32
38							980.268	430.127	420.5	0	900.423	680.41	500.237	701.297	0	490.7	310.52	150.235
40							989.221	560.249	480.52	0	950.265	704.12	520.3	720.281	0	480.1	340.71	180.987

## Sheet: Fig. 7j
	NS	PD1	FOLactis	FOLactis + PD1
17	1
18	1
18	1
19	1
20	1
20	1
20	1
21	1
21	1
22	1
20		1
20		1
21		1
21		1
22		1
22		1
23		1
25		1
26		1
26		1
26		1
43			1
48			1
55			1
63			1
80			0
80			0
80			0
80			0
80			0
80			0
80			0
80				0
80				0
80				0
80				0
80				0
80				0
80				0
80				0
80				0
80				0

## Sheet: Fig. 7l
days	NS-1	NS-2	NS-3	NS-4	NS-5	FOLactis-1	FOLactis-2	FOLactis-3	FOLactis-4	FOLactis-5
0	0	0	0	0	0	0	0	0	0	0
7	230.91	100.06	150.7	117.32	92.56	0	0	0	0	0
11	268.41	257.91	199.48	444.9	243.81	0	0	0	0	0
13	377.9	366.81	271.86	682.69	420.6	0	0	13.72	0	0
17	705.23	781.7	1035.7	1372.9	875.3	0	0	32.77	0	0
20	1281.85	1523.9	1533.2	1583.29	1053.32	0	0	45.2	0	0
22	1568.3				1588.2	0	0	38.5	0	0
24						0	0	24.1	0	0
26						0	0	20.6	0	0
28						0	0	13.1	0	0
30						0	0	0	0	0

## Sheet: Fig. 7m
Days	NS	FOLactis
18	1
18	1
19	1
20	1
22	1
60		0
60		0
60		0
60		0
60		0
