# Supplementary material for: Engineered Lactococcus lactis secreting Flt3L and OX40 ligand for in situ vaccination-based cancer immunotherapy
Source: Nat Commun. 2022 Dec 3;13:7466. doi: 10.1038/s41467-022-35130-7 (PMC9719518; doi:10.1038/s41467-022-35130-7)
Supplement: Supplementary file 7 — Source Data [file 41467_2022_35130_MOESM7_ESM.zip › source data/Fig.8.xlsx]

## Sheet: Fig. 8b
days	NS (Tr)								Lactis (Tr)								FO (Tr)								Lactis + FO (Tr)								FOLactis (Tr)
0	0	0	0	0	0	0	0	0	0	0	0	0	0	0	0	0	0	0	0	0	0	0	0	0	0	0	0	0	0	0	0	0	0	0	0	0	0	0	0	0
7	73.008	103.968	145.408	112.694	77.064	163.35	113.132	57.434	98.784	74.4385	116.058	89.232	139.537	72.5	66.816	87.48	61.056	118.8	84.564	74.4385	118.354	72.828	87.725	100.352	57.434	81.648	77.064	74.1285	95.648	74.36	78.416	82.8655	98.784	82.8655	75.712	90.396	54.1205	98.784	82.8655	80.0565
9	152.46	268.363	337.892	261.612	145.408	370.881	312.666	124.93	118.354	112.694	171.396	107.217	134.56	120.6	116.614	133.12	80.19	90.75	141.537	130.977	193.55	107.648	89.2375	107.648	82.8655	78.416	105.966	92.512	178.605	68.75	70.8295	145.762	48.6	75.712	85.6745	47.5875	61.25	58.752	33.462	48.6
12	555	953.127	645.048	861.908	477.144	1105.4	792.55	478.325	193.55	229.992	332.35	341.005	468.337	214.245	149.504	348.48	176.4	135.816	169.016	303.116	387.2	130.235	118.354	170.582	124.93	133.2	115.32	202.176	355.224	156.325	78.416	205.167	27.864	23.275	32.856	36.982	30.118	18.944	56.3295	16.337
14	1091.7	1289.68	1171.28	1592.96	788.544	1557.83	1099.38	745.42	332.838	422.331	641.144	800.632	778.538	650.475	196.599	616.512	389.207	259.92	328.738	523.45	868.292	136.462	218.489	288.684	119.07	158.438	82.472	268.8	700	295.856	147.875	216.562	18.45	0	38.808	43.218	50.336	12.936	48.4	48.4
16	1445.21	1556.21	1536.53		1461.18		1461.18	835.029	548.91	705.23	890.226	984.21	976.418	839.788	634.116	827.544	569.33	393.762	426.52	782.8	1324.68	302.58	399.384	429.3	105.3	179.5	120.213	613.836	821.52	467.046	321.048	477.9	17.1	12.936	61.7625	130.562	107.36	10.652	63.7875	98.2
19								1590.24	802.33	958.21	1092.85	1273.88	1170.88	1080.45	859.625	1158.7	689.21	649.221	538.24	923.16	1517.88	378.895	852.951	654.2	169.4	169.4	239.704	747.041	911.388	898.746	744	786.52	91.936	55.225	253.794	334.007	442.626	8.562	60.281	290.1
21									1478.4	1442.3	1529.67	1499.2	1275.15	1660.06	1528.8	1522.5	921.6	1534.4	932.76	1342.8		712.86	1406.16	981.7	250.5	193.78	222.376	887.2	998.6	944.4	1087.08	1001.42	153.164	153.76	304.713	401.092	776.32	0	49.817	359.714
23													1553.6				1143.87		1345.87	1423.92		1265.1		1398.25	400.8	209.976	210.43	1098.3	1135.87	1320.7	1289.3	1198.1	167.41	189.23	390.389	595.816	890.3	0	59.295	498.284
26																	1423.39					1581		1528.5	580.2	340.52	261.892	1235.8	1499.29	1501.76	1521.71	1498.3	205.951	279.315	503.981	808.918	1249.2	0	70.28	509.71
28																									790.5	480.981	509.651	1407.82	1539.3				390.675	390.281	560.182	678.793	1390.25	0	130.8	704.871
30																									940.3	650.778	745	1569.3					407.391	439.071	609.481	750.895		0	280.289	930.581
days	NS (NT)								Lactis (NT)								FO (NT)								Lactis + FO (NT)								FOLactis (NT)
0	0	0	0	0	0	0	0	0	0	0	0	0	0	0	0	0	0	0	0	0	0	0	0	0	0	0	0	0	0	0	0	0	0	0	0	0	0	0	0	0
7	48.6	39.2	44.528	50.625	68.75	96.8	68.75	66.27	46.464	68.9265	56.144	62.622	68.9265	61.852	57.434	68.9265	59.904	91.854	73.75	40.572	118.8	70.8295	70	74.1285	48.4	51.6375	72.828	57.434	72.828	65	48.6	85.6745	50.784	64.827	55.225	64.061	41.6	57.434	71.25	63.6265
9	133.632	356.06	151.263	125.732	256.832	183.205	254.128	109.35	102.608	145	102.608	100.548	166.924	81.6	115.2	99.452	90.601	111.375	112.148	69.966	205.2	115.2	107.325	96.8	67.868	90.601	104.544	85.731	84.672	60.236	99.846	126.72	60.236	52.022	79.007	98.736	76.05	36	51.45	43.56
12	352.626	598.45	467.626	492.512	565.528	400.92	507.831	439.264	153.6	220.6	228.375	258.994	256.329	102.344	117.74	92.2625	113.132	386.212	283.106	139.264	158.438	122.793	112.694	111.392	70.227	72.828	94.77	76.032	92.512	80.0565	65.596	63.36	50.625	36.1415	68.75	29.4	44.376	49.6125	59.904	46.225
14	730.625	941.875	707.36	880.918	818.05	719.07	929.476	685.679	492.262	441.312	463.35	556.775	479.33	302.344	203.456	158.438	391.936	528.375	320.094	273.776	207.36	167.936	134.54	183.298	87.079	147.392	88.434	57.132	120.6	86.022	169.884	79.3305	44.1	24.854	51.2705	43.218	37.2645	40.344	41.1845	49.368
16	1235.23	1266.1	1412.67		1152.92		1213.1	921.778	823.2	815.2	832.838	782.54	510.495	625.504	227.254	211.722	562.1	866.805	520.71	398.5	233.438	248.368	215.136	272.812	138.56	163.178	106.434	157.115	196	183.996	221.154	140.4	38.4	58.19	54.5455	86.25	110.808	29.767	40.572	99.958
19								1432.45	1024.1	992.65	992.85	893.71	764.654	868.327	363.312	455.455	784.3	955.955	854.91	540.2	780.902	632.736	393.762	359.1	249.51	198.981	174.24	404.6	393.588	327.228	419.813	208.25	226.482	178.024	331.632	124.653	140.4	19.723	35.952	179.088
21									1321.65	1271.45	1190.05	1325.98	918.489	1592.01	928.8	961.016	981.87	1380	1043.8	796.3		735.488	746.496	587.3	308.821	230.6	185.9	450.713	423.2	542.7	571.392	261.121	278.663	230.688	226.148	255.881	259.92	18.284	60.9	298.489
23													1243.98				1035.9		1287.64	1278.1		1056.8		789.5	359.126	260.5	270.581	508.789	739.185	902.76	890.2	507.6	250.2	258.951	328.68	348.791	692.81	13.9	105.91	491.201
26																	1398.2					1327.98		1376.24	499.271	309.1	408.7	790.2	1097.4	1491.78	1192.02	895.327	287.383	295.908	450.718	498.273	1043.28	0	158.295	591.304
28																									659.2	376.3	450.216	930.715	1530.2				309.481	304.957	508.827	589.906	1261.33	0	184.973	762.091
30																									903.6	390.6	698.1	1357.97					391.3	350.183	601.837	701.492		0	209.4	901.829

## Sheet: Fig. 8c
	NS	Lactis	FO	Lactis + FO	FOLactis
16	1
16	1
16	1
17	1
17	1
17	1
17	1
18	1
18	1
19	1
21		1
21		1
22		1
22		1
22		1
22		1
22		1
23		1
23		1
23		1
21			1
25			1
25			1
28			1
28			1
32			1
35			1
38			1
38			1
39			1
26				1
27				1
27				1
28				1
30				1
35				1
39				1
45				1
50				1
58				1
30					1
42					1
48					1
53					1
56					1
57					1
60					0
60					0
60					0
60					0

## Sheet: Fig. 8d
days	NS								Lactis								FO								Lactis + FO								FOLactis
7	14	11.4	12.9	19.2	18.8	16.2	14	13.5	16.8	12.1	19	18	16.4	18.6	17.1	16	14	15.8	16.5	13.1	13.2	13.5	11.7	14.1	15.3	16.7	15.5	13.9	14.1	14.8	18.3	18.2	14.1	14.1	16.6	14.9	12	13.6	12.6	13.3
9	14.4	14.4	15.3	20.2	19.2	16.6	16.7	15	17.5	12.5	19.4	18.8	16.2	19	17.6	16.6	15.3	18	16.9	13.1	14.1	15.5	12	15.4	15.9	17.5	15.1	15.6	15.9	17.5	19.9	19.7	18.2	18	18.9	19.1	15.6	17.5	16.3	16.9
12	16.6	15.7	15.3	20.4	19	18.2	19	15.9	18.7	16.5	19.4	18.9	17.7	19.3	17.7	18.3	19	19.8	18.5	16.4	17.5	18.2	16	18.9	17.9	18.9	16.2	17.1	16.6	17.8	19.8	17	19.1	19.2	18.8	19.3	17.2	18.9	17.3	17.8
14	17.6	15	16.3	21.1	20.3	17.5	17.5	15.3	17.5	15	19.2	19.5	17	20	17.7	17	17.7	20.2	18.9	17.4	16.3	17.5	14.6	17.5	18.4	18.5	15.5	16.8	17.5	17.9	19.7	16.1	20.4	20.2	20.1	18.8	18.7	19.8	20.3	18.8
16	19.3	17.1	18.9		20.8		16.2	17	18.8	17.2	18.9	20.3	17.6	18.7	17.3	18.1	17.9	21.2	19.2	18.1	16.6	20.7	16	19.3	18.6	18.3	16.2	16.9	17	18.4	20	16.6	19.3	21.2	16.9	17.2	18.3	19	21.1	18.2
19								17.6	20.4	19.3	19.7	21.6	19.7	18.4	18.8	18.5	18.3	22.4	19.5	18.3	17.2	22.9	17.3	20.1	19.2	19.2	14.5	16.4	16	17.8	18.8	18.2	22	18.6	23.9	20.5	19	19.5	21.3	18.5
21									21.4	20.8	20.5	22.5	19.4	18.7	17	18.7	18.2	23.5	20.1	19		24.4	16.6	21.2	19.5	19.4	17.6	17.2	17.6	18.4	19.3	17.6	22	23.3	21.9	23.6	21.8	19.8	21.7	19.2
23													22.3				19.4		21.7	20.9		25.1		20.9	20.1	19.3	19.2	18.1	18.1	18.9	20.3	18.9	21.7	23.1	22.1	23.4	22.1	21.1	22.1	19.8
26																	21.5					26.3		22.1	21.4	20.4	20.5	18.9	20.4	20.1	20.5	20.3	21.4	22.9	22.5	21.4	23.2	21.6	22.3	20.8
28																									22.3	20.9	21.6	19.2					22.9	23.5	21.9	22.5		22	22.1	21.5
30																									21.9	22.1	22.3	20.4					23.2	23.1	23.3	23		22.1	23	22.6

## Sheet: Fig. 8e
NS			Lactis			FO			Lactis + FO			FOLactis
0.52	1.09	0.66	0.67	0.66	0.66	0.73	0.83	0.85	1.08	2.32	0.81	1.8	1.72	1.53

## Sheet: Fig. 8g
days	NS (Tr)						Lactis (Tr)						FO (Tr)						Lactis + FO (Tr)						FOLactis (Tr)
0	0	0	0	0	0	0	0	0	0	0	0	0	0	0	0	0	0	0	0	0	0	0	0	0	0	0	0	0	0	0
7	64.4	59	26.6	23.9	18.8	15.2	47.5	42.6	33.7	94.3	6.01	79.8	76.8	29.5	21.1	23.6	54.4	18.7	56.1	33.3	34.8	36.2	45.2	28.9	31.3	38.3	58.4	41.6	29.7	21.1
14	8.04	20.2	20.5	197	21.9	122	72	165	27.7	33.3	194	39.7	41	29.9	16.5	17.7	11.5	13	50.5	45.7	155	9.2	11.8	56.3	104	28.6	169	6.91	49.1	54.5
21	193	178	67.5	155	153	151	288	312	431	231	203	83.7	49.13	382.4	57.15	216.6	149	189.3	21.44	201.3	185	107.3	274	188.3	134	112	169	47.59	113	133
28	404	632	711	441	843		325	295	662	768	197	317	519	340.4	398.1	491.4	311	544.9	158.7	280.6	132	119.3	495.2	139.6	6.5	227	179	110.8	47.2	89.4
days	NS (NT)						Lactis (NT)						FO (NT)						Lactis + FO (NT)						FOLactis (NT)
0	0	0	0	0	0	0	0	0	0	0	0	0	0	0	0	0	0	0	0	0	0	0	0	0	0	0	0	0	0	0
7	22.1	5.53	0.96	1.73	0.76	3.01	7.54	5.5	1.65	19.7	2.42	9.68	60.4	9.85	2.68	1.64	12.9	1.1	15	5.61	1.49	3.43	3.79	3.55	9.83	9.43	6.19	9.31	8.86	7.83
14	18.2	38.7	23.6	93.9	35.1	32	32.3	57.4	39.4	49.8	73.4	38.5	60.1	26.7	35.7	47.2	29.7	55.4	109	129	93	65.7	34.7	123	73.6	16.6	89.9	19.5	22.4	47.6
21	338	174	134	174	263	65	147	206	533	171	183	269	151	306.9	73.92	152.1	123	285.4	107.2	206.7	221	222.8	138.7	109.8	102	89.5	227	113.1	102	109
28	711	742	586	556	581		417	355	614	686	304	293	431.5	329.2	240.4	732.1	365.3	357.9	143.9	205.5	217	125.1	357.9	194.2	6.43	128	116	96.31	146	143

## Sheet: Fig. 8h
	NS	Lactis	FO	Lactis + FO	FOLactis
26	1
27	1
27	1
28	1
28	1
30	1
30	1
30	1
32	1
34	1
32		1
34		1
35		1
38		1
38		1
39		1
39		1
40		1
40		1
40		1
32			1
32			1
35			1
35			1
38			1
40			1
42			1
42			1
45			1
46			1
35				1
38				1
40				1
42				1
46				1
50				1
51				1
52				1
52				1
60				0
45					1
48					1
50					1
54					1
58					1
59					1
59					1
60					0
60					0
60					0
