# Supplementary material for: Engineered Lactococcus lactis secreting Flt3L and OX40 ligand for in situ vaccination-based cancer immunotherapy
Source: Nat Commun. 2022 Dec 3;13:7466. doi: 10.1038/s41467-022-35130-7 (PMC9719518; doi:10.1038/s41467-022-35130-7)
Supplement: Supplementary file 7 — Source Data [file 41467_2022_35130_MOESM7_ESM.zip › source data/Supplementary figures.xlsx]

## Sheet: Supplementary figure 4b-f
	Supplementary figure 4b
NS			FOLactis
0	0	0	44	43.6	46.4
	Supplementary figure 4e
Time(hours)	Release of protein (%)-FOLactis-sfGFP
0	0	0	0	0	0
6	0.610481	0.617401	0.704592	0.729695	0.732561
24	0.596075	0.664006	0.684868	0.629759	0.669202
72	1.1378	1.17306	1.21059	1.18193	1.28748
168	2.27453	2.34431	2.38761	2.33027	2.43186
288	5.28868	5.08839	5.23471	5.69726	7.55321
360	7.89716	7.70904	7.61428	7.7581	7.58988
480	7.52482	7.83523	8.10468	7.79303	7.82308
720	11.5016	11.801	12.6717	12.5002	11.9401
960	15.7639	16.3936	17.1904	16.7717	15.8986
1200	20.8278	19.9549	20.3596	19.8489	20.7875
1440	24.17	25.0902	24.2792	25.362	26.867
1680	31.8796	31.1709	32.5586	32.3188	32.1386
1920	40.9152	41.1743	42.475	41.8832	43.525
	Supplementary figure 4f
Time(hours)	Release of protein (%)-FOLactis-sfGFP					Release of protein (%)-FOLactis-sfGFP+BMDCs					Release of protein (%)-FOLactis-sfGFP+CT26					Release of protein (%)-FOLactis-sfGFP+splenocytes
0	0	0	0	0	0	0	0	0	0	0	0	0	0	0	0	0	0	0	0	0
2	0.218508	0.281211	0.283492	0.20845	0.134217	0.418729	0.65079	0.650331	0.413313	0.415273	0.368195	0.463603	0.440529	0.4073	0.440443	0.886902	1.1715	0.991065	0.894113	0.951654
6	0.418323	0.555845	0.512957	0.44219	0.478769	0.749073	1.05448	0.929784	0.796874	0.749306	0.451597	0.578498	0.563161	0.485021	0.490861	1.90803	2.52546	2.47989	2.19229	2.19259
24	0.788901	0.929731	0.898277	0.733165	0.778904	8.71036	11.2902	11.4227	9.66695	10.067	0.966795	1.21558	1.17094	1.00753	1.02666	15.9262	19.6116	19.7217	17.746	16.9952
48	0.837835	1.08348	1.04972	0.895475	0.797393	17.7778	22.9641	22.2199	18.6393	18.3853	1.27043	1.64658	1.62312	1.38247	1.45062	32.656	40.6605	38.603	36.2447	36.0216
72	0.906498	1.16742	1.21678	1.06363	1.07002	18.3678	23.7144	21.6465	19.4275	19.6929	1.39404	1.75515	1.69612	1.51675	1.57675	32.9289	41.1002	38.6143	37.1718	36.2035
96	1.06797	1.31656	1.32823	1.10299	1.08269	18.4547	25.5273	23.9386	20.4216	20.5021	1.46507	1.88476	1.88181	1.53555	1.62264	34.67	44.6599	43.4835	38.6335	38.5618

## Sheet: Supplementary figure 5a,c-g
	Supplementary figure 5a
NS			LPS			1UG/ML FO			10UG/ML FO			50UG/ML FO			100UG/ML FO			10^5 Lactis			10^6 Lactis			10^7 Lactis			10^8 Lactis			10^5 FOLactis			10^6 FOLactis			10^7 FOLactis			10^8 FOLactis
7.08	7.31	7.49	27.3	28.3	29.8	20	22.7	21.5	30.2	22.6	40.3	50.4	54.1	64.4	69.7	47	76.7	13	18.9	17.9	37.2	18.3	19.7	38	23.4	23.2	21.1	19.6	30.3	38.2	29.4	27.4	35.3	34.8	41.3	56.4	52.4	38.7	60.5	51.7	42.4
	Supplementary figure 5c
NS			TM			FO + TM			Lactis + TM			FOLactis + TM
0	0	0	1.61	1.74	1.49	1.85	2.7	3.7	1.56	3.49	1.16	4.21	6.1	4.32
	Supplementary figure 5d
NS			TM			FO + TM			Lactis + TM			FOLactis + TM
1.12	4.03	5.61	4.23	6.73	4.48	17.1	18.7	16.4	5.19	8.19	5.97	18.7	18.7	20.5
	Supplementary figure 5e
NS			TM			FO + TM			Lactis + TM			FOLactis + TM
1.25	4.07	5.66	2.62	4.42	6.84	9.3	9.98	9.61	4.17	4.54	6.43	10.2	10.6	9.86
	Supplementary figure 5f
NS			TM			FO + TM			Lactis + TM			FOLactis + TM
0.39	0.29	0.28	0.71	0.94	0.85	1.09	1.25	1.12	0.71	0.49	0.87	2	1.31	1.86
	Supplementary figure 5g
NS			TM			FO + TM			Lactis + TM			FOLactis + TM
0.45	0.29	0.23	1.01	0.49	0.57	3.06	3.88	3.73	1.24	0.5	0.52	4.13	3.71	4.91

## Sheet: Supplementary figure 7a,b
	Supplementary figure 7a
	4T1						4T1+T						4T1+T+FOLactis 1-10-100						4T1+FOLactis 1-10						4T1+FOLactis 1-100
Relative Luminescence Units	5902	5730	5922	6778	5862	6744	4762	5435	5149	5809	4953	5119	784	1147	1592	1674	1692	1477	1094	1757	3014	3637	3241	4117	1241	1368	1223	1576	1675	1578
	Supplementary figure 7b
	MC38						MC38+T						MC38+T+FOLactis 1-10-100						MC38+FOLactis 1-10						MC38+FOLactis 1-100
Relative Fluorescence Unit	6.65448	5.36461	6.29202	5.3606	4.57381	6.01549	3.6897	4.34821	3.98819	4.11676	4.14685	4.33808	3.58881	3.81981	3.46035	3.50579	3.87496	4.10758	4.5156	5.11216	4.13888	4.54791	4.78489	5.12632	5.07879	4.84948	4.95336	5.1226	3.5484	4.58347

## Sheet: Supplementary figure 8c-e
	Supplementary figure 8c
Lactis-WT			FLactis
0	0	0	13541	11302	11250.4
Lactis-WT			OLactis
0	0	0	9147.11	10441.3	10354.8
	Supplementary figure 8d
	NS						Lactis						FLactis						OLactis						FOLactis
0	0	0	0	0	0	0	0	0	0	0	0	0	0	0	0	0	0	0	0	0	0	0	0	0	0	0	0	0	0	0
3	60.7323	49.893	61.3751	65.6118	47.0106	39.2167	41.6088	44.1399	41.6876	45.9792	44.5951	61.3551	48.2766	49.3294	39.3407	65.5	62.9816	47.3615	65.8222	47.4967	63.9212	57.0161	55.2102	38.3134	73.875	57.7246	56.2118	63.4043	60.2651	45.555
6	90.9722	109.601	82.7093	114.989	106.543	102.47	108.663	103.913	138.358	124.132	120.902	108.722	132.703	134.022	129.92	114.889	103.48	150.373	98.9224	115.377	62.8978	137.513	151.958	110.015	110.987	104.856	127.048	98.5687	86.4043	100.101
8	141.279	109.106	163.877	178.8	161.531	134.122	166.853	126.735	144.387	125.227	109.15	119.861	123.356	159.655	108.742	103.431	112.879	169.289	91.5329	114.94	50.2471	129.758	105.485	96.782	107.305	96.8188	95.7182	92.7548	67.6269	137.305
11	329.692	213.395	288.334	347.248	277.706	227.612	265.323	187.875	132.271	157.926	168.562	158.947	180.492	147.423	158.141	136.506	160.397	189.082	142.326	167.696	136.076	147.454	160.7	153.99	110.775	99.7494	91.638	121.943	99.9824	82.125
14	491.353	330.154	491.003	562.619	367.571	424.954	211.228	359.457	324.551	287.898	151.46	149.552	209.538	249.412	194.525	160.363	234.284	201.388	180.933	135.145	158.938	175.31	208.814	161.161	131.075	150.15	122.823	77.3652	113.149	71.6821
18	534.004	627.36	511.653	760.777	998.918	1152.01	422.547	682.618	921.813	883.326	703	401.355	484.213	419.413	337.847	737.018	533.539	290.913	250.251	403.243	416.295	331.672	260.942	269.613	148.791	163.229	121.852	92.3409	161.249	103.528
21	1611.06	1000.25	1397.43	1359.02	1689.54	1628.34	1265.55	678.558	1530.19	1040.07	1045.31	1254.03	910.042	658.706	545.547	579.719	781.792	510.729	444.054	459.298	576.922	450.953	423.547	342.988	226.585	98.1609	70.5919	45.864	35.2187	27.8374
23		1616.56	1854.23	1807.49			1814.88	801.47		1642.82	1361.01	1609.94	1004.21	856.671	825.871	701.934	940.855	660.277	691.204	710.874	769.745	519.758	340.686	485.497	146.774	63.8239	81.513	35.9537	39.5778	16.625
26								1308.67			1726.42		1463.77	1137.94	928.464	1088.18	1114.47	917.261	697.914	629.487	745.823	606.201	376.81	727.761	103.107	162.586	36.4185	7.46	28.5939	1.9656
28								1742.1					1715.88	1128.22	1121.29	1041.7	1099.16	1080.58	792.756	821.96	738.644	505.317	329.189	765.086	87.079	80.0384	63.75	0	93.288	0
30														1544.8	1122.54	959.28	1434.35	1564.73	911.415	814.733	605.126	627.356	479.859	770.062	136.914	122.76	107.911	0	174.447	0
	Supplementary figure 8e
	NS	Lactis	FLactis	Olactis	FOLactis
20	1
21	1
21	1
22	1
22	1
22	1
23	1
23	1
23	1
23	1
21		1
23		1
23		1
24		1
24		1
25		1
25		1
26		1
27		1
28		1
26			1
28			1
29			1
30			1
34			1
35			1
35			1
35			1
38			1
38			1
35				1
35				1
35				1
38				1
38				1
38				1
40				1
42				1
42				1
55				1
41					1
45					1
52					1
54					1
58					1
60					0
60					0
60					0
60					0
60					0
	1 means one sample dies; 0 means survival

## Sheet: Supplementary figure 10b
	6 hours				24 hours				72 hours				168 hours				360 hours
treated tumour	1000000000	1153846154	1272727273	518518519	4090909091	6250000000	5333333333	12222000000	6086956522	3684210526	7368421053	10909090909	1.68539e+08	1.88525e+08	3.33333e+08	2.1519e+08	2608.7	1379.31	961.538	319.149
untreated tumour	0	0	0	0	0	0	0	0	0	0	0	0	0	0	0	0	0	0	0	0
TDLN	475000	420000	800000	1150000	1250000	1.33333e+06	1.26667e+06	1400000	600000	666667	416667	650000	333333	400000	275000	400000	40000	3333.33	15000	16666.7
blood	0	0	0	0	0	0	0	0	0	0	0	0	0	0	0	0	0	0	0	0
heart	0	0	0	0	0	0	0	0	0	0	0	0	0	0	0	0	0	0	0	0
liver	0	0	0	0	0	0	0	0	0	0	0	0	0	0	0	0	0	0	0	0
spleen	0	0	0	0	0	0	0	0	0	0	0	0	0	0	0	0	0	0	0	0
lung	0	0	0	0	0	0	0	0	0	0	0	0	0	0	0	0	0	0	0	0
kidney	0	0	0	0	0	0	0	0	0	0	0	0	0	0	0	0	0	0	0	0

## Sheet: Supplementary figure 11b-c
	Supplementary figure 11b
	NS					Flt3L 30 μg					OX40 5 μg					FO 100 μg					FO 10 μg					FO 50 μg
0	0	0	0	0	0	0	0	0	0	0	0	0	0	0	0	0	0	0	0	0	0	0	0	0	0	0	0	0	0	0
7	163.648	192.024	117.626	111.351	163.194	175.467	152.246	179.561	158.352	162.599	177.118	121.19	144.905	111.036	114.52	153.305	131.278	125.401	133.432	175.894	130.213	128.534	149.014	186.69	161.157	176.941	130.903	123.195	134.554	173.731
12	488.49	474.071	389.435	330.06	477.288	331.145	384.787	309.57	372.149	371.741	256.072	240.468	266.853	337.808	310.427	210.139	241.793	153.628	260.045	350.645	325.701	365.31	267.868	383.841	219.485	372.062	135	169.016	142.884	248.104
14	692.628	739.623	806.897	790.009	785.405	386.885	497.501	426.114	403.2	412.23	477.317	455.803	384.038	453.826	552.047	354.96	343.542	296.441	392.572	468.533	464.558	520.576	442.649	613.696	613.043	422.288	220.427	353.297	365.34	278.85
17	1175.94	931.264	1013.31	956.175	1359.74	789.014	710.802	779.261	667.464	751.943	775.509	638.884	559.182	652.421	627.259	326.114	395.631	361.919	343.459	413.582	459.687	740.663	680.651	645.387	691.798	453.356	276.629	420.358	373.32	325.6
19	1277.92	1216.04	1521.23	1093.16	1694.14	874.947	953.553	984.188	846.573	929.946	810.348	808.672	740.548	796.948	674.498	340.836	460.305	575.097	484.856	470.728	703.648	951.647	721.366	1107.37	882.65	544.766	349.729	469.786	472.25	418.448
21	1567.89	1519.78		1279.72		1208.49	1379.31	1177.4	984.072	981.327	1046.17	976.195	753.76	861.916	802.396	594.74	540.482	592.888	683.189	533.331	787.27	1141.35	879.335	1278.1	918.647	684.015	447.456	593.321	480.896	656.96
24				1568.69		1505.34	1249.3	1229.84	1091.22	938.586	1118.05	998.42	826.168	1108.37	1243.2	803.843	681.617	858.48	742.781	646.156	814.422	1234.33	1058.06	1459.34	1208.18	886.004	812.652	844.301	608.54	753.653
27							1435.52	1422.34	1285.62	1146.91	1096.63	1083.95	967.387	1404.19	1380.82	934.624	780.163	944.128	912.553	895.671	1181.34	1473.22	1098.5	1592.07	1391.88	1167.75	1203.66	1219.84	917.264	833.45
30							1506.57	1884.72	1482.53	1472.12	1448	1451.81	1017.5	1540.14	1472.1	1082.45	823.263	1263.22	1094.01	935.184	1328.85	1502.01	1561.55	1740.67	1563.24	1336.68	1484.78	1485.78	1069.3	912.281
	Supplementary figure 11c
	NS	Flt3L 30 μg	OX40 5 μg	FO 10 μg	FO 50 μg	FO 100 μg
19	1
19	1
21	1
21	1
22	1
24	1
24		1
28		1
30		1
30		1
30		1
32		1
27			1
28			1
30			1
30			1
34			1
35			1
27				1
30				1
30				1
35				1
36				1
38				1
34					1
40					1
42					1
48					1
55					1
60					0
40						1
42						1
44						1
56						1
60						0
60						0

## Sheet: Supplementary figure 12
	Supplementary figure 12a
NS						Lactis						FO						Lactis+FO						FOLactis
3.04	1.83	3.72	4.66	6.03	1.91	5.28	5.2	6.51	6.07	6.19	8	9.92	10.1	3.71	4.49	8.89	7.36	7.87	9.71	15.2	16.4	6.56	5.36	18.1	13.2	9.08	24.8	26.8	9.08
	Supplementary figure 12b
NS						Lactis						FO						Lactis+FO						FOLactis
73.8	68.3	70	86.8	86.9	75.5	21.4	15.9	15.2	39.4	42.3	36.9	26.5	26.3	14.2	16.5	19.4	14.9	12.8	15.6	15.8	11.7	9.92	9.42	9.58	13.5	11.8	12.1	9.14	7.58
	Supplementary figure 12c
NS						Lactis						FO						Lactis+FO						FOLactis
4.01	4.89	3.82	1.63	3.84	4.27	5.25	5.92	5.31	6.16	5.94	4.75	8.35	4.2	4.84	5.56	5.85	11.6	7.72	8.42	14.5	11.2	9.39	8.92	13.4	10	13.2	10.5	18.7	16.7
	Supplementary figure 12d
NS						Lactis						FO						Lactis+FO						FOLactis
4.29	5.31	5	5.08	7.8	8.24	4.89	3.79	4.56	4.2	12.3	4.07	5.39	4.56	6.73	7.02	6.65	5.61	4.4	11.9	7.84	5.51	11.9	8.53	7.88	15.3	8.55	12.1	10.1	10.5
	Supplementary figure 12f
NS						Lactis
6.8	4.54	6.3	5.49	6.58	7.08	14.8	16.2	16.8	16.4	15.3	12.9
	Supplementary figure 12g
NS						Lactis						FO						Lactis+FO						FOLactis
25.3	25.5	24.7	23.6	23.3	23.5	27.1	26.8	25.8	26.5	26	26.3	26.6	26.9	27.1	26.3	26.5	28.9	27.7	27.9	27.6	28	27.3	28.9	30.3	29.6	30.2	29.8	28.9	29.3
	Supplementary figure 12h
NS						Lactis						FO						Lactis+FO						FOLactis
3.28	3.35	4.96	3.28	3.69	3.42	3.68	3.78	4	2.58	2.62	2.86	4.43	4.84	3.12	2.76	2.18	2.71	2.67	2.75	2.74	3	2.1	1.84	1.88	2.29	2.02	1.39	1.31	1.79
	Supplementary figure 12i
NS						Lactis						FO						Lactis+FO						FOLactis
7.71342	7.61194	4.97984	7.19512	6.31436	6.87134	7.36413	7.08995	6.45	10.2713	9.92366	9.1958	6.00451	5.55785	8.6859	9.52899	12.156	10.6642	10.3745	10.1455	10.073	9.33333	13	15.7065	16.117	12.9258	14.9505	21.4388	22.0611	16.3687
	Supplementary figure 12j
	TEM (tumour)						TCM (tumour)
NS	32.87	25.69	25.71	23.72	35.71	34.78	3.15	10.09	11.43	5.77	6.43	11.59
FOLactis	53.18	45.72	43.31	47.12	43.47	39.86	3.75	3.46	7.09	7.91	5.89	8.11
	TEM (untreated tumour)						TCM (untreated tumour)
NS	18	16	18	16	23.67	17.76	10	7.33	7.33	6.67	5.33	11.21
FOLactis	33.33	30.67	35	36.67	35.33	35.33	12.67	7.03	11.33	14.33	9.33	10.67
	Supplementary figure 12k
NS						Lactis						FO						Lactis+FO						FOLactis
2.2	2.2	3.6	4.4	3.2	5.2	5.5	4.6	5.9	4.4	4.8	4	6.86	8.4	5.2	6.9	6.3	5	7.8	13.8	8.6	11.4	8.6	9	10.5	10.08	16.4	11.4	11.2	9.2

## Sheet: Supplementary figure 13
	Supplementary figure 13a
	NS						Lactis						FO						Lactis+FO						FOLactis
IFN-γ	105.74	77.57	39.88	1.8	61.72	2.43	82.58	82.32	1.77	84.14	83.57	87.79	1.77	156.13	76.11	1.77	2.87	67.41	224	61.17	81.47	2.29	5.98	104.08	414.32	382.17	171.1	164.02	98.27	136.34
	NS						Lactis						FO						Lactis+FO						FOLactis
TNF-α	18.08	6.67	6.67	7.31	43.93	41.61	80.78	6.67	58.81	98.01	77.36	6.67	43.34	129.63	6.67	51.35	8.21	87.74	28.4	88.54	96.31	67.21	17.47	96.03	265.62	295.04	121.78	114.65	133.49	97.71
	NS						Lactis						FO						Lactis+FO						FOLactis
IL-6	4.9	8.31	6.67	13.47	6.37	38.88	39.16	10	120.22	39.03	6.67	17.47	43.55	10.06	9.04	117.8	13.23	43.84	13.96	47.79	170.62	147.13	27.23	149.57	84.3	73.43	389.16	350.79	63.68	148.5

## Sheet: Supplementary figure 14
	Supplementary figure 14a
NS			FOLactis
0.23819	0.31927	0.15482	0.973648	0.98803	0.93581
	Supplementary figure 14b
NS			FOLactis
0.08789	0.091224	0.103218	0.20014	0.335617	0.319831
	Supplementary figure 14c
NS			FOLactis
0.1089	0.05729	0.09681	0.25149	0.24216	0.28981
NS			FOLactis
0.05864	0.08713	0.09181	0.22253	0.26791	0.15864

## Sheet: Supplementary figure 15
	Supplementary figure 15b
Tr	NS						Lactis						FO						Lactis+FO						FOLactis
0	0	0	0	0	0	0	0	0	0	0	0	0	0	0	0	0	0	0	0	0	0	0	0	0	0	0	0	0	0	0
3	72800000	336000000	564000000	73500000	161000000	15800000	52100000	29300000	546000000	32900000	48800000	44000000	78200000	25100000	225000000	142000000	176000000	182000000	201000000	28800000	98400000	2600000	44900000	50700000	270000000	216000000	194000000	307000000	96000000	162000000
7	16500000	170000000	73000000	322000000	987000000	193000000	358000000	1620000000	17700000	321000000	136000000	1250000000	956000000	204000000	58800000	276000000	234000000	228000000	4150000	294000000	151000000	131000000	9600000	272000000	5830000	51400000	182000000	698000000	82600000	42300000
14	1160000000	2630000000	3850000000	1940000000	2060000000	468000000	152000000	1560000000	946000000	267000000	217000000	4700000000	848000000	3190000000	2580000000	264000000	1480000000	473000000	1270000000	309000000	540000000	592000000	96800000	1700000000	384000000	517000000	523000000	452000000	124000000	340000000
21	3560000000	1740000000	2210000000	1930000000	6030000000	1450000000	3220000000	1480000000	2580000000	3740000000	1650000000	5490000000	2420000000	2780000000	3110000000	1160000000	3680000000	3990000000	16500000	1160000000	2410000000	1090000000	34100000	1110000000	36400000	156000000	1130000000	88500000	394000000	733000000
28	8130000000		3620000000	5400000000	7580000000	2680000000	4370000000		2990000000	3140000000	1800000000	5100000000	3090000000		3040000000		3120000000	2910000000	5430000000	1600000000	2390000000	927000000	2390000000	1550000000	1230000000	517000000	855000000	416000000	1160000000	927000000
NT	NS						Lactis						FO						Lactis+FO						FOLactis
0	0	0	0	0	0	0	0	0	0	0	0	0	0	0	0	0	0	0	0	0	0	0	0	0	0	0	0	0	0	0
3	131000000	26900000	226000000	135000000	147000000	11300000	6110000	32000000	96400000	121000000	17100000	24600000	192000000	7850000	208000000	133000000	366000000	18600000	269000000	296000000	116000000	2450000	143000000	223000000	14400000	39000000	111000000	29300000	359000000	60500000
7	616000000	140000000	38000000	625000000	204000000	421000000	729000000	3700000000	91000000	16100000	212000000	526000000	172000000	11200000	540000000	115000000	420000000	117000000	17700000	470000000	268000000	399000000	245000000	304000000	1590000	192000000	233000000	82200000	544000000	235000000
14	2670000000	1240000000	1180000000	2210000000	1050000000	948000000	832000000	2830000000	833000000	636000000	450000000	972000000	972000000	130000000	1920000000	165000000	2740000000	130000000	51900000	1130000000	410000000	1560000000	268000000	3040000000	4590000	609000000	507000000	125000000	1180000000	393000000
21	3590000000	3230000000	2360000000	2590000000	2540000000	1200000000	1310000000	1440000000	2810000000	928000000	2350000000	2460000000	262000000	1100000000	2250000000	787000000	2100000000	1670000000	357000000	1180000000	1310000000	1110000000	359000000	984000000	3660000	741000000	402000000	125000000	612000000	799000000
28	5780000000	6310000000	4150000000	4020000000	4650000000	6850000000	3550000000	2850000000	3630000000	3900000000	5000000000	3750000000	1180000000	1660000000	3340000000	2330000000	3940000000	2250000000	1800000000	4600000000	1760000000	1090000000	1310000000	1820000000	36700000	802000000	396000000	395000000	2150000000	2830000000
	Supplementary figure 15c
	NS	Lactis	FO	Lactis+FO	FOLactis
20	1
21	1
21	1
22	1
23	1
23	1
23	1
23	1
24	1
24	1
23		1
23		1
24		1
24		1
24		1
25		1
26		1
26		1
26		1
27		1
25			1
26			1
28			1
30			1
30			1
30			1
32			1
32			1
33			1
33			1
35				1
35				1
37				1
38				1
38				1
39				1
40				1
40				1
50				1
60				0
42					1
47					1
47					1
48					1
49					1
49					1
60					0
60					0
60					0
60					0
	1 means one sample dies; 0 means survival
	Supplementary figure 15e
NS						Lactis						FO						Lactis + FO						FOLactis
18	22	29	31	25	27	20	16	23	15	22	25	13	12	15	13	17	14	10	6	7	9	4	6	2	4	0	0	0	3

[truncated: 3 more sheets: Supplementary figure 16, Supplementary figure 17, Supplementary figure 18]
